# Supplementary material for: Crystallographic Study of DNA T‐Junction via Crystal Engineering
Source: Angew Chem Int Ed Engl. 2025 Oct 30;64(51):e18174. doi: 10.1002/anie.202518174 (PMC12707366; doi:10.1002/anie.202518174)
Supplement: Supplementary file 2 — Supporting Information [file ANIE-64-e18174-s001.zip]

Archive with 12 entries (12 files):
- renamed_08d0a.pdf
- renamed_1e3b5.pdf
- renamed_1ee7a.pdb
- renamed_2c595.pdf
- renamed_3ba86.pdf
- renamed_962a7.pdb
- renamed_966b8.pdf
- renamed_ae4cc.pdb
- renamed_bbd6c.pdb
- renamed_d5021.pdf
- renamed_d87c8.pdb
- renamed_fc4d1.pdb
