# Supplementary material for: Crystallographic Study of DNA T‐Junction via Crystal Engineering
Source: Angew Chem Int Ed Engl. 2025 Oct 30;64(51):e18174. doi: 10.1002/anie.202518174 (PMC12707366; doi:10.1002/anie.202518174)
Supplement: Supplementary file 2 — Supporting Information [file ANIE-64-e18174-s001.zip › renamed_1ee7a.pdb]

HEADER    DNA                                     30-AUG-24   9DFY              
TITLE     DNA TENSEGRITY TRIANGLE WITH T JUNCTIONS                              
COMPND    MOL_ID: 1;                                                            
COMPND   2 MOLECULE: DNA (5'-D(*CP*AP*GP*CP*AP*GP*CP*CP*TP*GP*AP*AP*TP*A)-3');  
COMPND   3 CHAIN: A;                                                            
COMPND   4 ENGINEERED: YES;                                                     
COMPND   5 MOL_ID: 2;                                                           
COMPND   6 MOLECULE: DNA (5'-D(P*GP*GP*CP*TP*GP*C)-3');                         
COMPND   7 CHAIN: B;                                                            
COMPND   8 ENGINEERED: YES;                                                     
COMPND   9 MOL_ID: 3;                                                           
COMPND  10 MOLECULE: DNA (50-MER);                                              
COMPND  11 CHAIN: C;                                                            
COMPND  12 ENGINEERED: YES;                                                     
COMPND  13 OTHER_DETAILS: THE FOUR T RESIDUES FROM 24TH POSITION TO 27TH        
COMPND  14 POSITION ARE NOT MODELED IN THE STRUCTURE;                           
COMPND  15 MOL_ID: 4;                                                           
COMPND  16 MOLECULE: DNA (5'-D(*TP*GP*CP*GP*CP*TP*GP*T)-3');                    
COMPND  17 CHAIN: E;                                                            
COMPND  18 ENGINEERED: YES                                                      
SOURCE    MOL_ID: 1;                                                            
SOURCE   2 SYNTHETIC: YES;                                                      
SOURCE   3 ORGANISM_SCIENTIFIC: SYNTHETIC CONSTRUCT;                            
SOURCE   4 ORGANISM_TAXID: 32630;                                               
SOURCE   5 MOL_ID: 2;                                                           
SOURCE   6 SYNTHETIC: YES;                                                      
SOURCE   7 ORGANISM_SCIENTIFIC: SYNTHETIC CONSTRUCT;                            
SOURCE   8 ORGANISM_TAXID: 32630;                                               
SOURCE   9 MOL_ID: 3;                                                           
SOURCE  10 SYNTHETIC: YES;                                                      
SOURCE  11 ORGANISM_SCIENTIFIC: SYNTHETIC CONSTRUCT;                            
SOURCE  12 ORGANISM_TAXID: 32630;                                               
SOURCE  13 MOL_ID: 4;                                                           
SOURCE  14 SYNTHETIC: YES;                                                      
SOURCE  15 ORGANISM_SCIENTIFIC: SYNTHETIC CONSTRUCT;                            
SOURCE  16 ORGANISM_TAXID: 32630                                                
KEYWDS    STRUCTURE OF DNA TENSEGRITY TRIANGLE WITH T JUNCTIONS, DESIGN T-6-6,  
KEYWDS   2 DNA                                                                  
EXPDTA    X-RAY DIFFRACTION                                                     
AUTHOR    N.KOOMULLAM,C.MAO                                                     
JRNL        AUTH   N.KOOMULLAM                                                  
JRNL        TITL   STUDY OF DNA T-JUNCTION STRUCTURE VIA CRYSTAL ENGINEERING    
JRNL        REF    TO BE PUBLISHED                                              
JRNL        REFN                                                                
REMARK   2                                                                      
REMARK   2 RESOLUTION.    6.24 ANGSTROMS.                                       
REMARK   3                                                                      
REMARK   3 REFINEMENT.                                                          
REMARK   3   PROGRAM     : PHENIX 1.20.1_4487                                   
REMARK   3   AUTHORS     : PAUL ADAMS,PAVEL AFONINE,VINCENT CHEN,IAN            
REMARK   3               : DAVIS,KRESHNA GOPAL,RALF GROSSE-KUNSTLEVE,           
REMARK   3               : LI-WEI HUNG,ROBERT IMMORMINO,TOM IOERGER,            
REMARK   3               : AIRLIE MCCOY,ERIK MCKEE,NIGEL MORIARTY,              
REMARK   3               : REETAL PAI,RANDY READ,JANE RICHARDSON,               
REMARK   3               : DAVID RICHARDSON,TOD ROMO,JIM SACCHETTINI,           
REMARK   3               : NICHOLAS SAUTER,JACOB SMITH,LAURENT                  
REMARK   3               : STORONI,TOM TERWILLIGER,PETER ZWART                  
REMARK   3                                                                      
REMARK   3    REFINEMENT TARGET : GEOSTD + MONOMER LIBRARY + CDL V1.2           
REMARK   3                                                                      
REMARK   3  DATA USED IN REFINEMENT.                                            
REMARK   3   RESOLUTION RANGE HIGH (ANGSTROMS) : 6.24                           
REMARK   3   RESOLUTION RANGE LOW  (ANGSTROMS) : 35.92                          
REMARK   3   MIN(FOBS/SIGMA_FOBS)              : 1.970                          
REMARK   3   COMPLETENESS FOR RANGE        (%) : 99.0                           
REMARK   3   NUMBER OF REFLECTIONS             : 1855                           
REMARK   3                                                                      
REMARK   3  FIT TO DATA USED IN REFINEMENT.                                     
REMARK   3   R VALUE     (WORKING + TEST SET) : 0.217                           
REMARK   3   R VALUE            (WORKING SET) : 0.213                           
REMARK   3   FREE R VALUE                     : 0.253                           
REMARK   3   FREE R VALUE TEST SET SIZE   (%) : 9.970                           
REMARK   3   FREE R VALUE TEST SET COUNT      : 185                             
REMARK   3                                                                      
REMARK   3  FIT TO DATA USED IN REFINEMENT (IN BINS).                           
REMARK   3   BIN  RESOLUTION RANGE  COMPL.    NWORK NFREE   RWORK  RFREE        
REMARK   3     1 35.9200 -  6.2400    0.99     1670   185  0.2128 0.2533        
REMARK   3                                                                      
REMARK   3  BULK SOLVENT MODELLING.                                             
REMARK   3   METHOD USED        : FLAT BULK SOLVENT MODEL                       
REMARK   3   SOLVENT RADIUS     : 1.10                                          
REMARK   3   SHRINKAGE RADIUS   : 0.90                                          
REMARK   3   K_SOL              : NULL                                          
REMARK   3   B_SOL              : NULL                                          
REMARK   3                                                                      
REMARK   3  ERROR ESTIMATES.                                                    
REMARK   3   COORDINATE ERROR (MAXIMUM-LIKELIHOOD BASED)     : 0.000            
REMARK   3   PHASE ERROR (DEGREES, MAXIMUM-LIKELIHOOD BASED) : 34.143           
REMARK   3                                                                      
REMARK   3  B VALUES.                                                           
REMARK   3   FROM WILSON PLOT           (A**2) : 229.0                          
REMARK   3   MEAN B VALUE      (OVERALL, A**2) : 540.3                          
REMARK   3   OVERALL ANISOTROPIC B VALUE.                                       
REMARK   3    B11 (A**2) : NULL                                                 
REMARK   3    B22 (A**2) : NULL                                                 
REMARK   3    B33 (A**2) : NULL                                                 
REMARK   3    B12 (A**2) : NULL                                                 
REMARK   3    B13 (A**2) : NULL                                                 
REMARK   3    B23 (A**2) : NULL                                                 
REMARK   3                                                                      
REMARK   3  TWINNING INFORMATION.                                               
REMARK   3   FRACTION: NULL                                                     
REMARK   3   OPERATOR: NULL                                                     
REMARK   3                                                                      
REMARK   3  DEVIATIONS FROM IDEAL VALUES.                                       
REMARK   3                 RMSD          COUNT                                  
REMARK   3   BOND      :  0.014           1691                                  
REMARK   3   ANGLE     :  1.221           2599                                  
REMARK   3   CHIRALITY :  0.070            294                                  
REMARK   3   PLANARITY :  0.010             74                                  
REMARK   3   DIHEDRAL  : 34.385            723                                  
REMARK   3                                                                      
REMARK   3  TLS DETAILS                                                         
REMARK   3   NUMBER OF TLS GROUPS  : NULL                                       
REMARK   3                                                                      
REMARK   3  NCS DETAILS                                                         
REMARK   3   NUMBER OF NCS GROUPS : NULL                                        
REMARK   3                                                                      
REMARK   3  OTHER REFINEMENT REMARKS: NULL                                      
REMARK   4                                                                      
REMARK   4 9DFY COMPLIES WITH FORMAT V. 3.30, 13-JUL-11                         
REMARK 100                                                                      
REMARK 100 THIS ENTRY HAS BEEN PROCESSED BY RCSB ON 16-SEP-24.                  
REMARK 100 THE DEPOSITION ID IS D_1000287894.                                   
REMARK 200                                                                      
REMARK 200 EXPERIMENTAL DETAILS                                                 
REMARK 200  EXPERIMENT TYPE                : X-RAY DIFFRACTION                  
REMARK 200  DATE OF DATA COLLECTION        : 18-AUG-16                          
REMARK 200  TEMPERATURE           (KELVIN) : 100                                
REMARK 200  PH                             : NULL                               
REMARK 200  NUMBER OF CRYSTALS USED        : 1                                  
REMARK 200                                                                      
REMARK 200  SYNCHROTRON              (Y/N) : N                                  
REMARK 200  RADIATION SOURCE               : ROTATING ANODE                     
REMARK 200  BEAMLINE                       : NULL                               
REMARK 200  X-RAY GENERATOR MODEL          : RIGAKU R-AXIS IV                   
REMARK 200  MONOCHROMATIC OR LAUE    (M/L) : M                                  
REMARK 200  WAVELENGTH OR RANGE        (A) : 1.54                               
REMARK 200  MONOCHROMATOR                  : NULL                               
REMARK 200  OPTICS                         : NULL                               
REMARK 200                                                                      
REMARK 200  DETECTOR TYPE                  : IMAGE PLATE                        
REMARK 200  DETECTOR MANUFACTURER          : RIGAKU RAXIS IV++                  
REMARK 200  INTENSITY-INTEGRATION SOFTWARE : HKL-2000                           
REMARK 200  DATA SCALING SOFTWARE          : HKL-2000                           
REMARK 200                                                                      
REMARK 200  NUMBER OF UNIQUE REFLECTIONS   : 1865                               
REMARK 200  RESOLUTION RANGE HIGH      (A) : 6.240                              
REMARK 200  RESOLUTION RANGE LOW       (A) : 35.920                             
REMARK 200  REJECTION CRITERIA  (SIGMA(I)) : NULL                               
REMARK 200                                                                      
REMARK 200 OVERALL.                                                             
REMARK 200  COMPLETENESS FOR RANGE     (%) : 98.9                               
REMARK 200  DATA REDUNDANCY                : 6.900                              
REMARK 200  R MERGE                    (I) : NULL                               
REMARK 200  R SYM                      (I) : NULL                               
REMARK 200  <I/SIGMA(I)> FOR THE DATA SET  : 15.5000                            
REMARK 200                                                                      
REMARK 200 IN THE HIGHEST RESOLUTION SHELL.                                     
REMARK 200  HIGHEST RESOLUTION SHELL, RANGE HIGH (A) : 6.30                     
REMARK 200  HIGHEST RESOLUTION SHELL, RANGE LOW  (A) : 6.50                     
REMARK 200  COMPLETENESS FOR SHELL     (%) : NULL                               
REMARK 200  DATA REDUNDANCY IN SHELL       : NULL                               
REMARK 200  R MERGE FOR SHELL          (I) : NULL                               
REMARK 200  R SYM FOR SHELL            (I) : NULL                               
REMARK 200  <I/SIGMA(I)> FOR SHELL         : NULL                               
REMARK 200                                                                      
REMARK 200 DIFFRACTION PROTOCOL: SINGLE WAVELENGTH                              
REMARK 200 METHOD USED TO DETERMINE THE STRUCTURE: MOLECULAR REPLACEMENT        
REMARK 200 SOFTWARE USED: PHASER                                                
REMARK 200 STARTING MODEL: NULL                                                 
REMARK 200                                                                      
REMARK 200 REMARK: NULL                                                         
REMARK 280                                                                      
REMARK 280 CRYSTAL                                                              
REMARK 280 SOLVENT CONTENT, VS   (%): NULL                                      
REMARK 280 MATTHEWS COEFFICIENT, VM (ANGSTROMS**3/DA): NULL                     
REMARK 280                                                                      
REMARK 280 CRYSTALLIZATION CONDITIONS: DNA STRANDS MIXED WITH TAE/MG2+ AND      
REMARK 280  0.001 M MAGNESIUM CHLORIDE HEXAHYDRATE, 0.005 M TRIS                
REMARK 280  HYDROCHLORIDE, PH=7.5, 0.16 M AMMONIUM SULFATE, 0.23 M SUCROSE      
REMARK 280  AND CRYSTALLIZED AGAINST (NH4)2SO4, VAPOR DIFFUSION, HANGING        
REMARK 280  DROP, TEMPERATURE 298K                                              
REMARK 290                                                                      
REMARK 290 CRYSTALLOGRAPHIC SYMMETRY                                            
REMARK 290 SYMMETRY OPERATORS FOR SPACE GROUP: H 3                              
REMARK 290                                                                      
REMARK 290      SYMOP   SYMMETRY                                                
REMARK 290     NNNMMM   OPERATOR                                                
REMARK 290       1555   X,Y,Z                                                   
REMARK 290       2555   -Y,X-Y,Z                                                
REMARK 290       3555   -X+Y,-X,Z                                               
REMARK 290       4555   X+2/3,Y+1/3,Z+1/3                                       
REMARK 290       5555   -Y+2/3,X-Y+1/3,Z+1/3                                    
REMARK 290       6555   -X+Y+2/3,-X+1/3,Z+1/3                                   
REMARK 290       7555   X+1/3,Y+2/3,Z+2/3                                       
REMARK 290       8555   -Y+1/3,X-Y+2/3,Z+2/3                                    
REMARK 290       9555   -X+Y+1/3,-X+2/3,Z+2/3                                   
REMARK 290                                                                      
REMARK 290     WHERE NNN -> OPERATOR NUMBER                                     
REMARK 290           MMM -> TRANSLATION VECTOR                                  
REMARK 290                                                                      
REMARK 290 CRYSTALLOGRAPHIC SYMMETRY TRANSFORMATIONS                            
REMARK 290 THE FOLLOWING TRANSFORMATIONS OPERATE ON THE ATOM/HETATM             
REMARK 290 RECORDS IN THIS ENTRY TO PRODUCE CRYSTALLOGRAPHICALLY                
REMARK 290 RELATED MOLECULES.                                                   
REMARK 290   SMTRY1   1  1.000000  0.000000  0.000000        0.00000            
REMARK 290   SMTRY2   1  0.000000  1.000000  0.000000        0.00000            
REMARK 290   SMTRY3   1  0.000000  0.000000  1.000000        0.00000            
REMARK 290   SMTRY1   2 -0.500000 -0.866025  0.000000        0.00000            
REMARK 290   SMTRY2   2  0.866025 -0.500000  0.000000        0.00000            
REMARK 290   SMTRY3   2  0.000000  0.000000  1.000000        0.00000            
REMARK 290   SMTRY1   3 -0.500000  0.866025  0.000000        0.00000            
REMARK 290   SMTRY2   3 -0.866025 -0.500000  0.000000        0.00000            
REMARK 290   SMTRY3   3  0.000000  0.000000  1.000000        0.00000            
REMARK 290   SMTRY1   4  1.000000  0.000000  0.000000       83.15400            
REMARK 290   SMTRY2   4  0.000000  1.000000  0.000000       48.00898            
REMARK 290   SMTRY3   4  0.000000  0.000000  1.000000       27.37967            
REMARK 290   SMTRY1   5 -0.500000 -0.866025  0.000000       83.15400            
REMARK 290   SMTRY2   5  0.866025 -0.500000  0.000000       48.00898            
REMARK 290   SMTRY3   5  0.000000  0.000000  1.000000       27.37967            
REMARK 290   SMTRY1   6 -0.500000  0.866025  0.000000       83.15400            
REMARK 290   SMTRY2   6 -0.866025 -0.500000  0.000000       48.00898            
REMARK 290   SMTRY3   6  0.000000  0.000000  1.000000       27.37967            
REMARK 290   SMTRY1   7  1.000000  0.000000  0.000000        0.00000            
REMARK 290   SMTRY2   7  0.000000  1.000000  0.000000       96.01797            
REMARK 290   SMTRY3   7  0.000000  0.000000  1.000000       54.75933            
REMARK 290   SMTRY1   8 -0.500000 -0.866025  0.000000        0.00000            
REMARK 290   SMTRY2   8  0.866025 -0.500000  0.000000       96.01797            
REMARK 290   SMTRY3   8  0.000000  0.000000  1.000000       54.75933            
REMARK 290   SMTRY1   9 -0.500000  0.866025  0.000000        0.00000            
REMARK 290   SMTRY2   9 -0.866025 -0.500000  0.000000       96.01797            
REMARK 290   SMTRY3   9  0.000000  0.000000  1.000000       54.75933            
REMARK 290                                                                      
REMARK 290 REMARK: NULL                                                         
REMARK 300                                                                      
REMARK 300 BIOMOLECULE: 1                                                       
REMARK 300 SEE REMARK 350 FOR THE AUTHOR PROVIDED AND/OR PROGRAM                
REMARK 300 GENERATED ASSEMBLY INFORMATION FOR THE STRUCTURE IN                  
REMARK 300 THIS ENTRY. THE REMARK MAY ALSO PROVIDE INFORMATION ON               
REMARK 300 BURIED SURFACE AREA.                                                 
REMARK 350                                                                      
REMARK 350 COORDINATES FOR A COMPLETE MULTIMER REPRESENTING THE KNOWN           
REMARK 350 BIOLOGICALLY SIGNIFICANT OLIGOMERIZATION STATE OF THE                
REMARK 350 MOLECULE CAN BE GENERATED BY APPLYING BIOMT TRANSFORMATIONS          
REMARK 350 GIVEN BELOW.  BOTH NON-CRYSTALLOGRAPHIC AND                          
REMARK 350 CRYSTALLOGRAPHIC OPERATIONS ARE GIVEN.                               
REMARK 350                                                                      
REMARK 350 BIOMOLECULE: 1                                                       
REMARK 350 AUTHOR DETERMINED BIOLOGICAL UNIT: DODECAMERIC                       
REMARK 350 APPLY THE FOLLOWING TO CHAINS: A, B, C, E                            
REMARK 350   BIOMT1   1  1.000000  0.000000  0.000000        0.00000            
REMARK 350   BIOMT2   1  0.000000  1.000000  0.000000        0.00000            
REMARK 350   BIOMT3   1  0.000000  0.000000  1.000000        0.00000            
REMARK 350 APPLY THE FOLLOWING TO CHAINS: A, B, C, E                            
REMARK 350   BIOMT1   2 -0.500000 -0.866025  0.000000        0.00000            
REMARK 350   BIOMT2   2  0.866025 -0.500000  0.000000        0.00000            
REMARK 350   BIOMT3   2  0.000000  0.000000  1.000000        0.00000            
REMARK 350 APPLY THE FOLLOWING TO CHAINS: A, B, C, E                            
REMARK 350   BIOMT1   3 -0.500000  0.866025  0.000000        0.00000            
REMARK 350   BIOMT2   3 -0.866025 -0.500000  0.000000        0.00000            
REMARK 350   BIOMT3   3  0.000000  0.000000  1.000000        0.00000            
REMARK 465                                                                      
REMARK 465 MISSING RESIDUES                                                     
REMARK 465 THE FOLLOWING RESIDUES WERE NOT LOCATED IN THE                       
REMARK 465 EXPERIMENT. (M=MODEL NUMBER; RES=RESIDUE NAME; C=CHAIN               
REMARK 465 IDENTIFIER; SSSEQ=SEQUENCE NUMBER; I=INSERTION CODE.)                
REMARK 465                                                                      
REMARK 465   M RES C SSSEQI                                                     
REMARK 465      DT C    24                                                      
REMARK 465      DT C    25                                                      
REMARK 465      DT C    26                                                      
REMARK 465      DT C    27                                                      
REMARK 500                                                                      
REMARK 500 GEOMETRY AND STEREOCHEMISTRY                                         
REMARK 500 SUBTOPIC: CLOSE CONTACTS IN SAME ASYMMETRIC UNIT                     
REMARK 500                                                                      
REMARK 500 THE FOLLOWING ATOMS ARE IN CLOSE CONTACT.                            
REMARK 500                                                                      
REMARK 500  ATM1  RES C  SSEQI   ATM2  RES C  SSEQI           DISTANCE          
REMARK 500   N3    DC C    16     O6    DG C    40              2.14            
REMARK 500   O2    DC C    16     N1    DG C    40              2.19            
REMARK 500                                                                      
REMARK 500 REMARK: NULL                                                         
REMARK 500                                                                      
REMARK 500 GEOMETRY AND STEREOCHEMISTRY                                         
REMARK 500 SUBTOPIC: CLOSE CONTACTS                                             
REMARK 500                                                                      
REMARK 500 THE FOLLOWING ATOMS THAT ARE RELATED BY CRYSTALLOGRAPHIC             
REMARK 500 SYMMETRY ARE IN CLOSE CONTACT.  AN ATOM LOCATED WITHIN 0.15          
REMARK 500 ANGSTROMS OF A SYMMETRY RELATED ATOM IS ASSUMED TO BE ON A           
REMARK 500 SPECIAL POSITION AND IS, THEREFORE, LISTED IN REMARK 375             
REMARK 500 INSTEAD OF REMARK 500.  ATOMS WITH NON-BLANK ALTERNATE               
REMARK 500 LOCATION INDICATORS ARE NOT INCLUDED IN THE CALCULATIONS.            
REMARK 500                                                                      
REMARK 500 DISTANCE CUTOFF:                                                     
REMARK 500 2.2 ANGSTROMS FOR CONTACTS NOT INVOLVING HYDROGEN ATOMS              
REMARK 500 1.6 ANGSTROMS FOR CONTACTS INVOLVING HYDROGEN ATOMS                  
REMARK 500                                                                      
REMARK 500  ATM1  RES C  SSEQI   ATM2  RES C  SSEQI  SSYMOP   DISTANCE          
REMARK 500   OP1   DG B     1     O3'   DT E     8     2555     1.25            
REMARK 500   P     DG B     1     O3'   DT E     8     2555     1.41            
REMARK 500   N6    DA A    12     N3    DT C     8     2555     2.14            
REMARK 500   N6    DA C     4     O4    DT C    35     3555     2.15            
REMARK 500                                                                      
REMARK 500 REMARK: NULL                                                         
REMARK 500                                                                      
REMARK 500 GEOMETRY AND STEREOCHEMISTRY                                         
REMARK 500 SUBTOPIC: COVALENT BOND LENGTHS                                      
REMARK 500                                                                      
REMARK 500 THE STEREOCHEMICAL PARAMETERS OF THE FOLLOWING RESIDUES              
REMARK 500 HAVE VALUES WHICH DEVIATE FROM EXPECTED VALUES BY MORE               
REMARK 500 THAN 6*RMSD (M=MODEL NUMBER; RES=RESIDUE NAME; C=CHAIN               
REMARK 500 IDENTIFIER; SSEQ=SEQUENCE NUMBER; I=INSERTION CODE).                 
REMARK 500                                                                      
REMARK 500 STANDARD TABLE:                                                      
REMARK 500 FORMAT: (10X,I3,1X,2(A3,1X,A1,I4,A1,1X,A4,3X),1X,F6.3)               
REMARK 500                                                                      
REMARK 500 EXPECTED VALUES PROTEIN: ENGH AND HUBER, 1999                        
REMARK 500 EXPECTED VALUES NUCLEIC ACID: CLOWNEY ET AL 1996                     
REMARK 500                                                                      
REMARK 500  M RES CSSEQI ATM1   RES CSSEQI ATM2   DEVIATION                     
REMARK 500     DC A   1   C1'    DC A   1   N1      0.115                       
REMARK 500     DA A  12   N9     DA A  12   C4      0.050                       
REMARK 500     DT A  13   C1'    DT A  13   N1      0.123                       
REMARK 500     DC B   3   C1'    DC B   3   N1      0.109                       
REMARK 500     DA C  11   O3'    DC C  12   P       0.078                       
REMARK 500                                                                      
REMARK 500 REMARK: NULL                                                         
REMARK 500                                                                      
REMARK 500 GEOMETRY AND STEREOCHEMISTRY                                         
REMARK 500 SUBTOPIC: COVALENT BOND ANGLES                                       
REMARK 500                                                                      
REMARK 500 THE STEREOCHEMICAL PARAMETERS OF THE FOLLOWING RESIDUES              
REMARK 500 HAVE VALUES WHICH DEVIATE FROM EXPECTED VALUES BY MORE               
REMARK 500 THAN 6*RMSD (M=MODEL NUMBER; RES=RESIDUE NAME; C=CHAIN               
REMARK 500 IDENTIFIER; SSEQ=SEQUENCE NUMBER; I=INSERTION CODE).                 
REMARK 500                                                                      
REMARK 500 STANDARD TABLE:                                                      
REMARK 500 FORMAT: (10X,I3,1X,A3,1X,A1,I4,A1,3(1X,A4,2X),12X,F5.1)              
REMARK 500                                                                      
REMARK 500 EXPECTED VALUES PROTEIN: ENGH AND HUBER, 1999                        
REMARK 500 EXPECTED VALUES NUCLEIC ACID: CLOWNEY ET AL 1996                     
REMARK 500                                                                      
REMARK 500  M RES CSSEQI ATM1   ATM2   ATM3                                     
REMARK 500     DG A   6   O4' -  C1' -  N9  ANGL. DEV. =   2.3 DEGREES          
REMARK 500     DA A  12   O4' -  C1' -  N9  ANGL. DEV. =   2.6 DEGREES          
REMARK 500     DT A  13   O4' -  C1' -  N1  ANGL. DEV. =   3.0 DEGREES          
REMARK 500     DT B   4   N3  -  C4  -  O4  ANGL. DEV. =   4.0 DEGREES          
REMARK 500     DC C   2   O4' -  C1' -  N1  ANGL. DEV. =   1.8 DEGREES          
REMARK 500     DT C   6   O4' -  C1' -  N1  ANGL. DEV. =   2.3 DEGREES          
REMARK 500     DT C   8   N3  -  C4  -  O4  ANGL. DEV. =   5.1 DEGREES          
REMARK 500     DT C   8   C5  -  C4  -  O4  ANGL. DEV. =  -5.6 DEGREES          
REMARK 500     DA C  11   C3' -  O3' -  P   ANGL. DEV. =   8.9 DEGREES          
REMARK 500     DC C  12   O3' -  P   -  OP2 ANGL. DEV. =  19.3 DEGREES          
REMARK 500     DC C  46   O4' -  C1' -  N1  ANGL. DEV. =   3.1 DEGREES          
REMARK 500     DG C  48   O4' -  C1' -  N9  ANGL. DEV. =   3.4 DEGREES          
REMARK 500     DG E   2   O4' -  C4' -  C3' ANGL. DEV. =  -2.7 DEGREES          
REMARK 500     DG E   4   O4' -  C1' -  N9  ANGL. DEV. =   2.7 DEGREES          
REMARK 500     DT E   6   O4' -  C1' -  N1  ANGL. DEV. =   2.0 DEGREES          
REMARK 500     DG E   7   O4' -  C1' -  N9  ANGL. DEV. =   3.5 DEGREES          
REMARK 500                                                                      
REMARK 500 REMARK: NULL                                                         
DBREF  9DFY A    1    14  PDB    9DFY     9DFY             1     14             
DBREF  9DFY B    1     6  PDB    9DFY     9DFY             1      6             
DBREF  9DFY C    1    50  PDB    9DFY     9DFY             1     50             
DBREF  9DFY E    1     8  PDB    9DFY     9DFY             1      8             
SEQRES   1 A   14   DC  DA  DG  DC  DA  DG  DC  DC  DT  DG  DA  DA  DT          
SEQRES   2 A   14   DA                                                          
SEQRES   1 B    6   DG  DG  DC  DT  DG  DC                                      
SEQRES   1 C   50   DG  DC  DG  DA  DG  DT  DA  DT  DT  DC  DA  DC  DC          
SEQRES   2 C   50   DG  DG  DC  DT  DC  DC  DG  DC  DG  DG  DT  DT  DT          
SEQRES   3 C   50   DT  DC  DC  DG  DC  DG  DG  DC  DT  DC  DG  DC  DA          
SEQRES   4 C   50   DG  DC  DC  DG  DG  DA  DC  DA  DG  DC  DG                  
SEQRES   1 E    8   DT  DG  DC  DG  DC  DT  DG  DT                              
CRYST1  166.308  166.308   82.139  90.00  90.00 120.00 H 3           9          
ORIGX1      1.000000  0.000000  0.000000        0.00000                         
ORIGX2      0.000000  1.000000  0.000000        0.00000                         
ORIGX3      0.000000  0.000000  1.000000        0.00000                         
SCALE1      0.006013  0.003472  0.000000        0.00000                         
SCALE2      0.000000  0.006943  0.000000        0.00000                         
SCALE3      0.000000  0.000000  0.012174        0.00000                         
ATOM      1  O5'  DC A   1     -17.316 -47.382  58.564  1.00536.40           O  
ANISOU    1  O5'  DC A   1    56093  68294  79421   -321   2185  -2803       O  
ATOM      2  C5'  DC A   1     -17.969 -48.552  59.080  1.00535.93           C  
ANISOU    2  C5'  DC A   1    56012  68221  79396    688   2474  -2844       C  
ATOM      3  C4'  DC A   1     -17.172 -49.825  58.791  1.00535.82           C  
ANISOU    3  C4'  DC A   1    55714  68563  79311   1198   2842  -2886       C  
ATOM      4  O4'  DC A   1     -17.677 -50.902  59.640  1.00532.62           O  
ANISOU    4  O4'  DC A   1    55138  67981  79252   2206   3176  -3050       O  
ATOM      5  C3'  DC A   1     -17.264 -50.346  57.352  1.00533.19           C  
ANISOU    5  C3'  DC A   1    55390  67947  79251    565   2970  -2966       C  
ATOM      6  O3'  DC A   1     -16.021 -51.067  56.950  1.00532.59           O  
ANISOU    6  O3'  DC A   1    54907  68298  79156    794   3247  -3028       O  
ATOM      7  C2'  DC A   1     -18.495 -51.275  57.429  1.00531.03           C  
ANISOU    7  C2'  DC A   1    55328  67208  79231    976   3178  -3039       C  
ATOM      8  C1'  DC A   1     -18.439 -51.825  58.874  1.00530.92           C  
ANISOU    8  C1'  DC A   1    55075  67449  79203   2161   3396  -3106       C  
ATOM      9  N1   DC A   1     -19.817 -52.131  59.634  1.00467.21           N  
ANISOU    9  N1   DC A   1    43429  55501  78588   2485   4748  -5493       N  
ATOM     10  C2   DC A   1     -21.060 -52.279  58.954  1.00465.66           C  
ANISOU   10  C2   DC A   1    43595  54681  78652   2028   4734  -5370       C  
ATOM     11  O2   DC A   1     -21.131 -52.146  57.731  1.00466.07           O  
ANISOU   11  O2   DC A   1    43854  54579  78651   1103   4651  -5313       O  
ATOM     12  N3   DC A   1     -22.181 -52.561  59.684  1.00463.80           N  
ANISOU   12  N3   DC A   1    43473  54033  78716   2602   4806  -5299       N  
ATOM     13  C4   DC A   1     -22.112 -52.707  61.006  1.00463.40           C  
ANISOU   13  C4   DC A   1    43197  54158  78715   3604   4892  -5362       C  
ATOM     14  N4   DC A   1     -23.249 -52.978  61.666  1.00461.56           N  
ANISOU   14  N4   DC A   1    43087  53504  78779   4138   4954  -5276       N  
ATOM     15  C5   DC A   1     -20.883 -52.584  61.708  1.00464.99           C  
ANISOU   15  C5   DC A   1    43032  54991  78651   4082   4908  -5497       C  
ATOM     16  C6   DC A   1     -19.777 -52.304  60.996  1.00466.90           C  
ANISOU   16  C6   DC A   1    43160  55652  78589   3481   4835  -5550       C  
ATOM     17  P    DA A   2     -14.926 -50.452  55.904  1.00509.50           P  
ANISOU   17  P    DA A   2    49810  63875  79903   -277   3818  -4472       P  
ATOM     18  OP1  DA A   2     -13.675 -51.221  56.101  1.00510.67           O  
ANISOU   18  OP1  DA A   2    49617  64620  79794    252   4168  -4488       O  
ATOM     19  OP2  DA A   2     -14.858 -48.976  55.985  1.00510.11           O1-
ANISOU   19  OP2  DA A   2    49868  63973  79979   -820   3366  -4452       O1-
ATOM     20  O5'  DA A   2     -15.458 -50.875  54.452  1.00501.99           O  
ANISOU   20  O5'  DA A   2    48847  62070  79817  -1166   3963  -4715       O  
ATOM     21  C5'  DA A   2     -15.300 -49.998  53.328  1.00497.08           C  
ANISOU   21  C5'  DA A   2    48013  61088  79767  -2298   3784  -4911       C  
ATOM     22  C4'  DA A   2     -16.574 -50.002  52.502  1.00496.09           C  
ANISOU   22  C4'  DA A   2    48344  60311  79838  -3007   3681  -4817       C  
ATOM     23  O4'  DA A   2     -17.715 -49.848  53.389  1.00495.77           O  
ANISOU   23  O4'  DA A   2    48521  59902  79946  -2638   3561  -4747       O  
ATOM     24  C3'  DA A   2     -16.705 -48.898  51.455  1.00495.28           C  
ANISOU   24  C3'  DA A   2    48343  59958  79883  -4202   3309  -4810       C  
ATOM     25  O3'  DA A   2     -17.439 -49.408  50.343  1.00495.36           O  
ANISOU   25  O3'  DA A   2    48754  59557  79903  -4838   3365  -4686       O  
ATOM     26  C2'  DA A   2     -17.504 -47.837  52.204  1.00495.68           C  
ANISOU   26  C2'  DA A   2    48531  59793  80013  -4239   2925  -4750       C  
ATOM     27  C1'  DA A   2     -18.452 -48.702  53.015  1.00497.06           C  
ANISOU   27  C1'  DA A   2    48994  59793  80074  -3443   3105  -4612       C  
ATOM     28  N9   DA A   2     -18.942 -48.053  54.220  1.00504.22           N  
ANISOU   28  N9   DA A   2    50324  61023  80233  -2903   2773  -4313       N  
ATOM     29  C8   DA A   2     -18.519 -46.864  54.753  1.00510.60           C  
ANISOU   29  C8   DA A   2    51382  62288  80335  -3068   2338  -4104       C  
ATOM     30  N7   DA A   2     -19.148 -46.530  55.856  1.00516.56           N  
ANISOU   30  N7   DA A   2    52563  63253  80452  -2470   2160  -3848       N  
ATOM     31  C5   DA A   2     -20.042 -47.575  56.052  1.00512.11           C  
ANISOU   31  C5   DA A   2    51901  62261  80416  -1875   2500  -3959       C  
ATOM     32  C6   DA A   2     -21.003 -47.820  57.050  1.00511.47           C  
ANISOU   32  C6   DA A   2    51915  61960  80460  -1096   2576  -3928       C  
ATOM     33  N6   DA A   2     -21.220 -46.989  58.073  1.00508.98           N  
ANISOU   33  N6   DA A   2    51432  61472  80486   -782   2417  -4021       N  
ATOM     34  N1   DA A   2     -21.733 -48.959  56.952  1.00508.73           N  
ANISOU   34  N1   DA A   2    51564  61302  80427   -667   2900  -3968       N  
ATOM     35  C2   DA A   2     -21.508 -49.783  55.919  1.00504.40           C  
ANISOU   35  C2   DA A   2    50797  60526  80326  -1015   3196  -4127       C  
ATOM     36  N3   DA A   2     -20.630 -49.656  54.925  1.00501.59           N  
ANISOU   36  N3   DA A   2    50167  60174  80240  -1740   3238  -4287       N  
ATOM     37  C4   DA A   2     -19.917 -48.522  55.058  1.00505.91           C  
ANISOU   37  C4   DA A   2    50793  61133  80298  -2136   2857  -4185       C  
ATOM     38  P    DG A   3     -17.647 -48.547  48.999  1.00509.71           P  
ANISOU   38  P    DG A   3    49974  60421  83270  -6217   3367  -5199       P  
ATOM     39  OP1  DG A   3     -16.925 -49.286  47.933  1.00509.75           O  
ANISOU   39  OP1  DG A   3    49950  60595  83137  -6521   3650  -5235       O  
ATOM     40  OP2  DG A   3     -17.299 -47.132  49.255  1.00511.32           O1-
ANISOU   40  OP2  DG A   3    50098  60832  83347  -6584   2896  -5194       O1-
ATOM     41  O5'  DG A   3     -19.236 -48.643  48.721  1.00510.32           O  
ANISOU   41  O5'  DG A   3    50591  59897  83411  -6610   3245  -4958       O  
ATOM     42  C5'  DG A   3     -20.191 -48.732  49.823  1.00510.99           C  
ANISOU   42  C5'  DG A   3    50843  59809  83501  -5884   3275  -4843       C  
ATOM     43  C4'  DG A   3     -21.641 -48.863  49.317  1.00509.12           C  
ANISOU   43  C4'  DG A   3    50956  58885  83602  -6455   3184  -4686       C  
ATOM     44  O4'  DG A   3     -22.495 -49.456  50.348  1.00507.00           O  
ANISOU   44  O4'  DG A   3    50682  58314  83641  -5655   3350  -4661       O  
ATOM     45  C3'  DG A   3     -22.318 -47.554  48.907  1.00505.48           C  
ANISOU   45  C3'  DG A   3    50402  57972  83685  -7320   2793  -4735       C  
ATOM     46  O3'  DG A   3     -22.287 -47.421  47.471  1.00505.53           O  
ANISOU   46  O3'  DG A   3    50566  57840  83673  -8390   2697  -4692       O  
ATOM     47  C2'  DG A   3     -23.760 -47.695  49.436  1.00502.73           C  
ANISOU   47  C2'  DG A   3    50204  57018  83793  -7163   2775  -4601       C  
ATOM     48  C1'  DG A   3     -23.586 -48.597  50.652  1.00503.28           C  
ANISOU   48  C1'  DG A   3    50177  57290  83755  -5946   3080  -4632       C  
ATOM     49  N9   DG A   3     -23.254 -47.897  51.896  1.00506.95           N  
ANISOU   49  N9   DG A   3    50607  58200  83811  -5223   2859  -4602       N  
ATOM     50  C8   DG A   3     -22.046 -47.964  52.527  1.00509.78           C  
ANISOU   50  C8   DG A   3    50741  59211  83740  -4580   2915  -4718       C  
ATOM     51  N7   DG A   3     -21.985 -47.271  53.608  1.00515.65           N  
ANISOU   51  N7   DG A   3    51711  60377  83837  -4036   2631  -4540       N  
ATOM     52  C5   DG A   3     -23.233 -46.706  53.739  1.00516.92           C  
ANISOU   52  C5   DG A   3    52283  60151  83972  -4302   2384  -4303       C  
ATOM     53  C6   DG A   3     -23.707 -45.865  54.747  1.00522.22           C  
ANISOU   53  C6   DG A   3    53339  60987  84094  -3941   2072  -4063       C  
ATOM     54  O6   DG A   3     -23.095 -45.460  55.734  1.00526.44           O  
ANISOU   54  O6   DG A   3    53909  62007  84107  -3315   1960  -4029       O  
ATOM     55  N1   DG A   3     -25.022 -45.479  54.543  1.00521.73           N  
ANISOU   55  N1   DG A   3    53616  60420  84196  -4390   1916  -3859       N  
ATOM     56  C2   DG A   3     -25.791 -45.881  53.475  1.00516.54           C  
ANISOU   56  C2   DG A   3    52910  59160  84190  -5121   2040  -3870       C  
ATOM     57  N2   DG A   3     -27.043 -45.392  53.464  1.00518.62           N  
ANISOU   57  N2   DG A   3    53622  59121  84308  -5466   1836  -3574       N  
ATOM     58  N3   DG A   3     -25.352 -46.695  52.490  1.00511.42           N  
ANISOU   58  N3   DG A   3    51914  58324  84078  -5489   2337  -4097       N  
ATOM     59  C4   DG A   3     -24.052 -47.073  52.692  1.00511.54           C  
ANISOU   59  C4   DG A   3    51585  58812  83965  -5034   2508  -4328       C  
ATOM     60  P    DC A   4     -21.547 -46.170  46.769  1.00440.47           P  
ANISOU   60  P    DC A   4    41770  49384  76205  -9260   2468  -5055       P  
ATOM     61  OP1  DC A   4     -21.688 -46.326  45.301  1.00442.33           O  
ANISOU   61  OP1  DC A   4    42359  49481  76226 -10313   2380  -4890       O  
ATOM     62  OP2  DC A   4     -20.196 -46.042  47.368  1.00444.30           O1-
ANISOU   62  OP2  DC A   4    42048  50633  76132  -8713   2452  -5145       O1-
ATOM     63  O5'  DC A   4     -22.404 -44.898  47.234  1.00436.49           O  
ANISOU   63  O5'  DC A   4    41139  48393  76316  -9393   2143  -5089       O  
ATOM     64  C5'  DC A   4     -23.825 -44.918  47.143  1.00434.83           C  
ANISOU   64  C5'  DC A   4    41208  47571  76435  -9868   2053  -4877       C  
ATOM     65  C4'  DC A   4     -24.446 -44.120  48.275  1.00432.79           C  
ANISOU   65  C4'  DC A   4    40881  47024  76536  -9425   1861  -4828       C  
ATOM     66  O4'  DC A   4     -23.581 -44.158  49.439  1.00435.37           O  
ANISOU   66  O4'  DC A   4    41072  47849  76499  -8354   1933  -4910       O  
ATOM     67  C3'  DC A   4     -24.682 -42.630  47.973  1.00434.35           C  
ANISOU   67  C3'  DC A   4    41212  47201  76622 -10092   1381  -4753       C  
ATOM     68  O3'  DC A   4     -26.036 -42.292  48.278  1.00437.66           O  
ANISOU   68  O3'  DC A   4    42114  47399  76779 -10091   1177  -4375       O  
ATOM     69  C2'  DC A   4     -23.704 -41.915  48.928  1.00438.17           C  
ANISOU   69  C2'  DC A   4    41593  48306  76585  -9453   1231  -4862       C  
ATOM     70  C1'  DC A   4     -23.680 -42.911  50.068  1.00439.57           C  
ANISOU   70  C1'  DC A   4    41791  48640  76584  -8306   1520  -4798       C  
ATOM     71  N1   DC A   4     -22.573 -42.755  51.089  1.00441.52           N  
ANISOU   71  N1   DC A   4    41791  49458  76510  -7480   1560  -4963       N  
ATOM     72  C2   DC A   4     -22.936 -42.630  52.422  1.00446.67           C  
ANISOU   72  C2   DC A   4    42730  50400  76585  -6486   1546  -4750       C  
ATOM     73  O2   DC A   4     -24.128 -42.622  52.696  1.00448.10           O  
ANISOU   73  O2   DC A   4    43273  50292  76692  -6304   1528  -4490       O  
ATOM     74  N3   DC A   4     -21.973 -42.486  53.373  1.00448.39           N  
ANISOU   74  N3   DC A   4    42717  51129  76522  -5758   1582  -4882       N  
ATOM     75  C4   DC A   4     -20.691 -42.503  53.021  1.00445.65           C  
ANISOU   75  C4   DC A   4    41895  51044  76389  -6000   1620  -5190       C  
ATOM     76  N4   DC A   4     -19.779 -42.382  53.996  1.00448.80           N  
ANISOU   76  N4   DC A   4    42147  52032  76343  -5280   1636  -5238       N  
ATOM     77  C5   DC A   4     -20.289 -42.643  51.651  1.00442.51           C  
ANISOU   77  C5   DC A   4    41327  50485  76321  -6992   1599  -5341       C  
ATOM     78  C6   DC A   4     -21.259 -42.773  50.724  1.00438.92           C  
ANISOU   78  C6   DC A   4    40996  49403  76370  -7711   1597  -5289       C  
ATOM     79  P    DA A   5     -27.241 -42.550  47.236  1.00532.71           P  
ANISOU   79  P    DA A   5    55367  59765  87275 -10941    916  -3672       P  
ATOM     80  OP1  DA A   5     -27.353 -44.011  46.990  1.00531.20           O  
ANISOU   80  OP1  DA A   5    55184  59414  87234 -10779   1283  -3648       O  
ATOM     81  OP2  DA A   5     -27.068 -41.628  46.090  1.00528.69           O1-
ANISOU   81  OP2  DA A   5    54637  58983  87258 -12035    690  -3825       O1-
ATOM     82  O5'  DA A   5     -28.527 -42.049  48.067  1.00541.82           O  
ANISOU   82  O5'  DA A   5    57294  61147  87426 -10578    668  -3192       O  
ATOM     83  C5'  DA A   5     -28.440 -41.987  49.514  1.00548.95           C  
ANISOU   83  C5'  DA A   5    58553  62565  87458  -9429    712  -3018       C  
ATOM     84  C4'  DA A   5     -29.535 -41.131  50.169  1.00556.64           C  
ANISOU   84  C4'  DA A   5    60181  63753  87563  -9241    446  -2671       C  
ATOM     85  O4'  DA A   5     -29.097 -40.773  51.508  1.00559.15           O  
ANISOU   85  O4'  DA A   5    60462  64442  87549  -8291    428  -2739       O  
ATOM     86  C3'  DA A   5     -29.841 -39.790  49.507  1.00557.46           C  
ANISOU   86  C3'  DA A   5    60455  63756  87600 -10148    135  -2612       C  
ATOM     87  O3'  DA A   5     -31.160 -39.309  49.922  1.00565.14           O  
ANISOU   87  O3'  DA A   5    62160  64882  87687 -10063    -11  -2234       O  
ATOM     88  C2'  DA A   5     -28.727 -38.919  50.071  1.00558.67           C  
ANISOU   88  C2'  DA A   5    60418  64299  87552  -9882     -3  -2817       C  
ATOM     89  C1'  DA A   5     -28.568 -39.451  51.503  1.00561.78           C  
ANISOU   89  C1'  DA A   5    60878  65025  87548  -8640    149  -2784       C  
ATOM     90  N9   DA A   5     -27.166 -39.513  51.931  1.00560.45           N  
ANISOU   90  N9   DA A   5    60279  65199  87466  -8178    212  -3059       N  
ATOM     91  C8   DA A   5     -26.267 -40.476  51.603  1.00555.07           C  
ANISOU   91  C8   DA A   5    59034  64497  87372  -8034    470  -3340       C  
ATOM     92  N7   DA A   5     -25.079 -40.277  52.097  1.00555.51           N  
ANISOU   92  N7   DA A   5    58803  64964  87303  -7614    472  -3531       N  
ATOM     93  C5   DA A   5     -25.199 -39.099  52.799  1.00560.51           C  
ANISOU   93  C5   DA A   5    59792  65821  87357  -7494    200  -3389       C  
ATOM     94  C6   DA A   5     -24.261 -38.376  53.542  1.00561.52           C  
ANISOU   94  C6   DA A   5    59759  66278  87315  -7127     86  -3521       C  
ATOM     95  N6   DA A   5     -23.026 -38.785  53.688  1.00559.63           N  
ANISOU   95  N6   DA A   5    59049  66363  87221  -6794    208  -3757       N  
ATOM     96  N1   DA A   5     -24.653 -37.222  54.121  1.00560.91           N  
ANISOU   96  N1   DA A   5    59802  65975  87345  -7120   -115  -3513       N  
ATOM     97  C2   DA A   5     -25.935 -36.847  53.967  1.00558.60           C  
ANISOU   97  C2   DA A   5    59705  65126  87410  -7434   -183  -3391       C  
ATOM     98  N3   DA A   5     -26.916 -37.461  53.281  1.00563.03           N  
ANISOU   98  N3   DA A   5    60757  65686  87483  -7799   -134  -3085       N  
ATOM     99  C4   DA A   5     -26.474 -38.594  52.713  1.00563.18           C  
ANISOU   99  C4   DA A   5    60637  65897  87450  -7820     56  -3121       C  
ATOM    100  P    DG A   6     -31.883 -38.057  49.197  1.00567.93           P  
ANISOU  100  P    DG A   6    65197  67365  83224 -11026   -524  -1325       P  
ATOM    101  OP1  DG A   6     -33.292 -38.041  49.660  1.00571.09           O  
ANISOU  101  OP1  DG A   6    66067  67664  83258 -10844   -469  -1124       O  
ATOM    102  OP2  DG A   6     -31.613 -38.123  47.744  1.00561.17           O1-
ANISOU  102  OP2  DG A   6    63914  66100  83205 -12059   -562  -1458       O1-
ATOM    103  O5'  DG A   6     -31.127 -36.764  49.781  1.00568.76           O  
ANISOU  103  O5'  DG A   6    65226  67671  83205 -10881   -680  -1445       O  
ATOM    104  C5'  DG A   6     -31.116 -36.507  51.191  1.00569.69           C  
ANISOU  104  C5'  DG A   6    65369  67888  83201  -9899   -626  -1462       C  
ATOM    105  C4'  DG A   6     -29.980 -35.565  51.585  1.00570.71           C  
ANISOU  105  C4'  DG A   6    65372  68299  83173  -9811   -765  -1593       C  
ATOM    106  O4'  DG A   6     -28.689 -36.166  51.274  1.00575.35           O  
ANISOU  106  O4'  DG A   6    65941  69505  83159  -9776   -785  -1572       O  
ATOM    107  C3'  DG A   6     -29.978 -34.190  50.897  1.00569.18           C  
ANISOU  107  C3'  DG A   6    65197  67899  83165 -10745   -971  -1663       C  
ATOM    108  O3'  DG A   6     -29.662 -33.179  51.858  1.00567.26           O  
ANISOU  108  O3'  DG A   6    64800  67592  83140 -10359  -1049  -1804       O  
ATOM    109  C2'  DG A   6     -28.854 -34.332  49.866  1.00568.61           C  
ANISOU  109  C2'  DG A   6    64882  68022  83143 -11433  -1071  -1748       C  
ATOM    110  C1'  DG A   6     -27.881 -35.191  50.655  1.00572.29           C  
ANISOU  110  C1'  DG A   6    65279  69036  83129 -10536   -975  -1732       C  
ATOM    111  N9   DG A   6     -26.812 -35.831  49.860  1.00568.75           N  
ANISOU  111  N9   DG A   6    64355  68650  83094 -10833   -967  -1871       N  
ATOM    112  C8   DG A   6     -26.925 -36.484  48.655  1.00563.15           C  
ANISOU  112  C8   DG A   6    63336  67552  83082 -11569   -935  -1963       C  
ATOM    113  N7   DG A   6     -25.783 -36.942  48.200  1.00563.12           N  
ANISOU  113  N7   DG A   6    63067  67840  83053 -11633   -931  -2027       N  
ATOM    114  C5   DG A   6     -24.853 -36.559  49.157  1.00564.84           C  
ANISOU  114  C5   DG A   6    63142  68447  83025 -10919   -934  -2092       C  
ATOM    115  C6   DG A   6     -23.440 -36.769  49.212  1.00559.84           C  
ANISOU  115  C6   DG A   6    61835  67935  82945 -10654   -864  -2359       C  
ATOM    116  O6   DG A   6     -22.721 -37.350  48.388  1.00553.83           O  
ANISOU  116  O6   DG A   6    60530  67018  82881 -10987   -776  -2578       O  
ATOM    117  N1   DG A   6     -22.879 -36.214  50.369  1.00562.31           N  
ANISOU  117  N1   DG A   6    62138  68583  82932  -9923   -879  -2371       N  
ATOM    118  C2   DG A   6     -23.613 -35.540  51.326  1.00566.45           C  
ANISOU  118  C2   DG A   6    63110  69141  82974  -9516   -928  -2232       C  
ATOM    119  N2   DG A   6     -22.945 -35.052  52.358  1.00567.11           N  
ANISOU  119  N2   DG A   6    63059  69470  82946  -8862   -924  -2301       N  
ATOM    120  N3   DG A   6     -24.917 -35.346  51.275  1.00570.07           N  
ANISOU  120  N3   DG A   6    64134  69430  83035  -9730   -965  -2030       N  
ATOM    121  C4   DG A   6     -25.469 -35.873  50.176  1.00568.05           C  
ANISOU  121  C4   DG A   6    63893  68891  83051 -10441   -960  -2002       C  
ATOM    122  P    DC A   7     -30.822 -32.400  52.661  1.00434.18           P  
ANISOU  122  P    DC A   7    63143  59120  42707  -3921  -2942   2685       P  
ATOM    123  OP1  DC A   7     -32.009 -33.280  52.779  1.00428.13           O  
ANISOU  123  OP1  DC A   7    62587  58283  41799  -3854  -2408   2894       O  
ATOM    124  OP2  DC A   7     -30.957 -31.068  52.023  1.00431.81           O1-
ANISOU  124  OP2  DC A   7    62598  58734  42738  -4282  -3150   2364       O1-
ATOM    125  O5'  DC A   7     -30.185 -32.166  54.118  1.00434.35           O  
ANISOU  125  O5'  DC A   7    63188  59520  42324  -3463  -3362   2559       O  
ATOM    126  C5'  DC A   7     -29.441 -33.215  54.759  1.00437.77           C  
ANISOU  126  C5'  DC A   7    63852  60101  42378  -3045  -3296   2844       C  
ATOM    127  C4'  DC A   7     -28.089 -32.719  55.271  1.00442.72           C  
ANISOU  127  C4'  DC A   7    64394  60995  42826  -2741  -3842   2744       C  
ATOM    128  O4'  DC A   7     -27.026 -33.118  54.351  1.00447.52           O  
ANISOU  128  O4'  DC A   7    64928  61432  43678  -2891  -3981   2871       O  
ATOM    129  C3'  DC A   7     -27.963 -31.199  55.443  1.00441.14           C  
ANISOU  129  C3'  DC A   7    63927  61014  42672  -2753  -4316   2282       C  
ATOM    130  O3'  DC A   7     -27.411 -30.878  56.761  1.00447.09           O  
ANISOU  130  O3'  DC A   7    64713  62155  43005  -2281  -4624   2199       O  
ATOM    131  C2'  DC A   7     -27.032 -30.791  54.292  1.00442.01           C  
ANISOU  131  C2'  DC A   7    63796  60972  43174  -3049  -4624   2171       C  
ATOM    132  C1'  DC A   7     -26.152 -32.024  54.143  1.00447.79           C  
ANISOU  132  C1'  DC A   7    64694  61633  43814  -2909  -4528   2549       C  
ATOM    133  N1   DC A   7     -25.504 -32.146  52.774  1.00447.68           N  
ANISOU  133  N1   DC A   7    64529  61388  44182  -3279  -4605   2585       N  
ATOM    134  C2   DC A   7     -24.094 -32.049  52.627  1.00449.81           C  
ANISOU  134  C2   DC A   7    64613  61813  44480  -3207  -5092   2449       C  
ATOM    135  O2   DC A   7     -23.372 -31.874  53.632  1.00455.94           O  
ANISOU  135  O2   DC A   7    65341  62910  44984  -2820  -5463   2288       O  
ATOM    136  N3   DC A   7     -23.560 -32.147  51.366  1.00440.96           N  
ANISOU  136  N3   DC A   7    63350  60508  43687  -3577  -5142   2476       N  
ATOM    137  C4   DC A   7     -24.380 -32.334  50.302  1.00431.60           C  
ANISOU  137  C4   DC A   7    62209  58999  42780  -3989  -4728   2638       C  
ATOM    138  N4   DC A   7     -23.831 -32.445  49.079  1.00417.63           N  
ANISOU  138  N4   DC A   7    60293  57086  41303  -4364  -4780   2654       N  
ATOM    139  C5   DC A   7     -25.795 -32.414  50.448  1.00433.50           C  
ANISOU  139  C5   DC A   7    62625  59074  43012  -4043  -4242   2768       C  
ATOM    140  C6   DC A   7     -26.306 -32.309  51.680  1.00442.63           C  
ANISOU  140  C6   DC A   7    63914  60413  43851  -3690  -4199   2733       C  
ATOM    141  P    DC A   8     -27.357 -29.351  57.298  1.00324.00           P  
ANISOU  141  P    DC A   8    48899  46872  27333  -2166  -5034   1712       P  
ATOM    142  OP1  DC A   8     -27.952 -29.329  58.654  1.00324.83           O  
ANISOU  142  OP1  DC A   8    49192  47247  26983  -1854  -4845   1737       O  
ATOM    143  OP2  DC A   8     -27.948 -28.473  56.252  1.00314.27           O1-
ANISOU  143  OP2  DC A   8    47430  45413  26566  -2606  -5112   1417       O1-
ATOM    144  O5'  DC A   8     -25.774 -29.057  57.430  1.00330.64           O  
ANISOU  144  O5'  DC A   8    49576  47975  28079  -1883  -5579   1584       O  
ATOM    145  C5'  DC A   8     -24.819 -30.056  56.979  1.00337.75           C  
ANISOU  145  C5'  DC A   8    50412  48706  29211  -2011  -5707   1736       C  
ATOM    146  C4'  DC A   8     -23.364 -29.597  57.126  1.00342.71           C  
ANISOU  146  C4'  DC A   8    50790  49621  29803  -1789  -6288   1465       C  
ATOM    147  O4'  DC A   8     -22.644 -29.751  55.872  1.00342.51           O  
ANISOU  147  O4'  DC A   8    50595  49380  30164  -2103  -6439   1469       O  
ATOM    148  C3'  DC A   8     -23.147 -28.152  57.554  1.00340.54           C  
ANISOU  148  C3'  DC A   8    50222  49545  29621  -1801  -6643    946       C  
ATOM    149  O3'  DC A   8     -22.021 -28.083  58.446  1.00352.42           O  
ANISOU  149  O3'  DC A   8    51544  51432  30926  -1439  -7127    730       O  
ATOM    150  C2'  DC A   8     -22.903 -27.398  56.233  1.00335.58           C  
ANISOU  150  C2'  DC A   8    49368  48571  29566  -2342  -6678    776       C  
ATOM    151  C1'  DC A   8     -22.414 -28.484  55.268  1.00338.96           C  
ANISOU  151  C1'  DC A   8    49828  48838  30125  -2465  -6657   1070       C  
ATOM    152  N1   DC A   8     -23.100 -28.460  53.951  1.00330.97           N  
ANISOU  152  N1   DC A   8    48822  47410  29523  -2998  -6347   1218       N  
ATOM    153  C2   DC A   8     -22.363 -28.391  52.760  1.00329.11           C  
ANISOU  153  C2   DC A   8    48402  47029  29614  -3313  -6499   1210       C  
ATOM    154  O2   DC A   8     -21.111 -28.337  52.821  1.00331.10           O  
ANISOU  154  O2   DC A   8    48479  47498  29826  -3142  -6898   1067       O  
ATOM    155  N3   DC A   8     -23.028 -28.375  51.564  1.00318.08           N  
ANISOU  155  N3   DC A   8    47012  45281  28564  -3805  -6202   1347       N  
ATOM    156  C4   DC A   8     -24.388 -28.438  51.558  1.00315.05           C  
ANISOU  156  C4   DC A   8    46794  44695  28217  -3957  -5793   1471       C  
ATOM    157  N4   DC A   8     -25.028 -28.419  50.370  1.00307.19           N  
ANISOU  157  N4   DC A   8    45786  43378  27554  -4425  -5524   1589       N  
ATOM    158  C5   DC A   8     -25.141 -28.499  52.757  1.00317.01           C  
ANISOU  158  C5   DC A   8    47211  45086  28154  -3643  -5646   1458       C  
ATOM    159  C6   DC A   8     -24.472 -28.510  53.912  1.00323.58           C  
ANISOU  159  C6   DC A   8    48047  46264  28633  -3183  -5922   1335       C  
ATOM    160  P    DT A   9     -21.279 -26.687  58.726  1.00312.50           P  
ANISOU  160  P    DT A   9    46073  46545  26119  -1508  -7615    145       P  
ATOM    161  OP1  DT A   9     -20.445 -26.860  59.940  1.00320.04           O  
ANISOU  161  OP1  DT A   9    46909  47998  26692  -1023  -7996    -10       O  
ATOM    162  OP2  DT A   9     -22.300 -25.608  58.693  1.00298.16           O1-
ANISOU  162  OP2  DT A   9    44209  44600  24479  -1738  -7482   -108       O1-
ATOM    163  O5'  DT A   9     -20.293 -26.541  57.476  1.00316.53           O  
ANISOU  163  O5'  DT A   9    46356  46776  27135  -1910  -7777     93       O  
ATOM    164  C5'  DT A   9     -19.556 -25.359  57.292  1.00316.82           C  
ANISOU  164  C5'  DT A   9    45999  46896  27482  -2033  -8206   -373       C  
ATOM    165  C4'  DT A   9     -18.288 -25.633  56.507  1.00322.95           C  
ANISOU  165  C4'  DT A   9    46605  47662  28439  -2123  -8440   -337       C  
ATOM    166  O4'  DT A   9     -18.573 -26.493  55.377  1.00315.00           O  
ANISOU  166  O4'  DT A   9    45804  46305  27576  -2435  -8082     87       O  
ATOM    167  C3'  DT A   9     -17.650 -24.402  55.908  1.00319.59           C  
ANISOU  167  C3'  DT A   9    45760  47169  28501  -2461  -8761   -782       C  
ATOM    168  O3'  DT A   9     -16.799 -23.796  56.869  1.00329.49           O  
ANISOU  168  O3'  DT A   9    46743  48836  29613  -2110  -9205  -1189       O  
ATOM    169  C2'  DT A   9     -16.862 -24.978  54.736  1.00308.91           C  
ANISOU  169  C2'  DT A   9    44355  45645  27371  -2738  -8744   -571       C  
ATOM    170  C1'  DT A   9     -17.748 -26.125  54.275  1.00303.33           C  
ANISOU  170  C1'  DT A   9    44054  44671  26526  -2834  -8244    -40       C  
ATOM    171  N1   DT A   9     -18.631 -25.806  53.111  1.00262.82           N  
ANISOU  171  N1   DT A   9    38942  39118  21799  -3397  -7920     27       N  
ATOM    172  C2   DT A   9     -18.143 -25.909  51.819  1.00260.32           C  
ANISOU  172  C2   DT A   9    38503  38572  21833  -3851  -7866    107       C  
ATOM    173  O2   DT A   9     -16.988 -26.197  51.565  1.00262.06           O  
ANISOU  173  O2   DT A   9    38582  38923  22064  -3828  -8077    108       O  
ATOM    174  N3   DT A   9     -19.061 -25.626  50.832  1.00255.92           N  
ANISOU  174  N3   DT A   9    37983  37646  21608  -4332  -7565    172       N  
ATOM    175  C4   DT A   9     -20.377 -25.256  51.026  1.00253.86           C  
ANISOU  175  C4   DT A   9    37851  37221  21383  -4394  -7346    156       C  
ATOM    176  O4   DT A   9     -21.136 -25.053  50.088  1.00250.15           O  
ANISOU  176  O4   DT A   9    37397  36422  21225  -4829  -7112    225       O  
ATOM    177  C5   DT A   9     -20.817 -25.184  52.402  1.00256.65           C  
ANISOU  177  C5   DT A   9    38304  37834  21376  -3920  -7426     42       C  
ATOM    178  C7   DT A   9     -22.221 -24.798  52.733  1.00254.96           C  
ANISOU  178  C7   DT A   9    38205  37496  21173  -3959  -7218    -21       C  
ATOM    179  C6   DT A   9     -19.936 -25.465  53.354  1.00260.93           C  
ANISOU  179  C6   DT A   9    38822  38743  21575  -3459  -7696    -13       C  
ATOM    180  P    DG A  10     -16.485 -22.222  56.777  1.00363.78           P  
ANISOU  180  P    DG A  10    50690  53182  34346  -2320  -9489  -1779       P  
ATOM    181  OP1  DG A  10     -15.987 -21.761  58.097  1.00376.29           O  
ANISOU  181  OP1  DG A  10    52117  55272  35585  -1845  -9809  -2115       O  
ATOM    182  OP2  DG A  10     -17.645 -21.575  56.114  1.00357.15           O1-
ANISOU  182  OP2  DG A  10    49951  51932  33817  -2724  -9189  -1755       O1-
ATOM    183  O5'  DG A  10     -15.283 -22.139  55.732  1.00354.34           O  
ANISOU  183  O5'  DG A  10    49160  51893  33579  -2644  -9718  -1951       O  
ATOM    184  C5'  DG A  10     -14.239 -23.115  55.750  1.00354.30           C  
ANISOU  184  C5'  DG A  10    49095  52134  33387  -2409  -9918  -1833       C  
ATOM    185  C4'  DG A  10     -13.455 -23.091  54.449  1.00341.14           C  
ANISOU  185  C4'  DG A  10    47141  50276  32200  -2874  -9998  -1939       C  
ATOM    186  O4'  DG A  10     -14.261 -23.619  53.360  1.00330.20           O  
ANISOU  186  O4'  DG A  10    45998  48486  30977  -3291  -9584  -1510       O  
ATOM    187  C3'  DG A  10     -13.030 -21.704  54.001  1.00335.83           C  
ANISOU  187  C3'  DG A  10    46086  49469  32045  -3258 -10149  -2443       C  
ATOM    188  O3'  DG A  10     -11.716 -21.754  53.441  1.00331.44           O  
ANISOU  188  O3'  DG A  10    45144  49020  31767  -3422 -10411  -2705       O  
ATOM    189  C2'  DG A  10     -14.090 -21.343  52.959  1.00323.81           C  
ANISOU  189  C2'  DG A  10    44743  47434  30855  -3791  -9740  -2210       C  
ATOM    190  C1'  DG A  10     -14.303 -22.684  52.303  1.00318.36           C  
ANISOU  190  C1'  DG A  10    44297  46645  30020  -3873  -9486  -1705       C  
ATOM    191  N9   DG A  10     -15.589 -22.793  51.663  1.00310.06           N  
ANISOU  191  N9   DG A  10    43565  45204  29038  -4178  -9036  -1334       N  
ATOM    192  C8   DG A  10     -16.802 -22.837  52.293  1.00313.39           C  
ANISOU  192  C8   DG A  10    44299  45556  29219  -3998  -8801  -1155       C  
ATOM    193  N7   DG A  10     -17.803 -22.929  51.480  1.00303.25           N  
ANISOU  193  N7   DG A  10    43225  43914  28082  -4348  -8416   -859       N  
ATOM    194  C5   DG A  10     -17.215 -22.935  50.225  1.00292.37           C  
ANISOU  194  C5   DG A  10    41682  42359  27046  -4793  -8388   -822       C  
ATOM    195  C6   DG A  10     -17.806 -23.017  48.959  1.00279.63           C  
ANISOU  195  C6   DG A  10    40171  40380  25694  -5293  -8045   -559       C  
ATOM    196  O6   DG A  10     -18.997 -23.106  48.697  1.00276.22           O  
ANISOU  196  O6   DG A  10    39996  39702  25252  -5428  -7704   -306       O  
ATOM    197  N1   DG A  10     -16.864 -23.007  47.931  1.00272.24           N  
ANISOU  197  N1   DG A  10    38984  39402  25051  -5656  -8121   -634       N  
ATOM    198  C2   DG A  10     -15.504 -22.900  48.131  1.00276.50           C  
ANISOU  198  C2   DG A  10    39187  40219  25652  -5549  -8491   -951       C  
ATOM    199  N2   DG A  10     -14.751 -22.872  47.024  1.00274.20           N  
ANISOU  199  N2   DG A  10    38650  39853  25679  -5970  -8487  -1018       N  
ATOM    200  N3   DG A  10     -14.930 -22.815  49.324  1.00288.08           N  
ANISOU  200  N3   DG A  10    40542  42030  26884  -5064  -8834  -1210       N  
ATOM    201  C4   DG A  10     -15.848 -22.842  50.322  1.00295.88           C  
ANISOU  201  C4   DG A  10    41798  43062  27560  -4706  -8759  -1117       C  
ATOM    202  P    DA A  11     -10.749 -20.473  53.568  1.00319.58           P  
ANISOU  202  P    DA A  11    43165  47562  30698  -3616 -10705  -3345       P  
ATOM    203  OP1  DA A  11      -9.501 -20.752  52.797  1.00318.87           O  
ANISOU  203  OP1  DA A  11    42718  47539  30899  -3854 -10861  -3511       O  
ATOM    204  OP2  DA A  11     -10.657 -20.137  55.021  1.00335.41           O1-
ANISOU  204  OP2  DA A  11    45105  49943  32393  -3109 -10989  -3669       O1-
ATOM    205  O5'  DA A  11     -11.592 -19.306  52.830  1.00307.34           O  
ANISOU  205  O5'  DA A  11    41693  45495  29587  -4156 -10392  -3341       O  
ATOM    206  C5'  DA A  11     -11.072 -18.652  51.631  1.00296.36           C  
ANISOU  206  C5'  DA A  11    40036  43804  28764  -4726 -10331  -3527       C  
ATOM    207  C4'  DA A  11     -11.817 -19.084  50.357  1.00282.65           C  
ANISOU  207  C4'  DA A  11    38528  41679  27186  -5180  -9924  -3062       C  
ATOM    208  O4'  DA A  11     -13.189 -19.463  50.682  1.00284.97           O  
ANISOU  208  O4'  DA A  11    39269  41846  27162  -5021  -9654  -2642       O  
ATOM    209  C3'  DA A  11     -11.922 -18.003  49.274  1.00274.29           C  
ANISOU  209  C3'  DA A  11    37365  40160  26693  -5797  -9721  -3155       C  
ATOM    210  O3'  DA A  11     -11.779 -18.605  47.929  1.00270.82           O  
ANISOU  210  O3'  DA A  11    36940  39527  26431  -6221  -9459  -2866       O  
ATOM    211  C2'  DA A  11     -13.331 -17.418  49.542  1.00276.23           C  
ANISOU  211  C2'  DA A  11    37954  40129  26871  -5781  -9510  -2956       C  
ATOM    212  C1'  DA A  11     -14.078 -18.697  49.907  1.00277.92           C  
ANISOU  212  C1'  DA A  11    38505  40484  26609  -5493  -9346  -2498       C  
ATOM    213  N9   DA A  11     -15.357 -18.556  50.650  1.00277.74           N  
ANISOU  213  N9   DA A  11    38822  40356  26350  -5311  -9159  -2278       N  
ATOM    214  C8   DA A  11     -15.568 -18.230  51.963  1.00279.19           C  
ANISOU  214  C8   DA A  11    39049  40634  26395  -5009  -9277  -2497       C  
ATOM    215  N7   DA A  11     -16.852 -18.243  52.317  1.00276.68           N  
ANISOU  215  N7   DA A  11    39057  40198  25871  -4917  -9023  -2217       N  
ATOM    216  C5   DA A  11     -17.499 -18.627  51.128  1.00273.29           C  
ANISOU  216  C5   DA A  11    38822  39572  25444  -5172  -8713  -1778       C  
ATOM    217  C6   DA A  11     -18.880 -18.860  50.781  1.00269.75           C  
ANISOU  217  C6   DA A  11    38719  38938  24836  -5226  -8339  -1356       C  
ATOM    218  N6   DA A  11     -19.935 -18.765  51.593  1.00269.08           N  
ANISOU  218  N6   DA A  11    38844  38843  24552  -5013  -8213  -1313       N  
ATOM    219  N1   DA A  11     -19.130 -19.158  49.487  1.00267.14           N  
ANISOU  219  N1   DA A  11    38491  38451  24559  -5514  -8090  -1009       N  
ATOM    220  C2   DA A  11     -18.118 -19.390  48.656  1.00268.05           C  
ANISOU  220  C2   DA A  11    38372  38605  24868  -5734  -8214  -1082       C  
ATOM    221  N3   DA A  11     -16.824 -19.255  48.877  1.00271.36           N  
ANISOU  221  N3   DA A  11    38445  39201  25458  -5713  -8557  -1471       N  
ATOM    222  C4   DA A  11     -16.572 -18.840  50.118  1.00273.86           C  
ANISOU  222  C4   DA A  11    38675  39659  25722  -5420  -8794  -1807       C  
ATOM    223  P    DA A  12     -10.314 -18.832  47.242  1.00310.13           P  
ANISOU  223  P    DA A  12    41495  44663  31678  -6463  -9582  -3113       P  
ATOM    224  OP1  DA A  12      -9.434 -19.716  48.052  1.00316.88           O  
ANISOU  224  OP1  DA A  12    42259  46006  32134  -5975  -9869  -3142       O  
ATOM    225  OP2  DA A  12      -9.842 -17.511  46.779  1.00324.27           O1-
ANISOU  225  OP2  DA A  12    42964  46305  33939  -6746  -9679  -3569       O1-
ATOM    226  O5'  DA A  12     -10.619 -19.634  45.889  1.00305.67           O  
ANISOU  226  O5'  DA A  12    41059  43791  31292  -6976  -9177  -2720       O  
ATOM    227  C5'  DA A  12     -11.829 -20.415  45.759  1.00302.42           C  
ANISOU  227  C5'  DA A  12    41077  43238  30592  -6939  -8896  -2209       C  
ATOM    228  C4'  DA A  12     -12.730 -19.928  44.609  1.00298.26           C  
ANISOU  228  C4'  DA A  12    40711  42225  30389  -7477  -8510  -1983       C  
ATOM    229  O4'  DA A  12     -14.111 -19.825  45.084  1.00293.15           O  
ANISOU  229  O4'  DA A  12    40454  41392  29538  -7317  -8359  -1716       O  
ATOM    230  C3'  DA A  12     -12.369 -18.543  44.015  1.00301.62           C  
ANISOU  230  C3'  DA A  12    40891  42390  31320  -7857  -8513  -2304       C  
ATOM    231  O3'  DA A  12     -12.270 -18.577  42.558  1.00301.14           O  
ANISOU  231  O3'  DA A  12    40811  42026  31581  -8411  -8179  -2129       O  
ATOM    232  C2'  DA A  12     -13.511 -17.649  44.460  1.00299.54           C  
ANISOU  232  C2'  DA A  12    40867  41904  31041  -7722  -8517  -2294       C  
ATOM    233  C1'  DA A  12     -14.677 -18.614  44.595  1.00292.85           C  
ANISOU  233  C1'  DA A  12    40424  41000  29846  -7584  -8285  -1831       C  
ATOM    234  N9   DA A  12     -15.650 -18.081  45.535  1.00290.88           N  
ANISOU  234  N9   DA A  12    40396  40746  29380  -7224  -8357  -1835       N  
ATOM    235  C8   DA A  12     -15.377 -17.735  46.825  1.00298.08           C  
ANISOU  235  C8   DA A  12    41238  41976  30041  -6738  -8659  -2100       C  
ATOM    236  N7   DA A  12     -16.386 -17.187  47.447  1.00304.20           N  
ANISOU  236  N7   DA A  12    42229  42688  30665  -6510  -8634  -2069       N  
ATOM    237  C5   DA A  12     -17.409 -17.144  46.490  1.00297.97           C  
ANISOU  237  C5   DA A  12    41662  41505  30048  -6860  -8313  -1764       C  
ATOM    238  C6   DA A  12     -18.745 -16.678  46.567  1.00300.56           C  
ANISOU  238  C6   DA A  12    42248  41603  30348  -6836  -8151  -1620       C  
ATOM    239  N6   DA A  12     -19.233 -16.210  47.681  1.00310.40           N  
ANISOU  239  N6   DA A  12    43570  42996  31372  -6444  -8276  -1773       N  
ATOM    240  N1   DA A  12     -19.533 -16.708  45.448  1.00294.79           N  
ANISOU  240  N1   DA A  12    41681  40511  29815  -7222  -7856  -1327       N  
ATOM    241  C2   DA A  12     -19.006 -17.260  44.326  1.00283.34           C  
ANISOU  241  C2   DA A  12    40148  38942  28568  -7620  -7713  -1184       C  
ATOM    242  N3   DA A  12     -17.745 -17.751  44.138  1.00283.39           N  
ANISOU  242  N3   DA A  12    39906  39141  28629  -7703  -7821  -1308       N  
ATOM    243  C4   DA A  12     -16.983 -17.648  45.283  1.00286.19           C  
ANISOU  243  C4   DA A  12    40095  39849  28795  -7301  -8136  -1606       C  
ATOM    244  P    DT A  13     -11.825 -17.250  41.735  1.00299.05           P  
ANISOU  244  P    DT A  13    40367  41418  31841  -8863  -8077  -2348       P  
ATOM    245  OP1  DT A  13     -11.369 -17.684  40.398  1.00302.21           O  
ANISOU  245  OP1  DT A  13    40657  41687  32482  -9342  -7764  -2209       O  
ATOM    246  OP2  DT A  13     -10.964 -16.431  42.631  1.00308.49           O1-
ANISOU  246  OP2  DT A  13    41247  42800  33165  -8672  -8425  -2854       O1-
ATOM    247  O5'  DT A  13     -13.183 -16.406  41.508  1.00294.11           O  
ANISOU  247  O5'  DT A  13    40116  40394  31238  -8919  -7919  -2098       O  
ATOM    248  C5'  DT A  13     -14.386 -17.011  40.979  1.00288.46           C  
ANISOU  248  C5'  DT A  13    39733  39486  30382  -9049  -7609  -1636       C  
ATOM    249  C4'  DT A  13     -15.640 -16.251  41.449  1.00284.36           C  
ANISOU  249  C4'  DT A  13    39531  38725  29789  -8906  -7586  -1493       C  
ATOM    250  O4'  DT A  13     -15.627 -16.082  42.899  1.00284.83           O  
ANISOU  250  O4'  DT A  13    39581  39032  29608  -8410  -7897  -1731       O  
ATOM    251  C3'  DT A  13     -15.847 -14.829  40.860  1.00284.06           C  
ANISOU  251  C3'  DT A  13    39530  38274  30127  -9207  -7520  -1544       C  
ATOM    252  O3'  DT A  13     -17.177 -14.710  40.218  1.00278.74           O  
ANISOU  252  O3'  DT A  13    39190  37305  29414  -9325  -7275  -1171       O  
ATOM    253  C2'  DT A  13     -15.716 -13.907  42.105  1.00288.78           C  
ANISOU  253  C2'  DT A  13    40048  38952  30723  -8869  -7859  -1916       C  
ATOM    254  C1'  DT A  13     -16.237 -14.845  43.189  1.00286.38           C  
ANISOU  254  C1'  DT A  13    39885  38960  29965  -8402  -7949  -1826       C  
ATOM    255  N1   DT A  13     -16.046 -14.447  44.739  1.00278.81           N  
ANISOU  255  N1   DT A  13    38832  38264  28839  -7942  -8285  -2179       N  
ATOM    256  C2   DT A  13     -17.161 -14.018  45.443  1.00278.10           C  
ANISOU  256  C2   DT A  13    38943  38060  28662  -7723  -8325  -2186       C  
ATOM    257  O2   DT A  13     -18.264 -13.867  44.927  1.00275.20           O  
ANISOU  257  O2   DT A  13    38823  37382  28359  -7878  -8118  -1923       O  
ATOM    258  N3   DT A  13     -16.937 -13.746  46.786  1.00281.17           N  
ANISOU  258  N3   DT A  13    39214  38737  28879  -7305  -8622  -2537       N  
ATOM    259  C4   DT A  13     -15.730 -13.874  47.482  1.00284.80           C  
ANISOU  259  C4   DT A  13    39394  39576  29240  -7074  -8892  -2864       C  
ATOM    260  O4   DT A  13     -15.627 -13.611  48.681  1.00287.42           O  
ANISOU  260  O4   DT A  13    39653  40157  29395  -6689  -9139  -3163       O  
ATOM    261  C5   DT A  13     -14.609 -14.344  46.704  1.00285.43           C  
ANISOU  261  C5   DT A  13    39267  39749  29434  -7311  -8860  -2845       C  
ATOM    262  C7   DT A  13     -13.263 -14.510  47.347  1.00289.61           C  
ANISOU  262  C7   DT A  13    39461  40703  29874  -7064  -9171  -3216       C  
ATOM    263  C6   DT A  13     -14.815 -14.621  45.387  1.00282.42           C  
ANISOU  263  C6   DT A  13    38990  39087  29231  -7737  -8553  -2513       C  
ATOM    264  P    DA A  14     -17.642 -15.686  39.009  1.00382.04           P  
ANISOU  264  P    DA A  14    52410  50267  42482  -9674  -6890   -760       P  
ATOM    265  OP1  DA A  14     -17.538 -17.103  39.420  1.00383.23           O  
ANISOU  265  OP1  DA A  14    52593  50731  42287  -9480  -6846   -623       O  
ATOM    266  OP2  DA A  14     -17.022 -15.218  37.750  1.00380.49           O1-
ANISOU  266  OP2  DA A  14    52037  49909  42623 -10100  -6744   -802       O1-
ATOM    267  O5'  DA A  14     -19.209 -15.396  38.865  1.00382.58           O  
ANISOU  267  O5'  DA A  14    52821  50012  42530  -9703  -6740   -474       O  
ATOM    268  C5'  DA A  14     -20.007 -15.133  40.033  1.00380.67           C  
ANISOU  268  C5'  DA A  14    52722  49781  42135  -9333  -6921   -558       C  
ATOM    269  C4'  DA A  14     -20.619 -13.751  39.949  1.00380.63           C  
ANISOU  269  C4'  DA A  14    52782  49439  42400  -9407  -7029   -666       C  
ATOM    270  O4'  DA A  14     -20.020 -12.892  40.956  1.00384.70           O  
ANISOU  270  O4'  DA A  14    53133  50084  42950  -9121  -7363  -1074       O  
ATOM    271  C3'  DA A  14     -20.396 -13.053  38.602  1.00383.27           C  
ANISOU  271  C3'  DA A  14    53066  49486  43073  -9846  -6904   -610       C  
ATOM    272  O3'  DA A  14     -21.562 -12.383  38.199  1.00384.91           O  
ANISOU  272  O3'  DA A  14    53525  49332  43393  -9962  -6833   -413       O  
ATOM    273  C2'  DA A  14     -19.265 -12.070  38.889  1.00389.11           C  
ANISOU  273  C2'  DA A  14    53539  50284  44021  -9807  -7172  -1035       C  
ATOM    274  C1'  DA A  14     -19.554 -11.710  40.341  1.00390.42           C  
ANISOU  274  C1'  DA A  14    53740  50573  44030  -9365  -7451  -1264       C  
ATOM    275  N9   DA A  14     -18.371 -11.230  41.057  1.00356.46           N  
ANISOU  275  N9   DA A  14    49164  46503  39770  -9176  -7732  -1694       N  
ATOM    276  C8   DA A  14     -17.096 -11.176  40.599  1.00359.44           C  
ANISOU  276  C8   DA A  14    49256  46933  40380  -9375  -7798  -1950       C  
ATOM    277  N7   DA A  14     -16.239 -10.690  41.472  1.00362.68           N  
ANISOU  277  N7   DA A  14    49435  47598  40767  -9106  -8093  -2367       N  
ATOM    278  C5   DA A  14     -17.018 -10.407  42.576  1.00361.79           C  
ANISOU  278  C5   DA A  14    49477  47616  40370  -8694  -8223  -2375       C  
ATOM    279  C6   DA A  14     -16.731  -9.858  43.851  1.00364.23           C  
ANISOU  279  C6   DA A  14    49670  48230  40490  -8255  -8519  -2726       C  
ATOM    280  N6   DA A  14     -15.486  -9.502  44.250  1.00368.15           N  
ANISOU  280  N6   DA A  14    49850  48964  41066  -8155  -8770  -3158       N  
ATOM    281  N1   DA A  14     -17.767  -9.695  44.706  1.00362.71           N  
ANISOU  281  N1   DA A  14    49686  48114  40013  -7917  -8537  -2634       N  
ATOM    282  C2   DA A  14     -19.000 -10.081  44.319  1.00358.99           C  
ANISOU  282  C2   DA A  14    49504  47422  39473  -8018  -8288  -2234       C  
ATOM    283  N3   DA A  14     -19.383 -10.609  43.165  1.00356.40           N  
ANISOU  283  N3   DA A  14    49306  46805  39304  -8412  -8017  -1884       N  
ATOM    284  C4   DA A  14     -18.357 -10.735  42.330  1.00357.99           C  
ANISOU  284  C4   DA A  14    49309  46942  39767  -8737  -7996  -1968       C  
TER     285       DA A  14                                                      
ATOM    286  P    DG B   1     -15.274 -34.167  45.667  1.00514.34           P  
ANISOU  286  P    DG B   1    75997  45692  73736   2833 -12130   -851       P  
ATOM    287  OP1  DG B   1     -13.796 -34.102  45.660  1.00518.74           O  
ANISOU  287  OP1  DG B   1    76505  46283  74310   2721 -12201  -1046       O  
ATOM    288  OP2  DG B   1     -15.950 -35.485  45.719  1.00507.11           O1-
ANISOU  288  OP2  DG B   1    75145  44948  72585   3039 -12307   -899       O1-
ATOM    289  O5'  DG B   1     -15.807 -33.398  46.964  1.00517.61           O  
ANISOU  289  O5'  DG B   1    76484  45895  74290   2952 -11785   -819       O  
ATOM    290  C5'  DG B   1     -17.172 -32.983  47.037  1.00516.30           C  
ANISOU  290  C5'  DG B   1    76342  45624  74206   2997 -11630   -592       C  
ATOM    291  C4'  DG B   1     -17.408 -31.837  46.080  1.00515.90           C  
ANISOU  291  C4'  DG B   1    76206  45464  74350   2736 -11562   -340       C  
ATOM    292  O4'  DG B   1     -18.800 -31.578  45.935  1.00513.32           O  
ANISOU  292  O4'  DG B   1    75889  45072  74078   2786 -11456   -112       O  
ATOM    293  C3'  DG B   1     -16.813 -30.502  46.486  1.00523.14           C  
ANISOU  293  C3'  DG B   1    77115  46178  75476   2602 -11307   -323       C  
ATOM    294  O3'  DG B   1     -15.488 -30.394  45.980  1.00525.09           O  
ANISOU  294  O3'  DG B   1    77254  46565  75693   2422 -11268   -456       O  
ATOM    295  C2'  DG B   1     -17.771 -29.470  45.844  1.00522.51           C  
ANISOU  295  C2'  DG B   1    76988  45986  75555   2434 -11192    -18       C  
ATOM    296  C1'  DG B   1     -18.913 -30.340  45.296  1.00515.72           C  
ANISOU  296  C1'  DG B   1    76131  45238  74582   2563 -11318    104       C  
ATOM    297  N9   DG B   1     -20.275 -29.856  45.539  1.00517.00           N  
ANISOU  297  N9   DG B   1    76321  45263  74851   2654 -11091    294       N  
ATOM    298  C8   DG B   1     -21.348 -29.968  44.694  1.00513.23           C  
ANISOU  298  C8   DG B   1    75800  44799  74404   2608 -11113    531       C  
ATOM    299  N7   DG B   1     -22.451 -29.493  45.194  1.00516.84           N  
ANISOU  299  N7   DG B   1    76293  45115  74968   2719 -10872    654       N  
ATOM    300  C5   DG B   1     -22.091 -29.052  46.456  1.00523.59           C  
ANISOU  300  C5   DG B   1    77222  45854  75866   2841 -10677    492       C  
ATOM    301  C6   DG B   1     -22.867 -28.447  47.461  1.00530.87           C  
ANISOU  301  C6   DG B   1    78157  46679  76870   2983 -10260    530       C  
ATOM    302  O6   DG B   1     -24.070 -28.175  47.416  1.00535.71           O  
ANISOU  302  O6   DG B   1    78622  47451  77473   3022  -9737    731       O  
ATOM    303  N1   DG B   1     -22.119 -28.146  48.611  1.00532.86           N  
ANISOU  303  N1   DG B   1    78412  46952  77097   3053  -9999    333       N  
ATOM    304  C2   DG B   1     -20.769 -28.440  48.738  1.00531.27           C  
ANISOU  304  C2   DG B   1    78233  46805  76819   3005 -10213    114       C  
ATOM    305  N2   DG B   1     -20.189 -28.111  49.899  1.00533.44           N  
ANISOU  305  N2   DG B   1    78507  47096  77081   3084  -9924    -60       N  
ATOM    306  N3   DG B   1     -20.045 -29.002  47.793  1.00527.11           N  
ANISOU  306  N3   DG B   1    77730  46309  76239   2885 -10688     66       N  
ATOM    307  C4   DG B   1     -20.751 -29.286  46.690  1.00523.02           C  
ANISOU  307  C4   DG B   1    77154  45858  75710   2802 -10808    269       C  
ATOM    308  P    DG B   2     -14.334 -29.674  46.841  1.00411.49           P  
ANISOU  308  P    DG B   2    62960  31965  61424   2436 -11228   -677       P  
ATOM    309  OP1  DG B   2     -14.566 -28.221  46.695  1.00417.01           O  
ANISOU  309  OP1  DG B   2    63671  32436  62339   2312 -10933   -516       O  
ATOM    310  OP2  DG B   2     -13.021 -30.240  46.444  1.00407.15           O1-
ANISOU  310  OP2  DG B   2    62351  31538  60808   2312 -11430   -860       O1-
ATOM    311  O5'  DG B   2     -14.598 -30.088  48.378  1.00412.37           O  
ANISOU  311  O5'  DG B   2    63166  32103  61411   2756 -11168   -858       O  
ATOM    312  C5'  DG B   2     -13.513 -29.967  49.332  1.00412.02           C  
ANISOU  312  C5'  DG B   2    63151  32082  61314   2840 -11152  -1136       C  
ATOM    313  C4'  DG B   2     -13.979 -29.773  50.782  1.00416.12           C  
ANISOU  313  C4'  DG B   2    63766  32509  61830   3081 -10931  -1220       C  
ATOM    314  O4'  DG B   2     -15.078 -28.817  50.866  1.00418.86           O  
ANISOU  314  O4'  DG B   2    64138  32674  62334   3078 -10688   -992       O  
ATOM    315  C3'  DG B   2     -14.502 -31.007  51.506  1.00411.59           C  
ANISOU  315  C3'  DG B   2    63260  32091  61033   3352 -11051  -1330       C  
ATOM    316  O3'  DG B   2     -13.423 -31.780  52.047  1.00410.63           O  
ANISOU  316  O3'  DG B   2    63153  32093  60773   3442 -11159  -1612       O  
ATOM    317  C2'  DG B   2     -15.297 -30.330  52.616  1.00416.27           C  
ANISOU  317  C2'  DG B   2    63931  32525  61707   3517 -10765  -1262       C  
ATOM    318  C1'  DG B   2     -16.029 -29.285  51.815  1.00418.01           C  
ANISOU  318  C1'  DG B   2    64108  32575  62143   3336 -10611   -994       C  
ATOM    319  N9   DG B   2     -17.149 -29.818  51.066  1.00412.09           N  
ANISOU  319  N9   DG B   2    63341  31876  61358   3343 -10703   -781       N  
ATOM    320  C8   DG B   2     -17.189 -29.977  49.713  1.00410.72           C  
ANISOU  320  C8   DG B   2    63087  31751  61215   3141 -10855   -609       C  
ATOM    321  N7   DG B   2     -18.292 -30.465  49.279  1.00407.75           N  
ANISOU  321  N7   DG B   2    62712  31419  60797   3199 -10906   -441       N  
ATOM    322  C5   DG B   2     -19.053 -30.654  50.409  1.00409.15           C  
ANISOU  322  C5   DG B   2    62976  31568  60913   3454 -10774   -505       C  
ATOM    323  C6   DG B   2     -20.355 -31.143  50.519  1.00408.15           C  
ANISOU  323  C6   DG B   2    62890  31462  60728   3614 -10747   -396       C  
ATOM    324  O6   DG B   2     -21.087 -31.516  49.606  1.00406.44           O  
ANISOU  324  O6   DG B   2    62632  31291  60504   3557 -10841   -213       O  
ATOM    325  N1   DG B   2     -20.796 -31.184  51.836  1.00410.81           N  
ANISOU  325  N1   DG B   2    63320  31758  61012   3855 -10587   -519       N  
ATOM    326  C2   DG B   2     -20.043 -30.771  52.918  1.00413.06           C  
ANISOU  326  C2   DG B   2    63649  31988  61306   3928 -10466   -717       C  
ATOM    327  N2   DG B   2     -20.638 -30.889  54.116  1.00417.38           N  
ANISOU  327  N2   DG B   2    64284  32500  61802   4159 -10308   -806       N  
ATOM    328  N3   DG B   2     -18.798 -30.288  52.826  1.00416.07           N  
ANISOU  328  N3   DG B   2    63991  32353  61744   3781 -10493   -825       N  
ATOM    329  C4   DG B   2     -18.374 -30.256  51.535  1.00411.75           C  
ANISOU  329  C4   DG B   2    63357  31844  61247   3547 -10648   -711       C  
ATOM    330  P    DC B   3     -13.132 -33.302  51.588  1.00391.47           P  
ANISOU  330  P    DC B   3    60708  29932  58101   3492 -11505  -1748       P  
ATOM    331  OP1  DC B   3     -11.961 -33.696  52.405  1.00391.43           O  
ANISOU  331  OP1  DC B   3    60728  30011  57986   3609 -11532  -2040       O  
ATOM    332  OP2  DC B   3     -13.076 -33.393  50.105  1.00389.42           O1-
ANISOU  332  OP2  DC B   3    60348  29719  57896   3248 -11685  -1621       O1-
ATOM    333  O5'  DC B   3     -14.392 -34.178  52.096  1.00389.49           O  
ANISOU  333  O5'  DC B   3    60539  29773  57675   3707 -11564  -1672       O  
ATOM    334  C5'  DC B   3     -14.614 -34.433  53.515  1.00390.85           C  
ANISOU  334  C5'  DC B   3    60819  29954  57733   3964 -11442  -1797       C  
ATOM    335  C4'  DC B   3     -15.512 -33.355  54.107  1.00393.72           C  
ANISOU  335  C4'  DC B   3    61227  30124  58243   4027 -11163  -1617       C  
ATOM    336  O4'  DC B   3     -16.471 -32.924  53.097  1.00391.32           O  
ANISOU  336  O4'  DC B   3    60870  29777  58036   3888 -11198  -1354       O  
ATOM    337  C3'  DC B   3     -16.314 -33.744  55.352  1.00397.26           C  
ANISOU  337  C3'  DC B   3    61791  30607  58542   4297 -11076  -1668       C  
ATOM    338  O3'  DC B   3     -16.311 -32.621  56.324  1.00406.89           O  
ANISOU  338  O3'  DC B   3    63051  31639  59910   4379 -10767  -1674       O  
ATOM    339  C2'  DC B   3     -17.719 -34.068  54.775  1.00391.24           C  
ANISOU  339  C2'  DC B   3    61033  29866  57753   4301 -11135  -1448       C  
ATOM    340  C1'  DC B   3     -17.785 -33.289  53.442  1.00389.68           C  
ANISOU  340  C1'  DC B   3    60729  29542  57791   4047 -11101  -1235       C  
ATOM    341  N1   DC B   3     -18.469 -34.025  52.201  1.00384.65           N  
ANISOU  341  N1   DC B   3    60046  28985  57119   3950 -11279  -1040       N  
ATOM    342  C2   DC B   3     -19.875 -34.012  52.064  1.00383.47           C  
ANISOU  342  C2   DC B   3    59931  28782  56990   4042 -11175   -864       C  
ATOM    343  O2   DC B   3     -20.555 -33.463  52.939  1.00386.29           O  
ANISOU  343  O2   DC B   3    60355  29025  57393   4204 -10938   -875       O  
ATOM    344  N3   DC B   3     -20.452 -34.640  50.977  1.00379.38           N  
ANISOU  344  N3   DC B   3    59366  28338  56442   3950 -11334   -691       N  
ATOM    345  C4   DC B   3     -19.683 -35.220  50.046  1.00376.54           C  
ANISOU  345  C4   DC B   3    58930  28100  56038   3769 -11585   -685       C  
ATOM    346  N4   DC B   3     -20.295 -35.809  48.996  1.00375.15           N  
ANISOU  346  N4   DC B   3    58690  28013  55837   3674 -11680   -503       N  
ATOM    347  C5   DC B   3     -18.253 -35.234  50.159  1.00377.69           C  
ANISOU  347  C5   DC B   3    59039  28299  56167   3674 -11692   -862       C  
ATOM    348  C6   DC B   3     -17.695 -34.623  51.231  1.00381.74           C  
ANISOU  348  C6   DC B   3    59597  28738  56708   3770 -11532  -1036       C  
ATOM    349  P    DT B   4     -16.425 -32.847  57.930  1.00413.58           P  
ANISOU  349  P    DT B   4    64012  32517  60612   4646 -10644  -1849       P  
ATOM    350  OP1  DT B   4     -15.572 -31.825  58.576  1.00425.04           O  
ANISOU  350  OP1  DT B   4    65459  33840  62197   4635 -10444  -1974       O  
ATOM    351  OP2  DT B   4     -16.183 -34.266  58.277  1.00412.92           O1-
ANISOU  351  OP2  DT B   4    63980  32678  60231   4766 -10898  -2001       O1-
ATOM    352  O5'  DT B   4     -17.951 -32.444  58.253  1.00422.00           O  
ANISOU  352  O5'  DT B   4    65131  33462  61746   4762 -10441  -1659       O  
ATOM    353  C5'  DT B   4     -18.732 -33.207  59.200  1.00424.01           C  
ANISOU  353  C5'  DT B   4    65496  33760  61850   5003 -10351  -1742       C  
ATOM    354  C4'  DT B   4     -20.234 -32.911  59.069  1.00420.86           C  
ANISOU  354  C4'  DT B   4    65121  33272  61514   5067 -10225  -1530       C  
ATOM    355  O4'  DT B   4     -20.602 -32.773  57.650  1.00405.81           O  
ANISOU  355  O4'  DT B   4    63125  31349  59716   4876 -10338  -1324       O  
ATOM    356  C3'  DT B   4     -21.170 -34.013  59.586  1.00418.22           C  
ANISOU  356  C3'  DT B   4    64889  33087  60930   5258 -10311  -1573       C  
ATOM    357  O3'  DT B   4     -21.411 -33.926  61.014  1.00432.84           O  
ANISOU  357  O3'  DT B   4    66833  34885  62741   5460 -10093  -1671       O  
ATOM    358  C2'  DT B   4     -22.429 -33.744  58.770  1.00406.26           C  
ANISOU  358  C2'  DT B   4    63339  31513  59507   5203 -10299  -1323       C  
ATOM    359  C1'  DT B   4     -21.819 -33.483  57.396  1.00398.62           C  
ANISOU  359  C1'  DT B   4    62248  30519  58692   4948 -10424  -1210       C  
ATOM    360  N1   DT B   4     -21.511 -34.767  56.626  1.00388.79           N  
ANISOU  360  N1   DT B   4    60977  29484  57262   4855 -10764  -1242       N  
ATOM    361  C2   DT B   4     -22.472 -35.346  55.798  1.00382.57           C  
ANISOU  361  C2   DT B   4    60147  28731  56482   4766 -10882  -1051       C  
ATOM    362  O2   DT B   4     -23.592 -34.863  55.630  1.00380.29           O  
ANISOU  362  O2   DT B   4    59837  28313  56344   4762 -10724   -856       O  
ATOM    363  N3   DT B   4     -22.069 -36.516  55.172  1.00378.24           N  
ANISOU  363  N3   DT B   4    59577  28377  55759   4684 -11192  -1098       N  
ATOM    364  C4   DT B   4     -20.796 -37.146  55.304  1.00377.48           C  
ANISOU  364  C4   DT B   4    59497  28442  55486   4690 -11390  -1318       C  
ATOM    365  O4   DT B   4     -20.481 -38.188  54.724  1.00373.64           O  
ANISOU  365  O4   DT B   4    58988  28126  54853   4616 -11664  -1349       O  
ATOM    366  C5   DT B   4     -19.871 -36.487  56.184  1.00383.08           C  
ANISOU  366  C5   DT B   4    60247  29106  56200   4789 -11249  -1511       C  
ATOM    367  C7   DT B   4     -18.497 -37.076  56.404  1.00379.61           C  
ANISOU  367  C7   DT B   4    59818  28833  55583   4809 -11436  -1758       C  
ATOM    368  C6   DT B   4     -20.261 -35.361  56.786  1.00390.58           C  
ANISOU  368  C6   DT B   4    61219  29865  57319   4861 -10949  -1463       C  
ATOM    369  P    DG B   5     -21.570 -35.274  61.896  1.00510.31           P  
ANISOU  369  P    DG B   5    73494  48618  71781   4414  -4549   -857       P  
ATOM    370  OP1  DG B   5     -21.851 -34.882  63.299  1.00519.49           O  
ANISOU  370  OP1  DG B   5    74262  50132  72989   4374  -3580   -768       O  
ATOM    371  OP2  DG B   5     -20.384 -36.127  61.626  1.00505.52           O1-
ANISOU  371  OP2  DG B   5    73050  48025  71001   4421  -5110  -1075       O1-
ATOM    372  O5'  DG B   5     -22.866 -36.015  61.278  1.00499.19           O  
ANISOU  372  O5'  DG B   5    72655  46638  70378   4668  -5612   -876       O  
ATOM    373  C5'  DG B   5     -24.199 -35.602  61.654  1.00499.71           C  
ANISOU  373  C5'  DG B   5    72776  46516  70574   4782  -5458   -747       C  
ATOM    374  C4'  DG B   5     -25.241 -36.043  60.621  1.00487.65           C  
ANISOU  374  C4'  DG B   5    71854  44330  69101   4978  -6620   -752       C  
ATOM    375  O4'  DG B   5     -24.663 -35.968  59.299  1.00478.65           O  
ANISOU  375  O4'  DG B   5    71075  42755  68034   4947  -7557   -822       O  
ATOM    376  C3'  DG B   5     -25.771 -37.467  60.767  1.00479.56           C  
ANISOU  376  C3'  DG B   5    71271  43082  67859   5217  -7420   -911       C  
ATOM    377  O3'  DG B   5     -26.976 -37.450  61.533  1.00482.51           O  
ANISOU  377  O3'  DG B   5    71588  43481  68262   5327  -7042   -818       O  
ATOM    378  C2'  DG B   5     -26.047 -37.897  59.321  1.00469.79           C  
ANISOU  378  C2'  DG B   5    70460  41404  66635   5254  -8441   -914       C  
ATOM    379  C1'  DG B   5     -25.014 -37.109  58.531  1.00469.72           C  
ANISOU  379  C1'  DG B   5    70352  41318  66804   5061  -8492   -877       C  
ATOM    380  N9   DG B   5     -23.802 -37.873  58.208  1.00466.57           N  
ANISOU  380  N9   DG B   5    70013  41010  66254   4989  -8919  -1027       N  
ATOM    381  C8   DG B   5     -22.543 -37.691  58.714  1.00470.69           C  
ANISOU  381  C8   DG B   5    70287  41833  66719   4867  -8557  -1131       C  
ATOM    382  N7   DG B   5     -21.658 -38.521  58.225  1.00465.43           N  
ANISOU  382  N7   DG B   5    69790  41120  65931   4847  -9176  -1270       N  
ATOM    383  C5   DG B   5     -22.375 -39.302  57.334  1.00459.84           C  
ANISOU  383  C5   DG B   5    69344  40193  65182   4914  -9764  -1214       C  
ATOM    384  C6   DG B   5     -21.943 -40.373  56.504  1.00454.01           C  
ANISOU  384  C6   DG B   5    68825  39331  64348   4914 -10425  -1280       C  
ATOM    385  O6   DG B   5     -20.795 -40.835  56.391  1.00451.76           O  
ANISOU  385  O6   DG B   5    68566  39109  63975   4861 -10727  -1426       O  
ATOM    386  N1   DG B   5     -22.996 -40.905  55.749  1.00451.18           N  
ANISOU  386  N1   DG B   5    68642  38782  64004   4975 -10693  -1149       N  
ATOM    387  C2   DG B   5     -24.300 -40.428  55.801  1.00453.14           C  
ANISOU  387  C2   DG B   5    68879  38932  64360   5045 -10411   -988       C  
ATOM    388  N2   DG B   5     -25.191 -41.038  55.011  1.00449.37           N  
ANISOU  388  N2   DG B   5    68611  38235  63896   5104 -10778   -883       N  
ATOM    389  N3   DG B   5     -24.705 -39.425  56.576  1.00457.75           N  
ANISOU  389  N3   DG B   5    69296  39581  65047   5065  -9870   -942       N  
ATOM    390  C4   DG B   5     -23.697 -38.914  57.309  1.00461.20           C  
ANISOU  390  C4   DG B   5    69533  40244  65459   4990  -9545  -1054       C  
ATOM    391  P    DC B   6     -27.454 -38.758  62.338  1.00393.51           P  
ANISOU  391  P    DC B   6    62386  30340  56789   6230 -10144  -1469       P  
ATOM    392  OP1  DC B   6     -28.627 -38.351  63.148  1.00396.97           O  
ANISOU  392  OP1  DC B   6    62873  30634  57325   6375  -9850  -1393       O  
ATOM    393  OP2  DC B   6     -26.252 -39.319  63.010  1.00397.82           O1-
ANISOU  393  OP2  DC B   6    63005  31040  57108   6291 -10259  -1708       O1-
ATOM    394  O5'  DC B   6     -27.949 -39.789  61.190  1.00377.85           O  
ANISOU  394  O5'  DC B   6    60383  28526  54656   6146 -10361  -1368       O  
ATOM    395  C5'  DC B   6     -29.163 -39.525  60.420  1.00371.69           C  
ANISOU  395  C5'  DC B   6    59478  27696  54051   6079 -10157  -1118       C  
ATOM    396  C4'  DC B   6     -29.487 -40.650  59.420  1.00359.57           C  
ANISOU  396  C4'  DC B   6    57827  26448  52346   5995 -10112  -1020       C  
ATOM    397  O4'  DC B   6     -28.461 -40.743  58.397  1.00354.45           O  
ANISOU  397  O4'  DC B   6    57052  25908  51715   5793 -10304  -1006       O  
ATOM    398  C3'  DC B   6     -29.601 -42.063  59.994  1.00354.35           C  
ANISOU  398  C3'  DC B   6    57280  26034  51324   6136 -10109  -1174       C  
ATOM    399  O3'  DC B   6     -30.915 -42.285  60.529  1.00354.37           O  
ANISOU  399  O3'  DC B   6    57347  26014  51283   6286  -9866  -1114       O  
ATOM    400  C2'  DC B   6     -29.363 -42.935  58.761  1.00344.57           C  
ANISOU  400  C2'  DC B   6    55897  25068  49954   5978 -10181  -1108       C  
ATOM    401  C1'  DC B   6     -28.398 -42.085  57.912  1.00345.95           C  
ANISOU  401  C1'  DC B   6    55941  25143  50363   5771 -10344  -1045       C  
ATOM    402  N1   DC B   6     -26.979 -42.562  57.970  1.00348.37           N  
ANISOU  402  N1   DC B   6    56274  25559  50533   5723 -10609  -1242       N  
ATOM    403  C2   DC B   6     -26.421 -43.350  56.926  1.00345.03           C  
ANISOU  403  C2   DC B   6    55709  25340  50045   5547 -10731  -1205       C  
ATOM    404  O2   DC B   6     -27.139 -43.659  55.932  1.00339.23           O  
ANISOU  404  O2   DC B   6    54835  24695  49361   5433 -10618  -1008       O  
ATOM    405  N3   DC B   6     -25.113 -43.763  57.033  1.00347.61           N  
ANISOU  405  N3   DC B   6    56055  25762  50260   5509 -10972  -1389       N  
ATOM    406  C4   DC B   6     -24.387 -43.400  58.130  1.00353.07           C  
ANISOU  406  C4   DC B   6    56898  26352  50900   5642 -11092  -1602       C  
ATOM    407  N4   DC B   6     -23.107 -43.802  58.231  1.00354.17           N  
ANISOU  407  N4   DC B   6    57044  26588  50935   5606 -11333  -1783       N  
ATOM    408  C5   DC B   6     -24.945 -42.605  59.169  1.00357.55           C  
ANISOU  408  C5   DC B   6    57615  26713  51525   5819 -10972  -1640       C  
ATOM    409  C6   DC B   6     -26.214 -42.216  59.051  1.00356.27           C  
ANISOU  409  C6   DC B   6    57431  26457  51477   5852 -10731  -1457       C  
TER     410       DC B   6                                                      
ATOM    411  P    DG C   1       6.779  10.852  35.511  1.00584.69           P  
ANISOU  411  P    DG C   1    80102  74631  67422  10516   3071  -9301       P  
ATOM    412  OP1  DG C   1       5.699  10.497  34.561  1.00581.29           O  
ANISOU  412  OP1  DG C   1    80094  73666  67104  10710   2184  -9268       O  
ATOM    413  OP2  DG C   1       7.575  12.089  35.310  1.00593.26           O1-
ANISOU  413  OP2  DG C   1    81485  76103  67824   9304   4196  -9532       O1-
ATOM    414  O5'  DG C   1       7.784   9.602  35.638  1.00588.32           O  
ANISOU  414  O5'  DG C   1    79712  74997  68827  10596   3532  -9453       O  
ATOM    415  C5'  DG C   1       7.488   8.359  34.972  1.00586.03           C  
ANISOU  415  C5'  DG C   1    79394  74219  69051  10946   3167  -9680       C  
ATOM    416  C4'  DG C   1       7.834   7.159  35.851  1.00583.30           C  
ANISOU  416  C4'  DG C   1    78047  73875  69704  11726   2902  -9533       C  
ATOM    417  O4'  DG C   1       9.269   6.905  35.812  1.00593.81           O  
ANISOU  417  O4'  DG C   1    78893  75279  71448  10893   4206  -9644       O  
ATOM    418  C3'  DG C   1       7.443   7.297  37.321  1.00576.75           C  
ANISOU  418  C3'  DG C   1    76501  73464  69172  12595   2100  -9108       C  
ATOM    419  O3'  DG C   1       6.184   6.626  37.557  1.00563.13           O  
ANISOU  419  O3'  DG C   1    74700  71577  67686  13936    532  -9150       O  
ATOM    420  C2'  DG C   1       8.588   6.595  38.061  1.00583.29           C  
ANISOU  420  C2'  DG C   1    76195  74530  70898  12374   2844  -8946       C  
ATOM    421  C1'  DG C   1       9.789   6.775  37.123  1.00594.61           C  
ANISOU  421  C1'  DG C   1    78038  75783  72102  11150   4309  -9257       C  
ATOM    422  N9   DG C   1      10.600   7.963  37.404  1.00519.87           N  
ANISOU  422  N9   DG C   1    70245  69760  57522  17658   3215 -11472       N  
ATOM    423  C8   DG C   1      11.175   8.783  36.468  1.00523.46           C  
ANISOU  423  C8   DG C   1    71915  70085  56892  16967   4252 -11590       C  
ATOM    424  N7   DG C   1      11.826   9.784  36.975  1.00523.84           N  
ANISOU  424  N7   DG C   1    71995  70886  56156  16780   5143 -11316       N  
ATOM    425  C5   DG C   1      11.683   9.623  38.346  1.00518.43           C  
ANISOU  425  C5   DG C   1    69917  70791  56271  17008   4784 -10891       C  
ATOM    426  C6   DG C   1      12.179  10.425  39.393  1.00512.27           C  
ANISOU  426  C6   DG C   1    68328  70654  55659  16185   5556 -10270       C  
ATOM    427  O6   DG C   1      12.870  11.442  39.302  1.00513.58           O  
ANISOU  427  O6   DG C   1    69016  71240  54880  15659   6659 -10089       O  
ATOM    428  N1   DG C   1      11.821   9.923  40.651  1.00503.92           N  
ANISOU  428  N1   DG C   1    65694  69739  56035  15978   4937  -9839       N  
ATOM    429  C2   DG C   1      11.061   8.790  40.847  1.00501.67           C  
ANISOU  429  C2   DG C   1    64694  69025  56894  16515   3723  -9985       C  
ATOM    430  N2   DG C   1      10.804   8.458  42.120  1.00493.28           N  
ANISOU  430  N2   DG C   1    62093  68188  57144  16209   3277  -9504       N  
ATOM    431  N3   DG C   1      10.580   8.035  39.862  1.00507.36           N  
ANISOU  431  N3   DG C   1    66162  69136  57475  17292   2998 -10570       N  
ATOM    432  C4   DG C   1      10.931   8.512  38.634  1.00515.60           C  
ANISOU  432  C4   DG C   1    68748  70037  57121  17489   3582 -10998       C  
ATOM    433  P    DC C   2       4.855   7.437  37.982  1.00476.83           P  
ANISOU  433  P    DC C   2    65519  61502  54153  18134  -2196 -10499       P  
ATOM    434  OP1  DC C   2       3.779   6.431  38.169  1.00464.70           O  
ANISOU  434  OP1  DC C   2    63673  59558  53335  19236  -3870 -10776       O  
ATOM    435  OP2  DC C   2       4.675   8.571  37.040  1.00478.44           O1-
ANISOU  435  OP2  DC C   2    67221  61445  53118  17588  -1602 -10532       O1-
ATOM    436  O5'  DC C   2       5.201   8.073  39.409  1.00481.23           O  
ANISOU  436  O5'  DC C   2    65262  62677  54905  17902  -2046  -9941       O  
ATOM    437  C5'  DC C   2       5.431   9.469  39.521  1.00488.08           C  
ANISOU  437  C5'  DC C   2    66711  63897  54839  17127   -928  -9615       C  
ATOM    438  C4'  DC C   2       6.634   9.727  40.397  1.00497.57           C  
ANISOU  438  C4'  DC C   2    66725  65844  56484  16490    233  -9381       C  
ATOM    439  O4'  DC C   2       7.493  10.720  39.792  1.00505.38           O  
ANISOU  439  O4'  DC C   2    68416  67006  56600  15525   1737  -9394       O  
ATOM    440  C3'  DC C   2       6.318  10.239  41.811  1.00496.70           C  
ANISOU  440  C3'  DC C   2    65749  66391  56585  16694    -71  -8930       C  
ATOM    441  O3'  DC C   2       6.769   9.281  42.798  1.00500.60           O  
ANISOU  441  O3'  DC C   2    64527  67418  58259  16609     80  -8851       O  
ATOM    442  C2'  DC C   2       7.095  11.567  41.893  1.00503.93           C  
ANISOU  442  C2'  DC C   2    67352  67647  56472  15783   1272  -8607       C  
ATOM    443  C1'  DC C   2       8.168  11.349  40.835  1.00510.08           C  
ANISOU  443  C1'  DC C   2    68396  68326  57087  15114   2458  -8977       C  
ATOM    444  N1   DC C   2       8.862  12.598  40.329  1.00420.09           N  
ANISOU  444  N1   DC C   2    58531  57742  43343  16044   3374  -9344       N  
ATOM    445  C2   DC C   2       9.650  13.342  41.207  1.00416.62           C  
ANISOU  445  C2   DC C   2    57523  57992  42782  15234   4489  -8885       C  
ATOM    446  O2   DC C   2       9.732  12.974  42.380  1.00408.21           O  
ANISOU  446  O2   DC C   2    54981  57296  42824  14828   4439  -8474       O  
ATOM    447  N3   DC C   2      10.296  14.449  40.760  1.00424.65           N  
ANISOU  447  N3   DC C   2    59629  59256  42462  14908   5587  -8902       N  
ATOM    448  C4   DC C   2      10.179  14.807  39.476  1.00435.61           C  
ANISOU  448  C4   DC C   2    62602  60242  42669  15358   5606  -9345       C  
ATOM    449  N4   DC C   2      10.828  15.908  39.076  1.00444.10           N  
ANISOU  449  N4   DC C   2    64678  61586  42473  15016   6709  -9339       N  
ATOM    450  C5   DC C   2       9.391  14.052  38.551  1.00439.04           C  
ANISOU  450  C5   DC C   2    63652  59976  43188  16175   4466  -9814       C  
ATOM    451  C6   DC C   2       8.764  12.958  39.012  1.00430.96           C  
ANISOU  451  C6   DC C   2    61519  58711  43514  16487   3381  -9796       C  
ATOM    452  P    DG C   3       6.510   7.704  42.587  1.00790.63           P  
ANISOU  452  P    DG C   3   100134 100134 100134      0      0      0       P  
ATOM    453  OP1  DG C   3       7.588   7.138  41.749  1.00790.63           O1-
ANISOU  453  OP1  DG C   3   100134 100134 100134      0      0      0       O1-
ATOM    454  OP2  DG C   3       5.109   7.554  42.138  1.00790.63           O  
ANISOU  454  OP2  DG C   3   100134 100134 100134      0      0      0       O  
ATOM    455  O5'  DG C   3       6.691   7.071  44.050  1.00790.63           O  
ANISOU  455  O5'  DG C   3   100134 100134 100134      0      0      0       O  
ATOM    456  C5'  DG C   3       7.857   7.345  44.832  1.00790.63           C  
ANISOU  456  C5'  DG C   3   100134 100134 100134      0      0      0       C  
ATOM    457  C4'  DG C   3       7.492   7.478  46.303  1.00790.63           C  
ANISOU  457  C4'  DG C   3   100134 100134 100134      0      0      0       C  
ATOM    458  O4'  DG C   3       8.400   8.426  46.934  1.00790.63           O  
ANISOU  458  O4'  DG C   3   100134 100134 100134      0      0      0       O  
ATOM    459  C3'  DG C   3       6.086   8.011  46.555  1.00790.63           C  
ANISOU  459  C3'  DG C   3   100134 100134 100134      0      0      0       C  
ATOM    460  O3'  DG C   3       5.161   6.931  46.787  1.00790.63           O  
ANISOU  460  O3'  DG C   3   100134 100134 100134      0      0      0       O  
ATOM    461  C2'  DG C   3       6.267   8.897  47.792  1.00790.63           C  
ANISOU  461  C2'  DG C   3   100134 100134 100134      0      0      0       C  
ATOM    462  C1'  DG C   3       7.672   9.456  47.577  1.00790.63           C  
ANISOU  462  C1'  DG C   3   100134 100134 100134      0      0      0       C  
ATOM    463  N9   DG C   3       7.721  10.657  46.733  1.00840.51           N  
ANISOU  463  N9   DG C   3   104139 108858 106359   9059   2955  -4730       N  
ATOM    464  C8   DG C   3       7.405  10.733  45.400  1.00839.97           C  
ANISOU  464  C8   DG C   3   105240 108138 105774   8631   3189  -5063       C  
ATOM    465  N7   DG C   3       7.545  11.919  44.899  1.00840.39           N  
ANISOU  465  N7   DG C   3   106190 108321 104798   8024   3810  -5333       N  
ATOM    466  C5   DG C   3       7.983  12.694  45.958  1.00840.52           C  
ANISOU  466  C5   DG C   3   105712 109070 104577   8072   4071  -5116       C  
ATOM    467  C6   DG C   3       8.296  14.063  45.988  1.00842.11           C  
ANISOU  467  C6   DG C   3   106448 109756 103760   7560   4782  -5191       C  
ATOM    468  O6   DG C   3       8.259  14.859  45.055  1.00844.51           O  
ANISOU  468  O6   DG C   3   107777 109951 103149   6938   5270  -5523       O  
ATOM    469  N1   DG C   3       8.712  14.482  47.250  1.00842.01           N  
ANISOU  469  N1   DG C   3   105526 110532 103866   7765   4922  -4821       N  
ATOM    470  C2   DG C   3       8.812  13.647  48.349  1.00841.11           C  
ANISOU  470  C2   DG C   3   104014 110793 104777   8341   4374  -4490       C  
ATOM    471  N2   DG C   3       9.232  14.218  49.488  1.00841.99           N  
ANISOU  471  N2   DG C   3   103195 111846 104878   8310   4648  -4161       N  
ATOM    472  N3   DG C   3       8.512  12.346  48.330  1.00840.88           N  
ANISOU  472  N3   DG C   3   103439 110327 105731   8830   3633  -4469       N  
ATOM    473  C4   DG C   3       8.107  11.935  47.100  1.00840.24           C  
ANISOU  473  C4   DG C   3   104357 109394 105503   8686   3554  -4756       C  
ATOM    474  P    DA C   4       3.862   6.713  45.851  1.00602.50           P  
ANISOU  474  P    DA C   4    73036  77031  78857  11210  -1235  -3816       P  
ATOM    475  OP1  DA C   4       3.284   5.408  46.230  1.00589.45           O  
ANISOU  475  OP1  DA C   4    70365  75666  77932  12458  -2536  -3989       O  
ATOM    476  OP2  DA C   4       4.168   6.937  44.435  1.00607.76           O1-
ANISOU  476  OP2  DA C   4    74852  77128  78941  10600   -496  -4101       O1-
ATOM    477  O5'  DA C   4       2.860   7.893  46.261  1.00597.91           O  
ANISOU  477  O5'  DA C   4    72929  76634  77617  11379  -1885  -3801       O  
ATOM    478  C5'  DA C   4       2.666   9.009  45.379  1.00600.81           C  
ANISOU  478  C5'  DA C   4    74625  76616  77038  10845  -1565  -3924       C  
ATOM    479  C4'  DA C   4       3.692  10.092  45.659  1.00613.85           C  
ANISOU  479  C4'  DA C   4    76621  78330  78284   9508   -262  -3772       C  
ATOM    480  O4'  DA C   4       4.108  10.712  44.417  1.00618.59           O  
ANISOU  480  O4'  DA C   4    78290  78606  78141   8764    510  -4167       O  
ATOM    481  C3'  DA C   4       3.232  11.220  46.594  1.00611.66           C  
ANISOU  481  C3'  DA C   4    76513  78369  77522   9557   -613  -3573       C  
ATOM    482  O3'  DA C   4       4.221  11.439  47.642  1.00620.34           O  
ANISOU  482  O3'  DA C   4    76943  79796  78961   8813    186  -3302       O  
ATOM    483  C2'  DA C   4       3.137  12.421  45.649  1.00614.11           C  
ANISOU  483  C2'  DA C   4    78117  78432  76786   8936   -148  -3830       C  
ATOM    484  C1'  DA C   4       4.226  12.089  44.637  1.00623.59           C  
ANISOU  484  C1'  DA C   4    79456  79382  78096   7991    995  -4149       C  
ATOM    485  N9   DA C   4       4.080  12.772  43.352  1.00552.68           N  
ANISOU  485  N9   DA C   4    73144  72491  64357  14000   -607  -6677       N  
ATOM    486  C8   DA C   4       3.231  12.454  42.338  1.00552.25           C  
ANISOU  486  C8   DA C   4    73951  71595  64284  13856  -1213  -6703       C  
ATOM    487  N7   DA C   4       3.330  13.251  41.295  1.00555.57           N  
ANISOU  487  N7   DA C   4    75416  71853  63824  13192   -426  -6878       N  
ATOM    488  C5   DA C   4       4.325  14.148  41.662  1.00558.30           C  
ANISOU  488  C5   DA C   4    75680  72891  63557  12876    773  -6971       C  
ATOM    489  C6   DA C   4       4.908  15.252  40.992  1.00562.11           C  
ANISOU  489  C6   DA C   4    76925  73598  63053  12125   1981  -7206       C  
ATOM    490  N6   DA C   4       4.562  15.638  39.760  1.00563.99           N  
ANISOU  490  N6   DA C   4    78098  73434  62758  11549   2127  -7442       N  
ATOM    491  N1   DA C   4       5.860  15.959  41.656  1.00563.72           N  
ANISOU  491  N1   DA C   4    76771  74553  62863  11945   3036  -7199       N  
ATOM    492  C2   DA C   4       6.245  15.532  42.865  1.00561.75           C  
ANISOU  492  C2   DA C   4    75391  74877  63170  12481   2918  -6954       C  
ATOM    493  N3   DA C   4       5.767  14.518  43.587  1.00558.19           N  
ANISOU  493  N3   DA C   4    74023  74379  63686  13198   1791  -6774       N  
ATOM    494  C4   DA C   4       4.801  13.865  42.928  1.00556.59           C  
ANISOU  494  C4   DA C   4    74302  73318  63857  13370    724  -6807       C  
ATOM    495  P    DG C   5       3.829  11.333  49.210  1.00440.80           P  
ANISOU  495  P    DG C   5    52970  60081  54432  13632  -2115  -5023       P  
ATOM    496  OP1  DG C   5       3.877   9.903  49.602  1.00428.70           O  
ANISOU  496  OP1  DG C   5    50185  58468  54232  14105  -2977  -5229       O  
ATOM    497  OP2  DG C   5       2.583  12.115  49.404  1.00433.38           O1-
ANISOU  497  OP2  DG C   5    52695  58676  53294  13425  -2673  -4547       O1-
ATOM    498  O5'  DG C   5       5.027  12.096  49.991  1.00456.05           O  
ANISOU  498  O5'  DG C   5    54141  62950  56188  12739   -628  -4739       O  
ATOM    499  C5'  DG C   5       4.749  12.908  51.162  1.00449.28           C  
ANISOU  499  C5'  DG C   5    52505  62424  55777  11918   -394  -4065       C  
ATOM    500  C4'  DG C   5       5.625  14.171  51.198  1.00464.74           C  
ANISOU  500  C4'  DG C   5    54905  64992  56684  11142   1106  -3862       C  
ATOM    501  O4'  DG C   5       6.056  14.529  49.845  1.00480.03           O  
ANISOU  501  O4'  DG C   5    58197  66866  57325  11508   1761  -4385       O  
ATOM    502  C3'  DG C   5       4.949  15.425  51.785  1.00458.40           C  
ANISOU  502  C3'  DG C   5    54699  64042  55431  10548   1230  -3302       C  
ATOM    503  O3'  DG C   5       5.854  16.151  52.658  1.00460.06           O  
ANISOU  503  O3'  DG C   5    54346  65018  55439   9600   2462  -2918       O  
ATOM    504  C2'  DG C   5       4.586  16.243  50.541  1.00462.64           C  
ANISOU  504  C2'  DG C   5    57115  64086  54580  10957   1342  -3606       C  
ATOM    505  C1'  DG C   5       5.693  15.872  49.551  1.00478.57           C  
ANISOU  505  C1'  DG C   5    59400  66462  55971  11250   2155  -4198       C  
ATOM    506  N9   DG C   5       5.293  15.961  48.124  1.00482.74           N  
ANISOU  506  N9   DG C   5    61438  66413  55569  12010   1818  -4721       N  
ATOM    507  C8   DG C   5       4.849  14.926  47.325  1.00484.02           C  
ANISOU  507  C8   DG C   5    61705  66176  56026  12861   1016  -5270       C  
ATOM    508  N7   DG C   5       4.567  15.290  46.106  1.00486.41           N  
ANISOU  508  N7   DG C   5    63522  66007  55283  13376    880  -5652       N  
ATOM    509  C5   DG C   5       4.846  16.649  46.075  1.00486.25           C  
ANISOU  509  C5   DG C   5    64461  66073  54220  12854   1633  -5327       C  
ATOM    510  C6   DG C   5       4.725  17.567  45.008  1.00484.94           C  
ANISOU  510  C6   DG C   5    66018  65548  52689  13064   1853  -5493       C  
ATOM    511  O6   DG C   5       4.343  17.338  43.869  1.00489.15           O  
ANISOU  511  O6   DG C   5    67589  65617  52647  13757   1396  -5978       O  
ATOM    512  N1   DG C   5       5.102  18.861  45.376  1.00474.96           N  
ANISOU  512  N1   DG C   5    65235  64520  50707  12355   2706  -5027       N  
ATOM    513  C2   DG C   5       5.539  19.214  46.633  1.00467.08           C  
ANISOU  513  C2   DG C   5    63177  64040  50251  11527   3269  -4481       C  
ATOM    514  N2   DG C   5       5.848  20.510  46.814  1.00453.48           N  
ANISOU  514  N2   DG C   5    62135  62467  47699  10910   4087  -4094       N  
ATOM    515  N3   DG C   5       5.659  18.354  47.655  1.00471.56           N  
ANISOU  515  N3   DG C   5    62126  64960  52085  11307   3055  -4322       N  
ATOM    516  C4   DG C   5       5.295  17.089  47.301  1.00480.21           C  
ANISOU  516  C4   DG C   5    62730  65830  53897  12011   2225  -4759       C  
ATOM    517  P    DT C   6       5.301  17.266  53.693  1.00605.18           P  
ANISOU  517  P    DT C   6    72618  83422  73902   8782   2576  -2206       P  
ATOM    518  OP1  DT C   6       6.465  17.806  54.440  1.00588.10           O  
ANISOU  518  OP1  DT C   6    69713  82150  71589   7849   3907  -1919       O  
ATOM    519  OP2  DT C   6       4.178  16.652  54.436  1.00602.01           O1-
ANISOU  519  OP2  DT C   6    71440  82542  74753   9007   1205  -1941       O1-
ATOM    520  O5'  DT C   6       4.727  18.445  52.758  1.00606.13           O  
ANISOU  520  O5'  DT C   6    74629  83003  72668   8920   2726  -2229       O  
ATOM    521  C5'  DT C   6       5.618  19.434  52.222  1.00601.86           C  
ANISOU  521  C5'  DT C   6    75091  82815  70775   8647   4027  -2397       C  
ATOM    522  C4'  DT C   6       4.942  20.285  51.147  1.00602.90           C  
ANISOU  522  C4'  DT C   6    77015  82307  69754   8971   3885  -2466       C  
ATOM    523  O4'  DT C   6       4.375  19.442  50.105  1.00621.40           O  
ANISOU  523  O4'  DT C   6    80074  84047  71982   9968   2958  -3001       O  
ATOM    524  C3'  DT C   6       3.796  21.199  51.625  1.00592.22           C  
ANISOU  524  C3'  DT C   6    76004  80446  68567   8711   3290  -1906       C  
ATOM    525  O3'  DT C   6       4.100  22.585  51.285  1.00582.45           O  
ANISOU  525  O3'  DT C   6    76126  79155  66023   8401   4136  -1776       O  
ATOM    526  C2'  DT C   6       2.567  20.666  50.843  1.00604.04           C  
ANISOU  526  C2'  DT C   6    77928  81100  70480   9644   1768  -2136       C  
ATOM    527  C1'  DT C   6       3.252  20.111  49.604  1.00618.96           C  
ANISOU  527  C1'  DT C   6    80744  82972  71461  10268   2073  -2809       C  
ATOM    528  N1   DT C   6       2.433  19.181  48.678  1.00483.64           N  
ANISOU  528  N1   DT C   6    63942  65173  54646  11293    765  -3282       N  
ATOM    529  C2   DT C   6       2.058  19.658  47.451  1.00490.23           C  
ANISOU  529  C2   DT C   6    66369  65476  54419  11851    536  -3590       C  
ATOM    530  O2   DT C   6       2.301  20.798  47.082  1.00493.38           O  
ANISOU  530  O2   DT C   6    67934  65882  53645  11599   1298  -3496       O  
ATOM    531  N3   DT C   6       1.365  18.776  46.662  1.00493.13           N  
ANISOU  531  N3   DT C   6    66914  65306  55146  12714   -619  -4012       N  
ATOM    532  C4   DT C   6       1.018  17.466  46.957  1.00490.21           C  
ANISOU  532  C4   DT C   6    65352  64859  56048  13083  -1534  -4159       C  
ATOM    533  O4   DT C   6       0.392  16.759  46.160  1.00493.67           O  
ANISOU  533  O4   DT C   6    66165  64781  56625  13861  -2503  -4564       O  
ATOM    534  C5   DT C   6       1.450  17.004  48.253  1.00483.18           C  
ANISOU  534  C5   DT C   6    62817  64530  56241  12481  -1248  -3806       C  
ATOM    535  C7   DT C   6       1.132  15.596  48.687  1.00479.60           C  
ANISOU  535  C7   DT C   6    60968  64038  57220  12831  -2184  -3920       C  
ATOM    536  C6   DT C   6       2.134  17.867  49.048  1.00480.28           C  
ANISOU  536  C6   DT C   6    62248  64706  55532  11618   -135  -3385       C  
ATOM    537  P    DA C   7       4.277  23.724  52.419  1.00587.62           P  
ANISOU  537  P    DA C   7    76618  80216  66434   7333   5143  -1159       P  
ATOM    538  OP1  DA C   7       5.667  23.684  52.937  1.00579.30           O  
ANISOU  538  OP1  DA C   7    74837  80072  65197   6730   6432  -1233       O  
ATOM    539  OP2  DA C   7       3.143  23.587  53.359  1.00581.03           O1-
ANISOU  539  OP2  DA C   7    75046  79042  66676   7114   4230   -634       O1-
ATOM    540  O5'  DA C   7       4.032  25.104  51.622  1.00580.76           O  
ANISOU  540  O5'  DA C   7    77572  78972  64118   7378   5638  -1139       O  
ATOM    541  C5'  DA C   7       5.118  25.790  50.968  1.00573.43           C  
ANISOU  541  C5'  DA C   7    77328  78561  61990   6948   7097  -1253       C  
ATOM    542  C4'  DA C   7       4.755  26.204  49.535  1.00581.22           C  
ANISOU  542  C4'  DA C   7    79964  79137  61736   7603   7150  -1684       C  
ATOM    543  O4'  DA C   7       4.424  25.022  48.756  1.00597.96           O  
ANISOU  543  O4'  DA C   7    81976  80943  64279   8400   6196  -2241       O  
ATOM    544  C3'  DA C   7       3.563  27.154  49.375  1.00577.50           C  
ANISOU  544  C3'  DA C   7    80768  77936  60720   7773   6666  -1395       C  
ATOM    545  O3'  DA C   7       4.007  28.554  49.422  1.00570.27           O  
ANISOU  545  O3'  DA C   7    80640  77269  58766   7117   7904  -1119       O  
ATOM    546  C2'  DA C   7       3.035  26.791  47.985  1.00589.67           C  
ANISOU  546  C2'  DA C   7    83218  78967  61864   8443   5947  -1996       C  
ATOM    547  C1'  DA C   7       3.372  25.303  47.842  1.00600.19           C  
ANISOU  547  C1'  DA C   7    83070  80374  64602   8175   5262  -2510       C  
ATOM    548  N9   DA C   7       2.252  24.382  48.109  1.00503.02           N  
ANISOU  548  N9   DA C   7    70801  67593  52731   9714   3884  -2320       N  
ATOM    549  C8   DA C   7       2.056  23.663  49.257  1.00495.67           C  
ANISOU  549  C8   DA C   7    68356  66787  53188   9519   3286  -2073       C  
ATOM    550  N7   DA C   7       0.991  22.903  49.236  1.00493.30           N  
ANISOU  550  N7   DA C   7    67911  65860  53660  10116   1876  -2082       N  
ATOM    551  C5   DA C   7       0.438  23.121  47.991  1.00499.53           C  
ANISOU  551  C5   DA C   7    70216  66076  53507  10736   1503  -2346       C  
ATOM    552  C6   DA C   7      -0.710  22.598  47.369  1.00500.80           C  
ANISOU  552  C6   DA C   7    71003  65449  53830  11524    144  -2478       C  
ATOM    553  N6   DA C   7      -1.517  21.707  47.973  1.00495.52           N  
ANISOU  553  N6   DA C   7    69463  64416  54397  11843  -1124  -2372       N  
ATOM    554  N1   DA C   7      -1.004  23.011  46.113  1.00507.83           N  
ANISOU  554  N1   DA C   7    73447  65950  53554  11968    138  -2723       N  
ATOM    555  C2   DA C   7      -0.170  23.909  45.526  1.00513.13           C  
ANISOU  555  C2   DA C   7    74982  66989  52996  11660   1411  -2836       C  
ATOM    556  N3   DA C   7       0.949  24.472  46.014  1.00512.59           N  
ANISOU  556  N3   DA C   7    74462  67649  52648  10943   2761  -2743       N  
ATOM    557  C4   DA C   7       1.202  24.030  47.265  1.00505.58           C  
ANISOU  557  C4   DA C   7    72021  67143  52934  10499   2728  -2492       C  
ATOM    558  P    DT C   8       2.962  29.788  49.289  1.00431.51           P  
ANISOU  558  P    DT C   8    64282  59057  40614   7050   7712   -672       P  
ATOM    559  OP1  DT C   8       3.706  31.036  49.624  1.00425.57           O  
ANISOU  559  OP1  DT C   8    63784  58716  39199   6122   9052   -387       O  
ATOM    560  OP2  DT C   8       1.763  29.438  50.083  1.00419.87           O1-
ANISOU  560  OP2  DT C   8    62170  57062  40298   7146   6464   -272       O1-
ATOM    561  O5'  DT C   8       2.564  29.823  47.714  1.00436.09           O  
ANISOU  561  O5'  DT C   8    66375  59107  40214   7941   7282  -1133       O  
ATOM    562  C5'  DT C   8       1.183  30.100  47.274  1.00430.38           C  
ANISOU  562  C5'  DT C   8    66810  57646  39067   8244   6665   -874       C  
ATOM    563  C4'  DT C   8       0.971  29.730  45.788  1.00440.61           C  
ANISOU  563  C4'  DT C   8    69115  58456  39842   9209   5878  -1388       C  
ATOM    564  O4'  DT C   8       1.034  28.286  45.626  1.00452.19           O  
ANISOU  564  O4'  DT C   8    69623  59954  42236   9716   5026  -1803       O  
ATOM    565  C3'  DT C   8      -0.361  30.188  45.160  1.00437.57           C  
ANISOU  565  C3'  DT C   8    69705  57222  39329   9662   4838  -1113       C  
ATOM    566  O3'  DT C   8      -0.131  31.134  44.082  1.00439.38           O  
ANISOU  566  O3'  DT C   8    71397  57305  38242   9676   5485  -1131       O  
ATOM    567  C2'  DT C   8      -1.019  28.911  44.621  1.00453.27           C  
ANISOU  567  C2'  DT C   8    71584  58790  41847  10564   3478  -1561       C  
ATOM    568  C1'  DT C   8      -0.205  27.764  45.190  1.00460.12           C  
ANISOU  568  C1'  DT C   8    70959  60211  43656  10454   3557  -1851       C  
ATOM    569  N1   DT C   8      -0.867  27.031  46.329  1.00455.57           N  
ANISOU  569  N1   DT C   8    69011  59497  44586  10337   2613  -1508       N  
ATOM    570  C2   DT C   8      -2.108  26.443  46.150  1.00455.10           C  
ANISOU  570  C2   DT C   8    68968  58749  45202  10985   1112  -1494       C  
ATOM    571  O2   DT C   8      -2.744  26.506  45.098  1.00464.93           O  
ANISOU  571  O2   DT C   8    71301  59476  45874  11646    473  -1736       O  
ATOM    572  N3   DT C   8      -2.592  25.784  47.273  1.00445.76           N  
ANISOU  572  N3   DT C   8    66459  57514  45396  10813    376  -1175       N  
ATOM    573  C4   DT C   8      -1.933  25.676  48.525  1.00437.07           C  
ANISOU  573  C4   DT C   8    64046  56983  45037  10059    983   -875       C  
ATOM    574  O4   DT C   8      -2.381  25.079  49.517  1.00429.91           O  
ANISOU  574  O4   DT C   8    61995  55991  45361   9948    248   -597       O  
ATOM    575  C5   DT C   8      -0.669  26.305  48.609  1.00434.19           C  
ANISOU  575  C5   DT C   8    63748  57332  43894   9403   2542   -907       C  
ATOM    576  C7   DT C   8       0.085  26.240  49.896  1.00423.50           C  
ANISOU  576  C7   DT C   8    61041  56652  43218   8537   3300   -588       C  
ATOM    577  C6   DT C   8      -0.199  26.946  47.533  1.00444.56           C  
ANISOU  577  C6   DT C   8    66346  58691  43874   9579   3272  -1221       C  
ATOM    578  P    DT C   9      -1.201  32.302  43.751  1.00453.36           P  
ANISOU  578  P    DT C   9    73568  58489  40199   9255   4888   -619       P  
ATOM    579  OP1  DT C   9      -0.676  33.116  42.623  1.00456.16           O  
ANISOU  579  OP1  DT C   9    74007  58905  40409   8604   5204   -802       O  
ATOM    580  OP2  DT C   9      -1.497  32.976  45.042  1.00446.13           O1-
ANISOU  580  OP2  DT C   9    72461  57500  39549   8889   5289     75       O1-
ATOM    581  O5'  DT C   9      -2.555  31.520  43.316  1.00450.23           O  
ANISOU  581  O5'  DT C   9    73340  57470  40258  10089   3257   -736       O  
ATOM    582  C5'  DT C   9      -2.594  30.656  42.135  1.00453.66           C  
ANISOU  582  C5'  DT C   9    73494  57993  40883   9924   2632  -1334       C  
ATOM    583  C4'  DT C   9      -3.746  29.644  42.212  1.00457.30           C  
ANISOU  583  C4'  DT C   9    73271  57932  42550  10266   1095  -1363       C  
ATOM    584  O4'  DT C   9      -3.777  28.998  43.516  1.00458.83           O  
ANISOU  584  O4'  DT C   9    72748  58060  43526  10746    746  -1269       O  
ATOM    585  C3'  DT C   9      -5.158  30.215  41.984  1.00452.38           C  
ANISOU  585  C3'  DT C   9    73302  56572  42008  10574    189   -791       C  
ATOM    586  O3'  DT C   9      -5.799  29.484  40.911  1.00456.23           O  
ANISOU  586  O3'  DT C   9    73145  56778  43424  10620  -1006   -996       O  
ATOM    587  C2'  DT C   9      -5.867  30.012  43.343  1.00445.47           C  
ANISOU  587  C2'  DT C   9    72817  55241  41202  11396      6   -253       C  
ATOM    588  C1'  DT C   9      -5.118  28.815  43.910  1.00451.44           C  
ANISOU  588  C1'  DT C   9    72343  56353  42832  11568   -277   -720       C  
ATOM    589  N1   DT C   9      -5.194  28.639  45.451  1.00353.46           N  
ANISOU  589  N1   DT C   9    58692  44235  31372  11248   -101   -392       N  
ATOM    590  C2   DT C   9      -6.119  27.769  45.981  1.00347.54           C  
ANISOU  590  C2   DT C   9    56913  43181  31957  11503  -1348   -282       C  
ATOM    591  O2   DT C   9      -6.914  27.144  45.305  1.00348.94           O  
ANISOU  591  O2   DT C   9    57382  42784  32416  12220  -2606   -430       O  
ATOM    592  N3   DT C   9      -6.104  27.668  47.357  1.00339.95           N  
ANISOU  592  N3   DT C   9    54558  42621  31987  10877  -1065     11       N  
ATOM    593  C4   DT C   9      -5.251  28.306  48.250  1.00337.74           C  
ANISOU  593  C4   DT C   9    53814  42998  31513  10033    271    204       C  
ATOM    594  O4   DT C   9      -5.320  28.120  49.479  1.00330.79           O  
ANISOU  594  O4   DT C   9    51629  42431  31626   9529    329    464       O  
ATOM    595  C5   DT C   9      -4.301  29.201  47.622  1.00344.12           C  
ANISOU  595  C5   DT C   9    55760  44086  30905   9804   1529     79       C  
ATOM    596  C7   DT C   9      -3.318  29.968  48.477  1.00342.34           C  
ANISOU  596  C7   DT C   9    55137  44576  30359   8888   3032    272       C  
ATOM    597  C6   DT C   9      -4.311  29.327  46.275  1.00351.52           C  
ANISOU  597  C6   DT C   9    58068  44628  30864  10423   1279   -206       C  
ATOM    598  P    DC C  10      -7.134  30.032  40.177  1.00385.38           P  
ANISOU  598  P    DC C  10    67990  46412  32026  13162  -1939   -928       P  
ATOM    599  OP1  DC C  10      -6.746  30.345  38.774  1.00390.05           O  
ANISOU  599  OP1  DC C  10    68398  47568  32237  12495  -1349  -1462       O  
ATOM    600  OP2  DC C  10      -7.723  31.090  41.038  1.00378.09           O1-
ANISOU  600  OP2  DC C  10    68044  45030  30582  13197  -1738   -189       O1-
ATOM    601  O5'  DC C  10      -8.122  28.742  40.182  1.00377.38           O  
ANISOU  601  O5'  DC C  10    67043  44658  31686  14276  -3724  -1034       O  
ATOM    602  C5'  DC C  10      -7.672  27.490  40.813  1.00377.93           C  
ANISOU  602  C5'  DC C  10    66445  44897  32255  14633  -4222  -1694       C  
ATOM    603  C4'  DC C  10      -8.743  26.378  40.859  1.00370.64           C  
ANISOU  603  C4'  DC C  10    64796  43489  32541  15215  -5730  -1622       C  
ATOM    604  O4'  DC C  10      -8.928  25.918  42.223  1.00362.32           O  
ANISOU  604  O4'  DC C  10    62332  42735  32597  14617  -5474  -1245       O  
ATOM    605  C3'  DC C  10     -10.145  26.740  40.406  1.00362.07           C  
ANISOU  605  C3'  DC C  10    64344  41620  31605  15568  -6940  -1160       C  
ATOM    606  O3'  DC C  10     -10.847  25.546  40.059  1.00359.11           O  
ANISOU  606  O3'  DC C  10    63443  40864  32138  16188  -8363  -1411       O  
ATOM    607  C2'  DC C  10     -10.733  27.357  41.664  1.00350.80           C  
ANISOU  607  C2'  DC C  10    62263  40179  30847  14900  -6670   -401       C  
ATOM    608  C1'  DC C  10     -10.141  26.467  42.754  1.00349.08           C  
ANISOU  608  C1'  DC C  10    60487  40522  31625  14548  -6318   -590       C  
ATOM    609  N1   DC C  10      -9.777  27.228  43.935  1.00343.42           N  
ANISOU  609  N1   DC C  10    59068  40145  31271  13692  -5417    -42       N  
ATOM    610  C2   DC C  10     -10.029  26.721  45.207  1.00334.85           C  
ANISOU  610  C2   DC C  10    56717  38960  31552  13442  -6021    359       C  
ATOM    611  O2   DC C  10     -10.598  25.627  45.335  1.00328.78           O  
ANISOU  611  O2   DC C  10    55426  37811  31685  13961  -7318    256       O  
ATOM    612  N3   DC C  10      -9.641  27.461  46.282  1.00334.01           N  
ANISOU  612  N3   DC C  10    55996  39179  31735  12623  -5156    847       N  
ATOM    613  C4   DC C  10      -9.044  28.653  46.091  1.00341.14           C  
ANISOU  613  C4   DC C  10    57507  40486  31626  12078  -3752    935       C  
ATOM    614  N4   DC C  10      -8.639  29.340  47.164  1.00340.41           N  
ANISOU  614  N4   DC C  10    56799  40707  31833  11252  -2915   1411       N  
ATOM    615  C5   DC C  10      -8.788  29.168  44.798  1.00349.59           C  
ANISOU  615  C5   DC C  10    59854  41652  31321  12344  -3140    537       C  
ATOM    616  C6   DC C  10      -9.163  28.426  43.763  1.00350.63           C  
ANISOU  616  C6   DC C  10    60577  41469  31179  13144  -3996     58       C  
ATOM    617  P    DA C  11     -12.188  25.624  39.180  1.00430.89           P  
ANISOU  617  P    DA C  11    69845  50385  43489  13607  -7889   -950       P  
ATOM    618  OP1  DA C  11     -12.429  24.244  38.670  1.00431.39           O  
ANISOU  618  OP1  DA C  11    69346  50607  43954  13736  -8218  -1434       O  
ATOM    619  OP2  DA C  11     -12.003  26.769  38.244  1.00426.63           O1-
ANISOU  619  OP2  DA C  11    70468  49777  41855  13472  -7371   -799       O1-
ATOM    620  O5'  DA C  11     -13.322  26.055  40.245  1.00418.36           O  
ANISOU  620  O5'  DA C  11    68917  47801  42239  14562  -9182  -1094       O  
ATOM    621  C5'  DA C  11     -13.558  25.256  41.380  1.00414.33           C  
ANISOU  621  C5'  DA C  11    68673  47049  41706  14974  -9402   -873       C  
ATOM    622  C4'  DA C  11     -14.301  26.011  42.486  1.00407.42           C  
ANISOU  622  C4'  DA C  11    67913  45867  41020  14283  -9175   -368       C  
ATOM    623  O4'  DA C  11     -13.471  26.957  43.164  1.00400.03           O  
ANISOU  623  O4'  DA C  11    65790  45158  41047  13515  -8838    127       O  
ATOM    624  C3'  DA C  11     -15.581  26.765  42.128  1.00415.04           C  
ANISOU  624  C3'  DA C  11    70160  46827  40711  14266  -8326    -33       C  
ATOM    625  O3'  DA C  11     -16.641  26.141  42.886  1.00414.95           O  
ANISOU  625  O3'  DA C  11    70337  46785  40540  14045  -8325   -219       O  
ATOM    626  C2'  DA C  11     -15.273  28.231  42.603  1.00407.98           C  
ANISOU  626  C2'  DA C  11    68889  45741  40383  13533  -8078    530       C  
ATOM    627  C1'  DA C  11     -14.320  27.901  43.732  1.00399.81           C  
ANISOU  627  C1'  DA C  11    66293  45021  40596  13068  -8179    680       C  
ATOM    628  N9   DA C  11     -13.434  28.890  44.302  1.00370.35           N  
ANISOU  628  N9   DA C  11    62595  41692  36431  12936  -7306   1077       N  
ATOM    629  C8   DA C  11     -12.537  29.715  43.686  1.00375.61           C  
ANISOU  629  C8   DA C  11    64494  42626  35593  13240  -6408   1189       C  
ATOM    630  N7   DA C  11     -11.760  30.357  44.538  1.00371.20           N  
ANISOU  630  N7   DA C  11    63624  42525  34889  12880  -5611   1583       N  
ATOM    631  C5   DA C  11     -12.142  29.832  45.781  1.00362.45           C  
ANISOU  631  C5   DA C  11    60984  41358  35371  12404  -6114   1760       C  
ATOM    632  C6   DA C  11     -11.720  30.072  47.121  1.00354.60           C  
ANISOU  632  C6   DA C  11    58971  40707  35055  11875  -5715   2182       C  
ATOM    633  N6   DA C  11     -10.757  30.926  47.446  1.00354.45           N  
ANISOU  633  N6   DA C  11    59095  41255  34323  11492  -4487   2374       N  
ATOM    634  N1   DA C  11     -12.312  29.347  48.126  1.00346.97           N  
ANISOU  634  N1   DA C  11    56478  39637  35716  11350  -6340   2216       N  
ATOM    635  C2   DA C  11     -13.265  28.481  47.797  1.00347.17           C  
ANISOU  635  C2   DA C  11    56047  39331  36530  11283  -7183   1876       C  
ATOM    636  N3   DA C  11     -13.753  28.208  46.593  1.00354.19           N  
ANISOU  636  N3   DA C  11    57811  39896  36868  11753  -7616   1481       N  
ATOM    637  C4   DA C  11     -13.127  28.904  45.627  1.00361.73           C  
ANISOU  637  C4   DA C  11    60273  40874  36295  12356  -7097   1435       C  
ATOM    638  P    DC C  12     -16.605  24.696  43.752  1.00677.70           P  
ANISOU  638  P    DC C  12    94141  76794  86561   2048  -1366  11726       P  
ATOM    639  OP1  DC C  12     -16.136  25.188  45.061  1.00672.19           O  
ANISOU  639  OP1  DC C  12    93932  74857  86613   2956  -1865  12314       O  
ATOM    640  OP2  DC C  12     -16.110  23.358  43.346  1.00681.26           O1-
ANISOU  640  OP2  DC C  12    94268  77365  87214   1378   -894  11042       O1-
ATOM    641  O5'  DC C  12     -18.174  24.511  43.758  1.00677.22           O  
ANISOU  641  O5'  DC C  12    94157  77483  85674   1942  -1394  12129       O  
ATOM    642  C5'  DC C  12     -18.758  23.743  42.746  1.00679.74           C  
ANISOU  642  C5'  DC C  12    94275  78419  85576   1293   -960  11854       C  
ATOM    643  C4'  DC C  12     -19.546  24.631  41.813  1.00678.80           C  
ANISOU  643  C4'  DC C  12    94263  78875  84774   1343  -1057  12204       C  
ATOM    644  O4'  DC C  12     -18.781  24.920  40.630  1.00681.98           O  
ANISOU  644  O4'  DC C  12    94329  79709  85085    862   -686  11677       O  
ATOM    645  C3'  DC C  12     -20.859  24.033  41.321  1.00677.19           C  
ANISOU  645  C3'  DC C  12    94270  79291  83739   1288  -1082  12671       C  
ATOM    646  O3'  DC C  12     -21.929  24.691  41.932  1.00673.57           O  
ANISOU  646  O3'  DC C  12    94155  78802  82968   1872  -1602  13334       O  
ATOM    647  C2'  DC C  12     -20.841  24.254  39.807  1.00679.82           C  
ANISOU  647  C2'  DC C  12    94339  80366  83595    755   -663  12294       C  
ATOM    648  C1'  DC C  12     -19.700  25.250  39.633  1.00682.14           C  
ANISOU  648  C1'  DC C  12    94347  80461  84374    678   -575  11801       C  
ATOM    649  N1   DC C  12     -18.994  25.275  38.264  1.00638.39           N  
ANISOU  649  N1   DC C  12    94378  71031  77149    219   -188  20058       N  
ATOM    650  C2   DC C  12     -19.677  24.931  37.074  1.00638.49           C  
ANISOU  650  C2   DC C  12    94377  72160  76060   -270    245  20176       C  
ATOM    651  O2   DC C  12     -20.844  24.560  37.131  1.00638.25           O  
ANISOU  651  O2   DC C  12    94380  72882  75243      4     -3  20283       O  
ATOM    652  N3   DC C  12     -19.015  25.001  35.884  1.00638.80           N  
ANISOU  652  N3   DC C  12    94335  72424  75956   -990    907  20113       N  
ATOM    653  C4   DC C  12     -17.747  25.421  35.842  1.00639.02           C  
ANISOU  653  C4   DC C  12    94308  71645  76845  -1282   1126  19966       C  
ATOM    654  N4   DC C  12     -17.138  25.485  34.647  1.00639.28           N  
ANISOU  654  N4   DC C  12    94209  71994  76696  -1958   1741  19896       N  
ATOM    655  C5   DC C  12     -17.046  25.785  37.031  1.00638.91           C  
ANISOU  655  C5   DC C  12    94351  70451  77956   -830    687  19824       C  
ATOM    656  C6   DC C  12     -17.696  25.689  38.201  1.00638.59           C  
ANISOU  656  C6   DC C  12    94380  70180  78074    -52     42  19865       C  
ATOM    657  P    DC C  13     -22.724  23.929  43.092  1.00570.10           P  
ANISOU  657  P    DC C  13    84970  63230  68412   3159  -2765  19427       P  
ATOM    658  OP1  DC C  13     -23.280  24.929  44.035  1.00568.35           O  
ANISOU  658  OP1  DC C  13    84679  62967  68301   4078  -3561  19605       O  
ATOM    659  OP2  DC C  13     -21.807  22.868  43.585  1.00570.81           O1-
ANISOU  659  OP2  DC C  13    85013  62669  69198   3042  -2569  19210       O1-
ATOM    660  O5'  DC C  13     -23.919  23.217  42.302  1.00569.02           O  
ANISOU  660  O5'  DC C  13    85097  64281  66823   2609  -2447  19827       O  
ATOM    661  C5'  DC C  13     -24.134  21.816  42.449  1.00566.36           C  
ANISOU  661  C5'  DC C  13    85065  64421  65705   2730  -2645  20346       C  
ATOM    662  C4'  DC C  13     -24.781  21.239  41.207  1.00565.03           C  
ANISOU  662  C4'  DC C  13    85171  65372  64144   2234  -2301  20653       C  
ATOM    663  O4'  DC C  13     -23.979  21.589  40.046  1.00566.98           O  
ANISOU  663  O4'  DC C  13    85304  65716  64407   1509  -1558  20347       O  
ATOM    664  C3'  DC C  13     -24.907  19.716  41.205  1.00564.03           C  
ANISOU  664  C3'  DC C  13    85229  65836  63240   1933  -2057  20841       C  
ATOM    665  O3'  DC C  13     -26.112  19.318  40.567  1.00562.34           O  
ANISOU  665  O3'  DC C  13    85233  66685  61744   1868  -2100  21061       O  
ATOM    666  C2'  DC C  13     -23.685  19.276  40.415  1.00566.90           C  
ANISOU  666  C2'  DC C  13    85359  66054  63985   1086  -1143  20374       C  
ATOM    667  C1'  DC C  13     -23.512  20.417  39.414  1.00567.32           C  
ANISOU  667  C1'  DC C  13    85384  66121  64052    827   -870  20307       C  
ATOM    668  N1   DC C  13     -22.105  20.603  39.036  1.00570.33           N  
ANISOU  668  N1   DC C  13    85416  65926  65356    275   -279  19776       N  
ATOM    669  C2   DC C  13     -21.728  20.561  37.688  1.00570.62           C  
ANISOU  669  C2   DC C  13    85412  66400  64998   -373    387  19708       C  
ATOM    670  O2   DC C  13     -22.598  20.413  36.814  1.00567.72           O  
ANISOU  670  O2   DC C  13    85408  66811  63490   -470    511  20201       O  
ATOM    671  N3   DC C  13     -20.418  20.707  37.377  1.00572.93           N  
ANISOU  671  N3   DC C  13    85382  66184  66122   -847    848  19267       N  
ATOM    672  C4   DC C  13     -19.517  20.883  38.356  1.00575.54           C  
ANISOU  672  C4   DC C  13    85394  65618  67667   -704    666  18749       C  
ATOM    673  N4   DC C  13     -18.233  21.031  38.017  1.00577.45           N  
ANISOU  673  N4   DC C  13    85351  65375  68679  -1175   1074  18318       N  
ATOM    674  C5   DC C  13     -19.891  20.906  39.728  1.00574.31           C  
ANISOU  674  C5   DC C  13    85419  64876  67915    -31     28  18963       C  
ATOM    675  C6   DC C  13     -21.179  20.757  40.017  1.00572.65           C  
ANISOU  675  C6   DC C  13    85409  65265  66907    449   -430  19316       C  
ATOM    676  P    DG C  14     -26.817  17.921  40.948  1.00824.52           P  
ANISOU  676  P    DG C  14   107814 103532 101933    447   -524   5065       P  
ATOM    677  OP1  DG C  14     -28.003  18.261  41.765  1.00828.30           O  
ANISOU  677  OP1  DG C  14   108625 104015 102077    678   -806   5594       O  
ATOM    678  OP2  DG C  14     -25.789  17.024  41.528  1.00822.83           O1-
ANISOU  678  OP2  DG C  14   107441 103252 101946    386   -441   4834       O1-
ATOM    679  O5'  DG C  14     -27.299  17.332  39.522  1.00824.62           O  
ANISOU  679  O5'  DG C  14   107864 103759 101695    289   -354   5052       O  
ATOM    680  C5'  DG C  14     -28.242  18.071  38.705  1.00826.42           C  
ANISOU  680  C5'  DG C  14   108268 104106 101628    329   -416   5284       C  
ATOM    681  C4'  DG C  14     -28.472  17.408  37.338  1.00826.84           C  
ANISOU  681  C4'  DG C  14   108381 104334 101445    182   -238   5307       C  
ATOM    682  O4'  DG C  14     -27.744  18.134  36.303  1.00823.97           O  
ANISOU  682  O4'  DG C  14   107735 103929 101408     68    -88   4908       O  
ATOM    683  C3'  DG C  14     -28.023  15.952  37.219  1.00826.35           C  
ANISOU  683  C3'  DG C  14   108276 104362 101337     77   -103   5213       C  
ATOM    684  O3'  DG C  14     -29.128  15.063  37.445  1.00830.44           O  
ANISOU  684  O3'  DG C  14   109206 105049 101276    147   -203   5748       O  
ATOM    685  C2'  DG C  14     -27.538  15.867  35.769  1.00825.30           C  
ANISOU  685  C2'  DG C  14   108038 104299 101241    -78    106   5043       C  
ATOM    686  C1'  DG C  14     -26.923  17.238  35.572  1.00822.85           C  
ANISOU  686  C1'  DG C  14   107479 103844 101323    -76     99   4732       C  
ATOM    687  N9   DG C  14     -25.568  17.351  36.098  1.00818.61           N  
ANISOU  687  N9   DG C  14   106509 103190 101334   -107    134   4148       N  
ATOM    688  C8   DG C  14     -25.201  18.021  37.235  1.00816.74           C  
ANISOU  688  C8   DG C  14   106088 102828 101409    -23     28   3905       C  
ATOM    689  N7   DG C  14     -23.935  17.968  37.485  1.00813.50           N  
ANISOU  689  N7   DG C  14   105348 102369 101377    -71     82   3441       N  
ATOM    690  C5   DG C  14     -23.413  17.216  36.454  1.00812.87           C  
ANISOU  690  C5   DG C  14   105193 102377 101283   -180    212   3330       C  
ATOM    691  C6   DG C  14     -22.084  16.853  36.219  1.00810.31           C  
ANISOU  691  C6   DG C  14   104597 102052 101231   -246    283   2951       C  
ATOM    692  O6   DG C  14     -21.110  17.141  36.899  1.00808.78           O  
ANISOU  692  O6   DG C  14   104251 101771 101278   -236    258   2737       O  
ATOM    693  N1   DG C  14     -21.937  16.084  35.068  1.00811.47           N  
ANISOU  693  N1   DG C  14   104840 102278 101202   -343    407   3098       N  
ATOM    694  C2   DG C  14     -22.978  15.732  34.235  1.00814.58           C  
ANISOU  694  C2   DG C  14   105543 102770 101189   -379    474   3527       C  
ATOM    695  N2   DG C  14     -22.646  14.997  33.160  1.00815.48           N  
ANISOU  695  N2   DG C  14   105719 102970 101157   -481    616   3625       N  
ATOM    696  N3   DG C  14     -24.256  16.077  34.447  1.00817.06           N  
ANISOU  696  N3   DG C  14   106127 103111 101207   -316    402   3886       N  
ATOM    697  C4   DG C  14     -24.397  16.811  35.584  1.00816.08           C  
ANISOU  697  C4   DG C  14   105923 102884 101268   -212    263   3776       C  
ATOM    698  P    DG C  15     -29.011  13.825  38.472  1.00709.71           P  
ANISOU  698  P    DG C  15    95882  89737  84037    264   -366   8544       P  
ATOM    699  OP1  DG C  15     -30.397  13.522  38.891  1.00708.29           O  
ANISOU  699  OP1  DG C  15    95857  89790  83471    466   -665   8707       O  
ATOM    700  OP2  DG C  15     -28.019  14.158  39.523  1.00709.03           O1-
ANISOU  700  OP2  DG C  15    95877  89268  84253    330   -437   8781       O1-
ATOM    701  O5'  DG C  15     -28.502  12.592  37.567  1.00706.89           O  
ANISOU  701  O5'  DG C  15    95893  89590  83104     -4      5   8978       O  
ATOM    702  C5'  DG C  15     -27.174  12.062  37.708  1.00708.06           C  
ANISOU  702  C5'  DG C  15    95888  89563  83581   -186    259   8828       C  
ATOM    703  C4'  DG C  15     -26.147  13.130  37.389  1.00711.02           C  
ANISOU  703  C4'  DG C  15    95878  89662  84616   -302    406   8383       C  
ATOM    704  O4'  DG C  15     -25.427  13.491  38.580  1.00713.12           O  
ANISOU  704  O4'  DG C  15    95887  89567  85499   -192    246   8109       O  
ATOM    705  C3'  DG C  15     -25.074  12.779  36.356  1.00711.80           C  
ANISOU  705  C3'  DG C  15    95837  89785  84830   -588    791   8220       C  
ATOM    706  O3'  DG C  15     -25.447  13.278  35.051  1.00710.79           O  
ANISOU  706  O3'  DG C  15    95815  89803  84451   -687    942   8348       O  
ATOM    707  C2'  DG C  15     -23.810  13.488  36.901  1.00714.60           C  
ANISOU  707  C2'  DG C  15    95830  89751  85934   -624    794   7821       C  
ATOM    708  C1'  DG C  15     -24.319  14.222  38.151  1.00715.06           C  
ANISOU  708  C1'  DG C  15    95873  89600  86216   -358    445   7804       C  
ATOM    709  N9   DG C  15     -23.358  14.380  39.278  1.00662.58           N  
ANISOU  709  N9   DG C  15    95862  80821  75068   -684    805  17716       N  
ATOM    710  C8   DG C  15     -23.661  14.537  40.605  1.00661.48           C  
ANISOU  710  C8   DG C  15    95893  80241  75199    -95    109  17997       C  
ATOM    711  N7   DG C  15     -22.606  14.691  41.368  1.00661.20           N  
ANISOU  711  N7   DG C  15    95893  79185  76148    -49     53  18163       N  
ATOM    712  C5   DG C  15     -21.539  14.649  40.490  1.00662.14           C  
ANISOU  712  C5   DG C  15    95862  79069  76653   -724    774  17992       C  
ATOM    713  C6   DG C  15     -20.134  14.759  40.725  1.00662.33           C  
ANISOU  713  C6   DG C  15    95833  78022  77801  -1034   1041  17981       C  
ATOM    714  O6   DG C  15     -19.555  14.940  41.809  1.00661.57           O  
ANISOU  714  O6   DG C  15    95866  76804  78695   -716    681  18074       O  
ATOM    715  N1   DG C  15     -19.396  14.656  39.546  1.00663.41           N  
ANISOU  715  N1   DG C  15    95720  78384  77961  -1738   1759  17719       N  
ATOM    716  C2   DG C  15     -19.950  14.477  38.299  1.00664.23           C  
ANISOU  716  C2   DG C  15    95646  79570  77161  -2010   2153  17486       C  
ATOM    717  N2   DG C  15     -19.105  14.394  37.281  1.00665.25           N  
ANISOU  717  N2   DG C  15    95477  79773  77514  -2591   2766  17212       N  
ATOM    718  N3   DG C  15     -21.244  14.376  38.072  1.00664.07           N  
ANISOU  718  N3   DG C  15    95709  80426  76182  -1689   1907  17461       N  
ATOM    719  C4   DG C  15     -21.977  14.466  39.184  1.00663.00           C  
ANISOU  719  C4   DG C  15    95817  80132  75961  -1093   1229  17724       C  
ATOM    720  P    DC C  16     -25.986  12.280  33.903  1.00464.53           P  
ANISOU  720  P    DC C  16    75336  58462  42703  -3529   1902  20671       P  
ATOM    721  OP1  DC C  16     -26.591  13.113  32.833  1.00466.22           O  
ANISOU  721  OP1  DC C  16    75256  59265  42620  -2959   2247  21427       O  
ATOM    722  OP2  DC C  16     -26.778  11.213  34.570  1.00455.35           O1-
ANISOU  722  OP2  DC C  16    74311  57671  41032  -3523   1231  20279       O1-
ATOM    723  O5'  DC C  16     -24.664  11.566  33.342  1.00465.57           O  
ANISOU  723  O5'  DC C  16    75169  58546  43182  -4221   2830  20006       O  
ATOM    724  C5'  DC C  16     -23.938  12.122  32.243  1.00470.12           C  
ANISOU  724  C5'  DC C  16    75248  59181  44197  -4233   3663  20298       C  
ATOM    725  C4'  DC C  16     -22.567  11.461  32.101  1.00470.24           C  
ANISOU  725  C4'  DC C  16    75016  58764  44891  -4880   4275  19567       C  
ATOM    726  O4'  DC C  16     -21.809  11.643  33.323  1.00470.59           O  
ANISOU  726  O4'  DC C  16    75149  57741  45913  -4838   3982  19191       O  
ATOM    727  C3'  DC C  16     -22.569   9.949  31.856  1.00466.52           C  
ANISOU  727  C3'  DC C  16    74662  58735  43861  -5467   4453  18756       C  
ATOM    728  O3'  DC C  16     -21.387   9.586  31.115  1.00469.77           O  
ANISOU  728  O3'  DC C  16    74464  59245  44781  -5802   5281  18369       O  
ATOM    729  C2'  DC C  16     -22.537   9.397  33.278  1.00464.56           C  
ANISOU  729  C2'  DC C  16    74719  57790  44003  -5524   3937  18091       C  
ATOM    730  C1'  DC C  16     -21.584  10.381  33.938  1.00469.28           C  
ANISOU  730  C1'  DC C  16    75013  57421  45870  -5169   3987  18222       C  
ATOM    731  N1   DC C  16     -21.751  10.545  35.420  1.00468.63           N  
ANISOU  731  N1   DC C  16    75282  56551  46224  -4743   3269  17988       N  
ATOM    732  C2   DC C  16     -20.728  11.156  36.117  1.00472.98           C  
ANISOU  732  C2   DC C  16    75517  56116  48078  -4377   3292  17968       C  
ATOM    733  O2   DC C  16     -19.730  11.502  35.493  1.00476.04           O  
ANISOU  733  O2   DC C  16    75438  56242  49195  -4585   3809  18020       O  
ATOM    734  N3   DC C  16     -20.833  11.323  37.456  1.00472.67           N  
ANISOU  734  N3   DC C  16    75772  55366  48454  -3815   2690  17888       N  
ATOM    735  C4   DC C  16     -21.935  10.927  38.095  1.00466.02           C  
ANISOU  735  C4   DC C  16    75784  54685  46596  -3710   2028  17884       C  
ATOM    736  N4   DC C  16     -21.992  11.144  39.423  1.00463.84           N  
ANISOU  736  N4   DC C  16    76018  53549  46672  -3052   1389  17803       N  
ATOM    737  C5   DC C  16     -23.017  10.292  37.401  1.00461.21           C  
ANISOU  737  C5   DC C  16    75489  55116  44634  -4226   1917  17947       C  
ATOM    738  C6   DC C  16     -22.886  10.133  36.065  1.00463.04           C  
ANISOU  738  C6   DC C  16    75249  56080  44606  -4699   2573  17969       C  
ATOM    739  P    DT C  17     -20.958   8.045  30.920  1.00603.07           P  
ANISOU  739  P    DT C  17    81431  76931  70779  -1748   2596   7575       P  
ATOM    740  OP1  DT C  17     -20.266   7.953  29.616  1.00605.05           O  
ANISOU  740  OP1  DT C  17    81349  77266  71278  -1802   2707   7158       O  
ATOM    741  OP2  DT C  17     -22.120   7.171  31.191  1.00601.23           O1-
ANISOU  741  OP2  DT C  17    81494  76977  69968  -1646   2543   7807       O1-
ATOM    742  O5'  DT C  17     -19.863   7.809  32.058  1.00607.16           O  
ANISOU  742  O5'  DT C  17    81430  77149  72115  -1712   2441   6957       O  
ATOM    743  C5'  DT C  17     -18.769   8.712  32.182  1.00610.36           C  
ANISOU  743  C5'  DT C  17    81424  77241  73244  -1705   2309   6487       C  
ATOM    744  C4'  DT C  17     -17.707   8.167  33.125  1.00614.66           C  
ANISOU  744  C4'  DT C  17    81435  77589  74517  -1627   2116   5777       C  
ATOM    745  O4'  DT C  17     -18.138   8.328  34.506  1.00615.59           O  
ANISOU  745  O4'  DT C  17    81542  77524  74832  -1483   1875   5696       O  
ATOM    746  C3'  DT C  17     -17.405   6.675  32.968  1.00615.71           C  
ANISOU  746  C3'  DT C  17    81381  77908  74652  -1637   2189   5515       C  
ATOM    747  O3'  DT C  17     -16.010   6.410  33.213  1.00618.13           O  
ANISOU  747  O3'  DT C  17    81317  78051  75495  -1686   2160   5100       O  
ATOM    748  C2'  DT C  17     -18.269   6.073  34.075  1.00615.87           C  
ANISOU  748  C2'  DT C  17    81476  77937  74589  -1507   2032   5519       C  
ATOM    749  C1'  DT C  17     -17.995   7.082  35.153  1.00616.42           C  
ANISOU  749  C1'  DT C  17    81540  77669  75004  -1463   1857   5536       C  
ATOM    750  N1   DT C  17     -18.894   7.026  36.342  1.00548.83           N  
ANISOU  750  N1   DT C  17    80826  67615  60090  -4166   4436  15164       N  
ATOM    751  C2   DT C  17     -18.325   7.018  37.586  1.00544.62           C  
ANISOU  751  C2   DT C  17    80905  65854  60171  -4255   4129  14844       C  
ATOM    752  O2   DT C  17     -17.113   7.031  37.755  1.00543.19           O  
ANISOU  752  O2   DT C  17    80763  64705  60921  -4622   4334  14068       O  
ATOM    753  N3   DT C  17     -19.206   6.986  38.628  1.00543.32           N  
ANISOU  753  N3   DT C  17    81184  65618  59636  -3726   3501  15205       N  
ATOM    754  C4   DT C  17     -20.588   6.972  38.563  1.00546.09           C  
ANISOU  754  C4   DT C  17    81348  67007  59136  -3187   3134  15741       C  
ATOM    755  O4   DT C  17     -21.285   6.960  39.571  1.00544.74           O  
ANISOU  755  O4   DT C  17    81539  66652  58784  -2705   2489  15969       O  
ATOM    756  C5   DT C  17     -21.133   6.981  37.226  1.00550.53           C  
ANISOU  756  C5   DT C  17    81288  68753  59137  -3120   3558  15937       C  
ATOM    757  C7   DT C  17     -22.624   6.949  37.031  1.00553.69           C  
ANISOU  757  C7   DT C  17    81527  70169  58681  -2430   3293  16390       C  
ATOM    758  C6   DT C  17     -20.276   7.011  36.187  1.00551.63           C  
ANISOU  758  C6   DT C  17    81049  68939  59605  -3579   4174  15644       C  
ATOM    759  P    DC C  18     -14.867   7.476  32.830  1.00599.24           P  
ANISOU  759  P    DC C  18    82309  74820  70553  -3909   4733  11088       P  
ATOM    760  OP1  DC C  18     -14.715   8.419  33.961  1.00596.97           O  
ANISOU  760  OP1  DC C  18    82423  73756  70641  -3988   4555  11676       O  
ATOM    761  OP2  DC C  18     -15.103   7.970  31.457  1.00595.28           O1-
ANISOU  761  OP2  DC C  18    82177  74632  69372  -4103   5129  11684       O1-
ATOM    762  O5'  DC C  18     -13.542   6.588  32.763  1.00597.67           O  
ANISOU  762  O5'  DC C  18    81933  74401  70754  -4426   5201  11253       O  
ATOM    763  C5'  DC C  18     -12.993   6.040  33.960  1.00597.89           C  
ANISOU  763  C5'  DC C  18    81879  73898  71394  -4600   5139  11263       C  
ATOM    764  C4'  DC C  18     -13.288   4.548  34.092  1.00597.68           C  
ANISOU  764  C4'  DC C  18    81744  74386  70962  -4629   5392  11174       C  
ATOM    765  O4'  DC C  18     -14.664   4.327  34.463  1.00597.32           O  
ANISOU  765  O4'  DC C  18    82015  74802  70139  -4245   5213  11269       O  
ATOM    766  C3'  DC C  18     -13.084   3.704  32.839  1.00597.23           C  
ANISOU  766  C3'  DC C  18    81505  75012  70402  -4709   5794  11033       C  
ATOM    767  O3'  DC C  18     -11.721   3.215  32.787  1.00595.69           O  
ANISOU  767  O3'  DC C  18    81151  74389  70794  -5157   5945  10489       O  
ATOM    768  C2'  DC C  18     -14.098   2.546  33.025  1.00596.78           C  
ANISOU  768  C2'  DC C  18    81630  75688  69431  -4412   5845  10982       C  
ATOM    769  C1'  DC C  18     -14.944   2.962  34.249  1.00597.00           C  
ANISOU  769  C1'  DC C  18    81905  75438  69490  -4208   5480  11123       C  
ATOM    770  N1   DC C  18     -16.458   2.777  34.060  1.00595.83           N  
ANISOU  770  N1   DC C  18    82171  75870  68347  -3828   5316  11258       N  
ATOM    771  C2   DC C  18     -17.249   2.164  35.068  1.00595.38           C  
ANISOU  771  C2   DC C  18    82360  75844  68014  -3628   5082  11395       C  
ATOM    772  O2   DC C  18     -16.715   1.763  36.112  1.00595.35           O  
ANISOU  772  O2   DC C  18    82307  75248  68652  -3811   4949  11129       O  
ATOM    773  N3   DC C  18     -18.587   2.001  34.846  1.00594.22           N  
ANISOU  773  N3   DC C  18    82586  76211  66978  -3288   4865  11491       N  
ATOM    774  C4   DC C  18     -19.136   2.462  33.723  1.00591.99           C  
ANISOU  774  C4   DC C  18    82592  76336  66002  -3254   4991  11721       C  
ATOM    775  N4   DC C  18     -20.448   2.310  33.565  1.00588.43           N  
ANISOU  775  N4   DC C  18    82765  76349  64463  -3043   4867  12202       N  
ATOM    776  C5   DC C  18     -18.358   3.076  32.696  1.00591.66           C  
ANISOU  776  C5   DC C  18    82389  76261  66153  -3502   5322  11729       C  
ATOM    777  C6   DC C  18     -17.041   3.211  32.905  1.00593.50           C  
ANISOU  777  C6   DC C  18    82181  76042  67281  -3777   5478  11511       C  
ATOM    778  P    DC C  19     -10.829   3.356  31.450  1.00791.06           P  
ANISOU  778  P    DC C  19   100217 100185 100166    -28     34     58       P  
ATOM    779  OP1  DC C  19      -9.441   3.656  31.876  1.00790.63           O  
ANISOU  779  OP1  DC C  19   100134 100134 100134      0      0      0       O  
ATOM    780  OP2  DC C  19     -11.514   4.286  30.524  1.00791.90           O1-
ANISOU  780  OP2  DC C  19   100380 100288 100218    -78     96    168       O1-
ATOM    781  O5'  DC C  19     -10.849   1.880  30.808  1.00792.58           O  
ANISOU  781  O5'  DC C  19   100501 100379 100265   -126    158    252       O  
ATOM    782  C5'  DC C  19     -10.190   0.793  31.482  1.00792.34           C  
ANISOU  782  C5'  DC C  19   100451 100345 100258   -116    141    219       C  
ATOM    783  C4'  DC C  19     -10.708  -0.566  31.011  1.00793.69           C  
ANISOU  783  C4'  DC C  19   100698 100542 100325   -197    261    384       C  
ATOM    784  O4'  DC C  19     -12.159  -0.605  31.093  1.00794.12           O  
ANISOU  784  O4'  DC C  19   100793 100619 100316   -206    289    437       O  
ATOM    785  C3'  DC C  19     -10.357  -0.951  29.572  1.00795.45           C  
ANISOU  785  C3'  DC C  19   101015 100809 100412   -305    424    592       C  
ATOM    786  O3'  DC C  19     -10.067  -2.346  29.508  1.00796.33           O  
ANISOU  786  O3'  DC C  19   101162 100960 100449   -361    519    685       O  
ATOM    787  C2'  DC C  19     -11.640  -0.624  28.818  1.00796.70           C  
ANISOU  787  C2'  DC C  19   101270 101019 100422   -353    523    741       C  
ATOM    788  C1'  DC C  19     -12.688  -1.015  29.848  1.00796.32           C  
ANISOU  788  C1'  DC C  19   101217 100970 100379   -316    477    698       C  
ATOM    789  N1   DC C  19     -13.985  -0.327  29.650  1.00797.35           N  
ANISOU  789  N1   DC C  19   101441 101130 100384   -347    537    829       N  
ATOM    790  C2   DC C  19     -15.189  -1.051  29.704  1.00799.24           C  
ANISOU  790  C2   DC C  19   101836 101459 100381   -410    671   1048       C  
ATOM    791  O2   DC C  19     -15.159  -2.278  29.908  1.00799.66           O  
ANISOU  791  O2   DC C  19   101911 101558 100364   -423    718   1078       O  
ATOM    792  N3   DC C  19     -16.359  -0.382  29.533  1.00800.50           N  
ANISOU  792  N3   DC C  19   102120 101658 100376   -439    731   1209       N  
ATOM    793  C4   DC C  19     -16.346   0.940  29.303  1.00799.90           C  
ANISOU  793  C4   DC C  19   102006 101528 100393   -419    672   1157       C  
ATOM    794  N4   DC C  19     -17.517   1.567  29.128  1.00800.56           N  
ANISOU  794  N4   DC C  19   102171 101635 100372   -418    681   1245       N  
ATOM    795  C5   DC C  19     -15.133   1.682  29.246  1.00798.12           C  
ANISOU  795  C5   DC C  19   101626 101220 100403   -367    559    947       C  
ATOM    796  C6   DC C  19     -13.992   1.015  29.425  1.00796.84           C  
ANISOU  796  C6   DC C  19   101349 101028 100386   -325    485    780       C  
ATOM    797  P    DG C  20      -9.194  -2.946  28.296  1.00790.63           P  
ANISOU  797  P    DG C  20   100134 100134 100134      0      0      0       P  
ATOM    798  OP1  DG C  20      -8.008  -3.590  28.907  1.00790.63           O  
ANISOU  798  OP1  DG C  20   100134 100134 100134      0      0      0       O  
ATOM    799  OP2  DG C  20      -9.005  -1.871  27.294  1.00790.63           O1-
ANISOU  799  OP2  DG C  20   100134 100134 100134      0      0      0       O1-
ATOM    800  O5'  DG C  20     -10.145  -4.065  27.637  1.00790.63           O  
ANISOU  800  O5'  DG C  20   100134 100134 100134      0      0      0       O  
ATOM    801  C5'  DG C  20     -10.306  -5.344  28.263  1.00790.63           C  
ANISOU  801  C5'  DG C  20   100134 100134 100134      0      0      0       C  
ATOM    802  C4'  DG C  20     -11.611  -6.011  27.838  1.00790.63           C  
ANISOU  802  C4'  DG C  20   100134 100134 100134      0      0      0       C  
ATOM    803  O4'  DG C  20     -12.700  -5.045  27.897  1.00790.63           O  
ANISOU  803  O4'  DG C  20   100134 100134 100134      0      0      0       O  
ATOM    804  C3'  DG C  20     -11.635  -6.584  26.413  1.00790.63           C  
ANISOU  804  C3'  DG C  20   100134 100134 100134      0      0      0       C  
ATOM    805  O3'  DG C  20     -12.356  -7.822  26.410  1.00790.63           O  
ANISOU  805  O3'  DG C  20   100134 100134 100134      0      0      0       O  
ATOM    806  C2'  DG C  20     -12.383  -5.503  25.638  1.00790.63           C  
ANISOU  806  C2'  DG C  20   100134 100134 100134      0      0      0       C  
ATOM    807  C1'  DG C  20     -13.405  -5.067  26.675  1.00790.63           C  
ANISOU  807  C1'  DG C  20   100134 100134 100134      0      0      0       C  
ATOM    808  N9   DG C  20     -13.980  -3.741  26.428  1.00790.63           N  
ANISOU  808  N9   DG C  20   100134 100134 100134      0      0      0       N  
ATOM    809  C8   DG C  20     -13.294  -2.574  26.197  1.00790.63           C  
ANISOU  809  C8   DG C  20   100134 100134 100134      0      0      0       C  
ATOM    810  N7   DG C  20     -14.071  -1.543  26.010  1.00790.63           N  
ANISOU  810  N7   DG C  20   100134 100134 100134      0      0      0       N  
ATOM    811  C5   DG C  20     -15.356  -2.055  26.126  1.00790.63           C  
ANISOU  811  C5   DG C  20   100134 100134 100134      0      0      0       C  
ATOM    812  C6   DG C  20     -16.608  -1.401  26.020  1.00790.63           C  
ANISOU  812  C6   DG C  20   100134 100134 100134      0      0      0       C  
ATOM    813  O6   DG C  20     -16.816  -0.203  25.795  1.00790.63           O  
ANISOU  813  O6   DG C  20   100134 100134 100134      0      0      0       O  
ATOM    814  N1   DG C  20     -17.680  -2.285  26.204  1.00790.63           N  
ANISOU  814  N1   DG C  20   100134 100134 100134      0      0      0       N  
ATOM    815  C2   DG C  20     -17.539  -3.632  26.461  1.00790.63           C  
ANISOU  815  C2   DG C  20   100134 100134 100134      0      0      0       C  
ATOM    816  N2   DG C  20     -18.671  -4.330  26.611  1.00790.63           N  
ANISOU  816  N2   DG C  20   100134 100134 100134      0      0      0       N  
ATOM    817  N3   DG C  20     -16.366  -4.252  26.562  1.00790.63           N  
ANISOU  817  N3   DG C  20   100134 100134 100134      0      0      0       N  
ATOM    818  C4   DG C  20     -15.322  -3.405  26.386  1.00790.63           C  
ANISOU  818  C4   DG C  20   100134 100134 100134      0      0      0       C  
ATOM    819  P    DC C  21     -12.318  -8.816  25.143  1.00790.63           P  
ANISOU  819  P    DC C  21   100134 100134 100134      0      0      0       P  
ATOM    820  OP1  DC C  21     -11.424  -9.939  25.509  1.00790.63           O  
ANISOU  820  OP1  DC C  21   100134 100134 100134      0      0      0       O  
ATOM    821  OP2  DC C  21     -12.036  -8.040  23.913  1.00790.63           O1-
ANISOU  821  OP2  DC C  21   100134 100134 100134      0      0      0       O1-
ATOM    822  O5'  DC C  21     -13.832  -9.356  25.042  1.00790.63           O  
ANISOU  822  O5'  DC C  21   100134 100134 100134      0      0      0       O  
ATOM    823  C5'  DC C  21     -14.423 -10.070  26.146  1.00790.63           C  
ANISOU  823  C5'  DC C  21   100134 100134 100134      0      0      0       C  
ATOM    824  C4'  DC C  21     -15.954  -9.982  26.139  1.00790.63           C  
ANISOU  824  C4'  DC C  21   100134 100134 100134      0      0      0       C  
ATOM    825  O4'  DC C  21     -16.379  -8.593  26.047  1.00790.63           O  
ANISOU  825  O4'  DC C  21   100134 100134 100134      0      0      0       O  
ATOM    826  C3'  DC C  21     -16.668 -10.715  25.001  1.00790.63           C  
ANISOU  826  C3'  DC C  21   100134 100134 100134      0      0      0       C  
ATOM    827  O3'  DC C  21     -17.896 -11.306  25.496  1.00790.63           O  
ANISOU  827  O3'  DC C  21   100134 100134 100134      0      0      0       O  
ATOM    828  C2'  DC C  21     -16.935  -9.591  23.995  1.00790.63           C  
ANISOU  828  C2'  DC C  21   100134 100134 100134      0      0      0       C  
ATOM    829  C1'  DC C  21     -17.229  -8.419  24.925  1.00790.63           C  
ANISOU  829  C1'  DC C  21   100134 100134 100134      0      0      0       C  
ATOM    830  N1   DC C  21     -16.949  -7.058  24.333  1.00790.63           N  
ANISOU  830  N1   DC C  21   100134 100134 100134      0      0      0       N  
ATOM    831  C2   DC C  21     -18.007  -6.249  23.862  1.00790.63           C  
ANISOU  831  C2   DC C  21   100134 100134 100134      0      0      0       C  
ATOM    832  O2   DC C  21     -19.172  -6.676  23.901  1.00790.63           O  
ANISOU  832  O2   DC C  21   100134 100134 100134      0      0      0       O  
ATOM    833  N3   DC C  21     -17.716  -5.015  23.364  1.00790.63           N  
ANISOU  833  N3   DC C  21   100134 100134 100134      0      0      0       N  
ATOM    834  C4   DC C  21     -16.440  -4.598  23.320  1.00790.63           C  
ANISOU  834  C4   DC C  21   100134 100134 100134      0      0      0       C  
ATOM    835  N4   DC C  21     -16.183  -3.387  22.821  1.00790.63           N  
ANISOU  835  N4   DC C  21   100134 100134 100134      0      0      0       N  
ATOM    836  C5   DC C  21     -15.369  -5.405  23.797  1.00790.63           C  
ANISOU  836  C5   DC C  21   100134 100134 100134      0      0      0       C  
ATOM    837  C6   DC C  21     -15.666  -6.605  24.295  1.00790.63           C  
ANISOU  837  C6   DC C  21   100134 100134 100134      0      0      0       C  
ATOM    838  P    DG C  22     -18.815 -12.242  24.557  1.00790.63           P  
ANISOU  838  P    DG C  22   100134 100134 100134      0      0      0       P  
ATOM    839  OP1  DG C  22     -19.395 -13.310  25.403  1.00790.63           O  
ANISOU  839  OP1  DG C  22   100134 100134 100134      0      0      0       O  
ATOM    840  OP2  DG C  22     -18.016 -12.611  23.365  1.00790.63           O1-
ANISOU  840  OP2  DG C  22   100134 100134 100134      0      0      0       O1-
ATOM    841  O5'  DG C  22     -19.999 -11.266  24.089  1.00790.63           O  
ANISOU  841  O5'  DG C  22   100134 100134 100134      0      0      0       O  
ATOM    842  C5'  DG C  22     -21.141 -11.779  23.387  1.00790.63           C  
ANISOU  842  C5'  DG C  22   100134 100134 100134      0      0      0       C  
ATOM    843  C4'  DG C  22     -22.132 -10.660  23.107  1.00790.63           C  
ANISOU  843  C4'  DG C  22   100134 100134 100134      0      0      0       C  
ATOM    844  O4'  DG C  22     -21.413  -9.395  23.059  1.00790.63           O  
ANISOU  844  O4'  DG C  22   100134 100134 100134      0      0      0       O  
ATOM    845  C3'  DG C  22     -22.879 -10.761  21.773  1.00790.63           C  
ANISOU  845  C3'  DG C  22   100134 100134 100134      0      0      0       C  
ATOM    846  O3'  DG C  22     -24.189 -10.166  21.886  1.00790.63           O  
ANISOU  846  O3'  DG C  22   100134 100134 100134      0      0      0       O  
ATOM    847  C2'  DG C  22     -21.979  -9.954  20.844  1.00790.63           C  
ANISOU  847  C2'  DG C  22   100134 100134 100134      0      0      0       C  
ATOM    848  C1'  DG C  22     -21.545  -8.824  21.772  1.00790.63           C  
ANISOU  848  C1'  DG C  22   100134 100134 100134      0      0      0       C  
ATOM    849  N9   DG C  22     -20.284  -8.166  21.388  1.00790.63           N  
ANISOU  849  N9   DG C  22   100134 100134 100134      0      0      0       N  
ATOM    850  C8   DG C  22     -19.003  -8.645  21.522  1.00790.63           C  
ANISOU  850  C8   DG C  22   100134 100134 100134      0      0      0       C  
ATOM    851  N7   DG C  22     -18.088  -7.814  21.085  1.00790.63           N  
ANISOU  851  N7   DG C  22   100134 100134 100134      0      0      0       N  
ATOM    852  C5   DG C  22     -18.813  -6.715  20.637  1.00790.63           C  
ANISOU  852  C5   DG C  22   100134 100134 100134      0      0      0       C  
ATOM    853  C6   DG C  22     -18.373  -5.491  20.053  1.00790.63           C  
ANISOU  853  C6   DG C  22   100134 100134 100134      0      0      0       C  
ATOM    854  O6   DG C  22     -17.211  -5.125  19.820  1.00790.63           O  
ANISOU  854  O6   DG C  22   100134 100134 100134      0      0      0       O  
ATOM    855  N1   DG C  22     -19.453  -4.657  19.734  1.00790.63           N  
ANISOU  855  N1   DG C  22   100134 100134 100134      0      0      0       N  
ATOM    856  C2   DG C  22     -20.777  -4.980  19.980  1.00790.63           C  
ANISOU  856  C2   DG C  22   100134 100134 100134      0      0      0       C  
ATOM    857  N2   DG C  22     -21.693  -4.083  19.640  1.00790.63           N  
ANISOU  857  N2   DG C  22   100134 100134 100134      0      0      0       N  
ATOM    858  N3   DG C  22     -21.181  -6.112  20.519  1.00790.63           N  
ANISOU  858  N3   DG C  22   100134 100134 100134      0      0      0       N  
ATOM    859  C4   DG C  22     -20.162  -6.925  20.820  1.00790.63           C  
ANISOU  859  C4   DG C  22   100134 100134 100134      0      0      0       C  
ATOM    860  P    DG C  23     -25.326 -10.440  20.774  1.00790.63           P  
ANISOU  860  P    DG C  23   100134 100134 100134      0      0      0       P  
ATOM    861  OP1  DG C  23     -26.634 -10.341  21.463  1.00790.63           O  
ANISOU  861  OP1  DG C  23   100134 100134 100134      0      0      0       O  
ATOM    862  OP2  DG C  23     -24.973 -11.693  20.067  1.00790.63           O1-
ANISOU  862  OP2  DG C  23   100134 100134 100134      0      0      0       O1-
ATOM    863  O5'  DG C  23     -25.189  -9.205  19.743  1.00790.63           O  
ANISOU  863  O5'  DG C  23   100134 100134 100134      0      0      0       O  
ATOM    864  C5'  DG C  23     -25.713  -9.308  18.396  1.00790.63           C  
ANISOU  864  C5'  DG C  23   100134 100134 100134      0      0      0       C  
ATOM    865  C4'  DG C  23     -25.865  -7.932  17.737  1.00790.63           C  
ANISOU  865  C4'  DG C  23   100134 100134 100134      0      0      0       C  
ATOM    866  O4'  DG C  23     -24.596  -7.223  17.759  1.00790.63           O  
ANISOU  866  O4'  DG C  23   100134 100134 100134      0      0      0       O  
ATOM    867  C3'  DG C  23     -26.300  -7.953  16.270  1.00790.63           C  
ANISOU  867  C3'  DG C  23   100134 100134 100134      0      0      0       C  
ATOM    868  O3'  DG C  23     -27.168  -6.852  16.000  1.00790.63           O  
ANISOU  868  O3'  DG C  23   100134 100134 100134      0      0      0       O  
ATOM    869  C2'  DG C  23     -24.972  -7.826  15.515  1.00790.63           C  
ANISOU  869  C2'  DG C  23   100134 100134 100134      0      0      0       C  
ATOM    870  C1'  DG C  23     -24.187  -6.900  16.435  1.00790.63           C  
ANISOU  870  C1'  DG C  23   100134 100134 100134      0      0      0       C  
ATOM    871  N9   DG C  23     -22.725  -7.057  16.367  1.00790.63           N  
ANISOU  871  N9   DG C  23   100134 100134 100134      0      0      0       N  
ATOM    872  C8   DG C  23     -21.974  -7.979  17.053  1.00790.63           C  
ANISOU  872  C8   DG C  23   100134 100134 100134      0      0      0       C  
ATOM    873  N7   DG C  23     -20.691  -7.885  16.833  1.00790.63           N  
ANISOU  873  N7   DG C  23   100134 100134 100134      0      0      0       N  
ATOM    874  C5   DG C  23     -20.567  -6.823  15.949  1.00790.63           C  
ANISOU  874  C5   DG C  23   100134 100134 100134      0      0      0       C  
ATOM    875  C6   DG C  23     -19.400  -6.260  15.357  1.00790.63           C  
ANISOU  875  C6   DG C  23   100134 100134 100134      0      0      0       C  
ATOM    876  O6   DG C  23     -18.221  -6.603  15.525  1.00790.63           O  
ANISOU  876  O6   DG C  23   100134 100134 100134      0      0      0       O  
ATOM    877  N1   DG C  23     -19.702  -5.189  14.504  1.00790.63           N  
ANISOU  877  N1   DG C  23   100134 100134 100134      0      0      0       N  
ATOM    878  C2   DG C  23     -20.989  -4.725  14.277  1.00790.63           C  
ANISOU  878  C2   DG C  23   100134 100134 100134      0      0      0       C  
ATOM    879  N2   DG C  23     -21.106  -3.682  13.445  1.00790.63           N  
ANISOU  879  N2   DG C  23   100134 100134 100134      0      0      0       N  
ATOM    880  N3   DG C  23     -22.089  -5.247  14.828  1.00790.63           N  
ANISOU  880  N3   DG C  23   100134 100134 100134      0      0      0       N  
ATOM    881  C4   DG C  23     -21.806  -6.289  15.649  1.00790.63           C  
ANISOU  881  C4   DG C  23   100134 100134 100134      0      0      0       C  
ATOM    882  P    DC C  28     -12.903   3.944  12.286  1.00790.63           P  
ANISOU  882  P    DC C  28   100134 100134 100134      0      0      0       P  
ATOM    883  OP1  DC C  28     -13.283   5.297  11.818  1.00790.63           O  
ANISOU  883  OP1  DC C  28   100134 100134 100134      0      0      0       O  
ATOM    884  OP2  DC C  28     -12.056   3.797  13.494  1.00790.63           O1-
ANISOU  884  OP2  DC C  28   100134 100134 100134      0      0      0       O1-
ATOM    885  O5'  DC C  28     -14.223   3.040  12.451  1.00790.63           O  
ANISOU  885  O5'  DC C  28   100134 100134 100134      0      0      0       O  
ATOM    886  C5'  DC C  28     -15.150   3.298  13.516  1.00790.63           C  
ANISOU  886  C5'  DC C  28   100134 100134 100134      0      0      0       C  
ATOM    887  C4'  DC C  28     -16.477   2.581  13.281  1.00790.63           C  
ANISOU  887  C4'  DC C  28   100134 100134 100134      0      0      0       C  
ATOM    888  O4'  DC C  28     -16.247   1.149  13.214  1.00790.63           O  
ANISOU  888  O4'  DC C  28   100134 100134 100134      0      0      0       O  
ATOM    889  C3'  DC C  28     -17.539   2.797  14.377  1.00790.63           C  
ANISOU  889  C3'  DC C  28   100134 100134 100134      0      0      0       C  
ATOM    890  O3'  DC C  28     -18.658   3.601  13.873  1.00790.63           O  
ANISOU  890  O3'  DC C  28   100134 100134 100134      0      0      0       O  
ATOM    891  C2'  DC C  28     -17.973   1.368  14.788  1.00790.63           C  
ANISOU  891  C2'  DC C  28   100134 100134 100134      0      0      0       C  
ATOM    892  C1'  DC C  28     -17.389   0.480  13.685  1.00790.63           C  
ANISOU  892  C1'  DC C  28   100134 100134 100134      0      0      0       C  
ATOM    893  N1   DC C  28     -17.002  -0.945  14.136  1.00790.63           N  
ANISOU  893  N1   DC C  28   100134 100134 100134      0      0      0       N  
ATOM    894  C2   DC C  28     -17.848  -2.032  13.830  1.00790.63           C  
ANISOU  894  C2   DC C  28   100134 100134 100134      0      0      0       C  
ATOM    895  O2   DC C  28     -18.897  -1.819  13.209  1.00790.63           O  
ANISOU  895  O2   DC C  28   100134 100134 100134      0      0      0       O  
ATOM    896  N3   DC C  28     -17.499  -3.290  14.242  1.00790.63           N  
ANISOU  896  N3   DC C  28   100134 100134 100134      0      0      0       N  
ATOM    897  C4   DC C  28     -16.347  -3.474  14.903  1.00790.63           C  
ANISOU  897  C4   DC C  28   100134 100134 100134      0      0      0       C  
ATOM    898  N4   DC C  28     -16.029  -4.721  15.278  1.00790.63           N  
ANISOU  898  N4   DC C  28   100134 100134 100134      0      0      0       N  
ATOM    899  C5   DC C  28     -15.475  -2.382  15.218  1.00790.63           C  
ANISOU  899  C5   DC C  28   100134 100134 100134      0      0      0       C  
ATOM    900  C6   DC C  28     -15.835  -1.152  14.818  1.00790.63           C  
ANISOU  900  C6   DC C  28   100134 100134 100134      0      0      0       C  
ATOM    901  P    DC C  29     -19.379   4.727  14.788  1.00790.63           P  
ANISOU  901  P    DC C  29   100134 100134 100134      0      0      0       P  
ATOM    902  OP1  DC C  29     -20.577   5.196  14.051  1.00790.63           O  
ANISOU  902  OP1  DC C  29   100134 100134 100134      0      0      0       O  
ATOM    903  OP2  DC C  29     -18.359   5.729  15.179  1.00790.63           O1-
ANISOU  903  OP2  DC C  29   100134 100134 100134      0      0      0       O1-
ATOM    904  O5'  DC C  29     -19.845   3.929  16.109  1.00790.63           O  
ANISOU  904  O5'  DC C  29   100134 100134 100134      0      0      0       O  
ATOM    905  C5'  DC C  29     -21.052   4.301  16.845  1.00790.63           C  
ANISOU  905  C5'  DC C  29   100134 100134 100134      0      0      0       C  
ATOM    906  C4'  DC C  29     -21.833   3.046  17.255  1.00790.63           C  
ANISOU  906  C4'  DC C  29   100134 100134 100134      0      0      0       C  
ATOM    907  O4'  DC C  29     -20.918   1.920  17.345  1.00790.63           O  
ANISOU  907  O4'  DC C  29   100134 100134 100134      0      0      0       O  
ATOM    908  C3'  DC C  29     -22.590   3.093  18.612  1.00790.63           C  
ANISOU  908  C3'  DC C  29   100134 100134 100134      0      0      0       C  
ATOM    909  O3'  DC C  29     -23.975   2.635  18.438  1.00790.63           O  
ANISOU  909  O3'  DC C  29   100134 100134 100134      0      0      0       O  
ATOM    910  C2'  DC C  29     -21.781   2.126  19.493  1.00790.63           C  
ANISOU  910  C2'  DC C  29   100134 100134 100134      0      0      0       C  
ATOM    911  C1'  DC C  29     -21.286   1.136  18.447  1.00790.63           C  
ANISOU  911  C1'  DC C  29   100134 100134 100134      0      0      0       C  
ATOM    912  N1   DC C  29     -20.112   0.251  18.870  1.00790.63           N  
ANISOU  912  N1   DC C  29   100134 100134 100134      0      0      0       N  
ATOM    913  C2   DC C  29     -20.379  -0.935  19.553  1.00790.63           C  
ANISOU  913  C2   DC C  29   100134 100134 100134      0      0      0       C  
ATOM    914  O2   DC C  29     -21.551  -1.208  19.820  1.00790.63           O  
ANISOU  914  O2   DC C  29   100134 100134 100134      0      0      0       O  
ATOM    915  N3   DC C  29     -19.344  -1.752  19.908  1.00790.63           N  
ANISOU  915  N3   DC C  29   100134 100134 100134      0      0      0       N  
ATOM    916  C4   DC C  29     -18.088  -1.402  19.614  1.00790.63           C  
ANISOU  916  C4   DC C  29   100134 100134 100134      0      0      0       C  
ATOM    917  N4   DC C  29     -17.100  -2.230  19.998  1.00790.63           N  
ANISOU  917  N4   DC C  29   100134 100134 100134      0      0      0       N  
ATOM    918  C5   DC C  29     -17.794  -0.196  18.904  1.00790.63           C  
ANISOU  918  C5   DC C  29   100134 100134 100134      0      0      0       C  
ATOM    919  C6   DC C  29     -18.828   0.592  18.549  1.00790.63           C  
ANISOU  919  C6   DC C  29   100134 100134 100134      0      0      0       C  
ATOM    920  P    DG C  30     -25.099   2.825  19.588  1.00790.63           P  
ANISOU  920  P    DG C  30   100134 100134 100134      0      0      0       P  
ATOM    921  OP1  DG C  30     -26.367   3.191  18.912  1.00790.63           O  
ANISOU  921  OP1  DG C  30   100134 100134 100134      0      0      0       O  
ATOM    922  OP2  DG C  30     -24.554   3.724  20.629  1.00790.63           O1-
ANISOU  922  OP2  DG C  30   100134 100134 100134      0      0      0       O1-
ATOM    923  O5'  DG C  30     -25.280   1.357  20.238  1.00790.63           O  
ANISOU  923  O5'  DG C  30   100134 100134 100134      0      0      0       O  
ATOM    924  C5'  DG C  30     -26.578   0.933  20.729  1.00790.63           C  
ANISOU  924  C5'  DG C  30   100134 100134 100134      0      0      0       C  
ATOM    925  C4'  DG C  30     -26.487  -0.274  21.671  1.00790.63           C  
ANISOU  925  C4'  DG C  30   100134 100134 100134      0      0      0       C  
ATOM    926  O4'  DG C  30     -25.182  -0.893  21.582  1.00790.63           O  
ANISOU  926  O4'  DG C  30   100134 100134 100134      0      0      0       O  
ATOM    927  C3'  DG C  30     -26.723   0.032  23.156  1.00790.63           C  
ANISOU  927  C3'  DG C  30   100134 100134 100134      0      0      0       C  
ATOM    928  O3'  DG C  30     -27.904  -0.649  23.618  1.00790.63           O  
ANISOU  928  O3'  DG C  30   100134 100134 100134      0      0      0       O  
ATOM    929  C2'  DG C  30     -25.446  -0.458  23.872  1.00790.63           C  
ANISOU  929  C2'  DG C  30   100134 100134 100134      0      0      0       C  
ATOM    930  C1'  DG C  30     -24.792  -1.383  22.847  1.00790.63           C  
ANISOU  930  C1'  DG C  30   100134 100134 100134      0      0      0       C  
ATOM    931  N9   DG C  30     -23.322  -1.372  22.882  1.00790.63           N  
ANISOU  931  N9   DG C  30   100134 100134 100134      0      0      0       N  
ATOM    932  C8   DG C  30     -22.518  -0.317  22.532  1.00790.63           C  
ANISOU  932  C8   DG C  30   100134 100134 100134      0      0      0       C  
ATOM    933  N7   DG C  30     -21.247  -0.571  22.626  1.00790.63           N  
ANISOU  933  N7   DG C  30   100134 100134 100134      0      0      0       N  
ATOM    934  C5   DG C  30     -21.185  -1.886  23.055  1.00790.63           C  
ANISOU  934  C5   DG C  30   100134 100134 100134      0      0      0       C  
ATOM    935  C6   DG C  30     -20.055  -2.691  23.327  1.00790.63           C  
ANISOU  935  C6   DG C  30   100134 100134 100134      0      0      0       C  
ATOM    936  O6   DG C  30     -18.866  -2.381  23.220  1.00790.63           O  
ANISOU  936  O6   DG C  30   100134 100134 100134      0      0      0       O  
ATOM    937  N1   DG C  30     -20.409  -3.971  23.752  1.00790.63           N  
ANISOU  937  N1   DG C  30   100134 100134 100134      0      0      0       N  
ATOM    938  C2   DG C  30     -21.714  -4.417  23.866  1.00790.63           C  
ANISOU  938  C2   DG C  30   100134 100134 100134      0      0      0       C  
ATOM    939  N2   DG C  30     -21.868  -5.681  24.294  1.00790.63           N  
ANISOU  939  N2   DG C  30   100134 100134 100134      0      0      0       N  
ATOM    940  N3   DG C  30     -22.792  -3.662  23.624  1.00790.63           N  
ANISOU  940  N3   DG C  30   100134 100134 100134      0      0      0       N  
ATOM    941  C4   DG C  30     -22.451  -2.410  23.216  1.00790.63           C  
ANISOU  941  C4   DG C  30   100134 100134 100134      0      0      0       C  
ATOM    942  P    DC C  31     -28.455  -0.422  25.115  1.00691.53           P  
ANISOU  942  P    DC C  31    97083  92558  73108  -1985   4299  11416       P  
ATOM    943  OP1  DC C  31     -29.893  -0.779  25.126  1.00689.74           O  
ANISOU  943  OP1  DC C  31    97215  92610  72243  -1791   3965  11557       O  
ATOM    944  OP2  DC C  31     -28.065   0.940  25.544  1.00691.24           O1-
ANISOU  944  OP2  DC C  31    97076  92182  73381  -2064   4294  11751       O1-
ATOM    945  O5'  DC C  31     -27.629  -1.492  25.984  1.00692.71           O  
ANISOU  945  O5'  DC C  31    97030  92733  73436  -2019   4417  11151       O  
ATOM    946  C5'  DC C  31     -27.499  -2.847  25.524  1.00693.28           C  
ANISOU  946  C5'  DC C  31    96996  93090  73327  -1988   4521  10777       C  
ATOM    947  C4'  DC C  31     -26.398  -3.597  26.273  1.00694.71           C  
ANISOU  947  C4'  DC C  31    96897  93216  73844  -2075   4730  10520       C  
ATOM    948  O4'  DC C  31     -25.100  -3.202  25.776  1.00696.23           O  
ANISOU  948  O4'  DC C  31    96723  93164  74649  -2273   5066  10400       O  
ATOM    949  C3'  DC C  31     -26.348  -3.366  27.788  1.00694.46           C  
ANISOU  949  C3'  DC C  31    96966  93034  73865  -2036   4551  10721       C  
ATOM    950  O3'  DC C  31     -26.855  -4.514  28.486  1.00693.82           O  
ANISOU  950  O3'  DC C  31    97043  93245  73332  -1899   4390  10598       O  
ATOM    951  C2'  DC C  31     -24.857  -3.124  28.097  1.00696.05           C  
ANISOU  951  C2'  DC C  31    96797  92933  74737  -2249   4883  10634       C  
ATOM    952  C1'  DC C  31     -24.154  -3.449  26.784  1.00697.45           C  
ANISOU  952  C1'  DC C  31    96642  93148  75209  -2358   5183  10291       C  
ATOM    953  N1   DC C  31     -22.958  -2.596  26.548  1.00700.68           N  
ANISOU  953  N1   DC C  31    96516  93082  76628  -2498   5279  10033       N  
ATOM    954  C2   DC C  31     -21.675  -3.159  26.585  1.00702.54           C  
ANISOU  954  C2   DC C  31    96332  93221  77379  -2628   5536   9708       C  
ATOM    955  O2   DC C  31     -21.563  -4.378  26.778  1.00702.41           O  
ANISOU  955  O2   DC C  31    96296  93467  77120  -2587   5636   9505       O  
ATOM    956  N3   DC C  31     -20.592  -2.357  26.375  1.00703.98           N  
ANISOU  956  N3   DC C  31    96187  93053  78242  -2802   5674   9674       N  
ATOM    957  C4   DC C  31     -20.776  -1.050  26.165  1.00704.08           C  
ANISOU  957  C4   DC C  31    96248  92801  78470  -2820   5534   9867       C  
ATOM    958  N4   DC C  31     -19.702  -0.292  25.968  1.00705.41           N  
ANISOU  958  N4   DC C  31    96112  92632  79281  -2988   5645   9819       N  
ATOM    959  C5   DC C  31     -22.074  -0.463  26.146  1.00702.63           C  
ANISOU  959  C5   DC C  31    96445  92697  77827  -2666   5263  10133       C  
ATOM    960  C6   DC C  31     -23.121  -1.261  26.347  1.00700.32           C  
ANISOU  960  C6   DC C  31    96554  92791  76745  -2536   5188  10307       C  
ATOM    961  P    DG C  32     -26.629  -4.682  30.076  1.00726.16           P  
ANISOU  961  P    DG C  32   106692  97283  71931  -8266   3423  12250       P  
ATOM    962  OP1  DG C  32     -27.698  -5.583  30.569  1.00725.36           O  
ANISOU  962  OP1  DG C  32   106492  97609  71501  -8199   2749  12087       O  
ATOM    963  OP2  DG C  32     -26.522  -3.328  30.676  1.00727.17           O1-
ANISOU  963  OP2  DG C  32   107024  96935  72331  -8029   3317  12864       O1-
ATOM    964  O5'  DG C  32     -25.199  -5.435  30.193  1.00724.64           O  
ANISOU  964  O5'  DG C  32   106423  96617  72289  -8862   3918  11292       O  
ATOM    965  C5'  DG C  32     -24.951  -6.666  29.449  1.00726.37           C  
ANISOU  965  C5'  DG C  32   106256  97198  72534  -8886   4220  10638       C  
ATOM    966  C4'  DG C  32     -23.497  -7.156  29.565  1.00730.82           C  
ANISOU  966  C4'  DG C  32   106333  97272  74073  -8893   4766   9781       C  
ATOM    967  O4'  DG C  32     -22.567  -6.109  29.155  1.00735.07           O  
ANISOU  967  O4'  DG C  32   106638  97487  75170  -8601   5353  10107       O  
ATOM    968  C3'  DG C  32     -23.040  -7.594  30.963  1.00734.72           C  
ANISOU  968  C3'  DG C  32   106531  97212  75419  -8761   4518   9166       C  
ATOM    969  O3'  DG C  32     -22.181  -8.742  30.862  1.00739.12           O  
ANISOU  969  O3'  DG C  32   106483  97676  76672  -8684   4768   8180       O  
ATOM    970  C2'  DG C  32     -22.271  -6.370  31.450  1.00738.06           C  
ANISOU  970  C2'  DG C  32   106898  96998  76535  -8527   4814   9482       C  
ATOM    971  C1'  DG C  32     -21.592  -5.931  30.166  1.00739.96           C  
ANISOU  971  C1'  DG C  32   106884  97402  76864  -8432   5475   9679       C  
ATOM    972  N9   DG C  32     -21.188  -4.530  30.174  1.00744.26           N  
ANISOU  972  N9   DG C  32   107267  97614  77905  -8039   5745  10334       N  
ATOM    973  C8   DG C  32     -21.994  -3.448  29.922  1.00744.25           C  
ANISOU  973  C8   DG C  32   107532  97802  77448  -7735   5586  11297       C  
ATOM    974  N7   DG C  32     -21.374  -2.311  29.991  1.00750.82           N  
ANISOU  974  N7   DG C  32   107924  98272  79082  -7257   5891  11708       N  
ATOM    975  C5   DG C  32     -20.067  -2.653  30.315  1.00755.34           C  
ANISOU  975  C5   DG C  32   107877  98396  80722  -7269   6234  10986       C  
ATOM    976  C6   DG C  32     -18.949  -1.822  30.520  1.00762.41           C  
ANISOU  976  C6   DG C  32   108085  98782  82814  -6954   6565  11038       C  
ATOM    977  O6   DG C  32     -18.910  -0.600  30.442  1.00767.50           O  
ANISOU  977  O6   DG C  32   108420  99310  83886  -6504   6641  11761       O  
ATOM    978  N1   DG C  32     -17.797  -2.544  30.848  1.00762.73           N  
ANISOU  978  N1   DG C  32   107802  98413  83587  -7264   6769  10132       N  
ATOM    979  C2   DG C  32     -17.753  -3.925  30.929  1.00756.95           C  
ANISOU  979  C2   DG C  32   107392  97771  82442  -7789   6718   9275       C  
ATOM    980  N2   DG C  32     -16.558  -4.460  31.226  1.00756.08           N  
ANISOU  980  N2   DG C  32   107078  97149  83050  -8145   6951   8405       N  
ATOM    981  N3   DG C  32     -18.809  -4.723  30.736  1.00751.07           N  
ANISOU  981  N3   DG C  32   107215  97532  80624  -8058   6412   9235       N  
ATOM    982  C4   DG C  32     -19.931  -4.015  30.433  1.00750.43           C  
ANISOU  982  C4   DG C  32   107455  97843  79833  -7799   6166  10121       C  
ATOM    983  P    DG C  33     -21.881  -9.666  32.145  1.00790.63           P  
ANISOU  983  P    DG C  33   100134 100134 100134      0      0      0       P  
ATOM    984  OP1  DG C  33     -20.661 -10.459  31.864  1.00790.63           O  
ANISOU  984  OP1  DG C  33   100134 100134 100134      0      0      0       O  
ATOM    985  OP2  DG C  33     -23.148 -10.352  32.483  1.00790.63           O1-
ANISOU  985  OP2  DG C  33   100134 100134 100134      0      0      0       O1-
ATOM    986  O5'  DG C  33     -21.566  -8.616  33.315  1.00790.63           O  
ANISOU  986  O5'  DG C  33   100134 100134 100134      0      0      0       O  
ATOM    987  C5'  DG C  33     -20.395  -8.748  34.123  1.00790.63           C  
ANISOU  987  C5'  DG C  33   100134 100134 100134      0      0      0       C  
ATOM    988  C4'  DG C  33     -20.406  -7.714  35.239  1.00790.63           C  
ANISOU  988  C4'  DG C  33   100134 100134 100134      0      0      0       C  
ATOM    989  O4'  DG C  33     -20.253  -6.388  34.679  1.00790.63           O  
ANISOU  989  O4'  DG C  33   100134 100134 100134      0      0      0       O  
ATOM    990  C3'  DG C  33     -21.709  -7.657  36.029  1.00790.63           C  
ANISOU  990  C3'  DG C  33   100134 100134 100134      0      0      0       C  
ATOM    991  O3'  DG C  33     -21.615  -8.419  37.237  1.00790.63           O  
ANISOU  991  O3'  DG C  33   100134 100134 100134      0      0      0       O  
ATOM    992  C2'  DG C  33     -21.913  -6.166  36.332  1.00790.63           C  
ANISOU  992  C2'  DG C  33   100134 100134 100134      0      0      0       C  
ATOM    993  C1'  DG C  33     -20.773  -5.454  35.597  1.00790.63           C  
ANISOU  993  C1'  DG C  33   100134 100134 100134      0      0      0       C  
ATOM    994  N9   DG C  33     -21.257  -4.272  34.883  1.00790.63           N  
ANISOU  994  N9   DG C  33   100134 100134 100134      0      0      0       N  
ATOM    995  C8   DG C  33     -22.411  -4.200  34.144  1.00790.63           C  
ANISOU  995  C8   DG C  33   100134 100134 100134      0      0      0       C  
ATOM    996  N7   DG C  33     -22.636  -3.025  33.637  1.00790.63           N  
ANISOU  996  N7   DG C  33   100134 100134 100134      0      0      0       N  
ATOM    997  C5   DG C  33     -21.575  -2.248  34.077  1.00790.63           C  
ANISOU  997  C5   DG C  33   100134 100134 100134      0      0      0       C  
ATOM    998  C6   DG C  33     -21.304  -0.887  33.829  1.00790.63           C  
ANISOU  998  C6   DG C  33   100134 100134 100134      0      0      0       C  
ATOM    999  O6   DG C  33     -21.981  -0.102  33.157  1.00790.63           O  
ANISOU  999  O6   DG C  33   100134 100134 100134      0      0      0       O  
ATOM   1000  N1   DG C  33     -20.118  -0.459  34.452  1.00790.63           N  
ANISOU 1000  N1   DG C  33   100134 100134 100134      0      0      0       N  
ATOM   1001  C2   DG C  33     -19.312  -1.275  35.221  1.00790.63           C  
ANISOU 1001  C2   DG C  33   100134 100134 100134      0      0      0       C  
ATOM   1002  N2   DG C  33     -18.214  -0.699  35.744  1.00790.63           N  
ANISOU 1002  N2   DG C  33   100134 100134 100134      0      0      0       N  
ATOM   1003  N3   DG C  33     -19.563  -2.572  35.458  1.00790.63           N  
ANISOU 1003  N3   DG C  33   100134 100134 100134      0      0      0       N  
ATOM   1004  C4   DG C  33     -20.712  -2.988  34.856  1.00790.63           C  
ANISOU 1004  C4   DG C  33   100134 100134 100134      0      0      0       C  
ATOM   1005  P    DC C  34     -22.955  -8.808  38.040  1.00677.05           P  
ANISOU 1005  P    DC C  34    94335  79281  83631   7817  -1820  -5217       P  
ATOM   1006  OP1  DC C  34     -23.700  -9.750  37.173  1.00678.32           O1-
ANISOU 1006  OP1  DC C  34    94387  79352  83991   7584  -2170  -4915       O1-
ATOM   1007  OP2  DC C  34     -23.624  -7.556  38.468  1.00677.79           O  
ANISOU 1007  OP2  DC C  34    94400  79428  83703   7987  -1377  -5116       O  
ATOM   1008  O5'  DC C  34     -22.432  -9.581  39.353  1.00677.63           O  
ANISOU 1008  O5'  DC C  34    94433  79293  83742   7614  -2014  -5112       O  
ATOM   1009  C5'  DC C  34     -23.238 -10.612  39.968  1.00678.99           C  
ANISOU 1009  C5'  DC C  34    94601  79258  84125   7397  -2268  -4585       C  
ATOM   1010  C4'  DC C  34     -23.672 -10.233  41.386  1.00686.38           C  
ANISOU 1010  C4'  DC C  34    94997  80387  85408   6981  -1766  -4327       C  
ATOM   1011  O4'  DC C  34     -22.573 -10.430  42.320  1.00683.48           O  
ANISOU 1011  O4'  DC C  34    94857  80069  84767   7106  -1841  -4721       O  
ATOM   1012  C3'  DC C  34     -24.127  -8.787  41.569  1.00687.77           C  
ANISOU 1012  C3'  DC C  34    95042  80716  85563   7131  -1249  -4386       C  
ATOM   1013  O3'  DC C  34     -25.544  -8.695  41.387  1.00691.18           O  
ANISOU 1013  O3'  DC C  34    95225  81046  86345   6980  -1170  -3831       O  
ATOM   1014  C2'  DC C  34     -23.734  -8.480  43.010  1.00689.47           C  
ANISOU 1014  C2'  DC C  34    95137  81074  85756   7040   -993  -4502       C  
ATOM   1015  C1'  DC C  34     -22.466  -9.313  43.191  1.00685.16           C  
ANISOU 1015  C1'  DC C  34    94940  80442  84949   7158  -1375  -4854       C  
ATOM   1016  N1   DC C  34     -21.191  -8.594  42.862  1.00680.01           N  
ANISOU 1016  N1   DC C  34    94610  79861  83901   7602  -1275  -5516       N  
ATOM   1017  C2   DC C  34     -20.733  -7.539  43.668  1.00680.65           C  
ANISOU 1017  C2   DC C  34    94616  80143  83857   7654   -949  -5709       C  
ATOM   1018  O2   DC C  34     -21.402  -7.176  44.643  1.00681.18           O  
ANISOU 1018  O2   DC C  34    94721  80123  83974   7648   -832  -5531       O  
ATOM   1019  N3   DC C  34     -19.552  -6.936  43.342  1.00682.83           N  
ANISOU 1019  N3   DC C  34    94594  80752  84097   7558   -699  -6012       N  
ATOM   1020  C4   DC C  34     -18.864  -7.356  42.268  1.00682.07           C  
ANISOU 1020  C4   DC C  34    94466  80733  83955   7584   -844  -6153       C  
ATOM   1021  N4   DC C  34     -17.720  -6.742  41.962  1.00688.12           N  
ANISOU 1021  N4   DC C  34    94654  81856  84946   7203   -425  -6350       N  
ATOM   1022  C5   DC C  34     -19.320  -8.423  41.458  1.00675.99           C  
ANISOU 1022  C5   DC C  34    94192  79667  82986   7921  -1393  -6073       C  
ATOM   1023  C6   DC C  34     -20.473  -9.001  41.784  1.00676.20           C  
ANISOU 1023  C6   DC C  34    94331  79417  83176   7833  -1554  -5739       C  
ATOM   1024  P    DT C  35     -26.193  -7.351  40.792  1.00790.63           P  
ANISOU 1024  P    DT C  35   100134 100134 100134      0      0      0       P  
ATOM   1025  OP1  DT C  35     -27.345  -6.985  41.649  1.00790.63           O  
ANISOU 1025  OP1  DT C  35   100134 100134 100134      0      0      0       O  
ATOM   1026  OP2  DT C  35     -26.413  -7.569  39.342  1.00790.63           O1-
ANISOU 1026  OP2  DT C  35   100134 100134 100134      0      0      0       O1-
ATOM   1027  O5'  DT C  35     -25.020  -6.271  40.967  1.00790.63           O  
ANISOU 1027  O5'  DT C  35   100134 100134 100134      0      0      0       O  
ATOM   1028  C5'  DT C  35     -25.259  -5.041  41.646  1.00790.63           C  
ANISOU 1028  C5'  DT C  35   100134 100134 100134      0      0      0       C  
ATOM   1029  C4'  DT C  35     -24.409  -4.935  42.903  1.00790.63           C  
ANISOU 1029  C4'  DT C  35   100134 100134 100134      0      0      0       C  
ATOM   1030  O4'  DT C  35     -23.027  -5.290  42.610  1.00790.63           O  
ANISOU 1030  O4'  DT C  35   100134 100134 100134      0      0      0       O  
ATOM   1031  C3'  DT C  35     -24.361  -3.542  43.520  1.00790.63           C  
ANISOU 1031  C3'  DT C  35   100134 100134 100134      0      0      0       C  
ATOM   1032  O3'  DT C  35     -24.341  -3.643  44.932  1.00790.63           O  
ANISOU 1032  O3'  DT C  35   100134 100134 100134      0      0      0       O  
ATOM   1033  C2'  DT C  35     -23.051  -2.985  42.979  1.00790.63           C  
ANISOU 1033  C2'  DT C  35   100134 100134 100134      0      0      0       C  
ATOM   1034  C1'  DT C  35     -22.175  -4.227  42.993  1.00790.63           C  
ANISOU 1034  C1'  DT C  35   100134 100134 100134      0      0      0       C  
ATOM   1035  N1   DT C  35     -21.016  -4.171  42.043  1.00808.42           N  
ANISOU 1035  N1   DT C  35   103632 100643 102889   1409    854  -2150       N  
ATOM   1036  C2   DT C  35     -20.047  -3.199  42.191  1.00808.42           C  
ANISOU 1036  C2   DT C  35   103633 100747 102784   1387    887  -2202       C  
ATOM   1037  O2   DT C  35     -20.083  -2.357  43.061  1.00808.42           O  
ANISOU 1037  O2   DT C  35   103616 100806 102742   1396    913  -2215       O  
ATOM   1038  N3   DT C  35     -19.021  -3.232  41.273  1.00808.42           N  
ANISOU 1038  N3   DT C  35   103652 100772 102739   1358    885  -2228       N  
ATOM   1039  C4   DT C  35     -18.888  -4.153  40.243  1.00808.43           C  
ANISOU 1039  C4   DT C  35   103672 100720 102773   1344    859  -2219       C  
ATOM   1040  O4   DT C  35     -17.934  -4.127  39.466  1.00808.43           O  
ANISOU 1040  O4   DT C  35   103685 100756 102724   1319    862  -2246       O  
ATOM   1041  C5   DT C  35     -19.922  -5.147  40.147  1.00808.42           C  
ANISOU 1041  C5   DT C  35   103670 100617 102876   1364    828  -2168       C  
ATOM   1042  C7   DT C  35     -19.864  -6.176  39.067  1.00808.42           C  
ANISOU 1042  C7   DT C  35   103689 100552 102923   1352    798  -2149       C  
ATOM   1043  C6   DT C  35     -20.925  -5.108  41.038  1.00808.43           C  
ANISOU 1043  C6   DT C  35   103650 100578 102937   1399    824  -2130       C  
ATOM   1044  P    DC C  36     -25.617  -3.174  45.789  1.00790.63           P  
ANISOU 1044  P    DC C  36   100134 100134 100134      0      0      0       P  
ATOM   1045  OP1  DC C  36     -26.218  -4.380  46.402  1.00790.63           O  
ANISOU 1045  OP1  DC C  36   100134 100134 100134      0      0      0       O  
ATOM   1046  OP2  DC C  36     -26.437  -2.321  44.899  1.00790.63           O1-
ANISOU 1046  OP2  DC C  36   100134 100134 100134      0      0      0       O1-
ATOM   1047  O5'  DC C  36     -24.987  -2.233  46.926  1.00790.63           O  
ANISOU 1047  O5'  DC C  36   100134 100134 100134      0      0      0       O  
ATOM   1048  C5'  DC C  36     -25.510  -2.239  48.254  1.00790.63           C  
ANISOU 1048  C5'  DC C  36   100134 100134 100134      0      0      0       C  
ATOM   1049  C4'  DC C  36     -24.618  -1.430  49.190  1.00790.63           C  
ANISOU 1049  C4'  DC C  36   100134 100134 100134      0      0      0       C  
ATOM   1050  O4'  DC C  36     -23.258  -1.938  49.133  1.00790.63           O  
ANISOU 1050  O4'  DC C  36   100134 100134 100134      0      0      0       O  
ATOM   1051  C3'  DC C  36     -24.511   0.056  48.865  1.00790.63           C  
ANISOU 1051  C3'  DC C  36   100134 100134 100134      0      0      0       C  
ATOM   1052  O3'  DC C  36     -25.543   0.782  49.544  1.00790.63           O  
ANISOU 1052  O3'  DC C  36   100134 100134 100134      0      0      0       O  
ATOM   1053  C2'  DC C  36     -23.126   0.421  49.403  1.00790.63           C  
ANISOU 1053  C2'  DC C  36   100134 100134 100134      0      0      0       C  
ATOM   1054  C1'  DC C  36     -22.326  -0.865  49.169  1.00790.63           C  
ANISOU 1054  C1'  DC C  36   100134 100134 100134      0      0      0       C  
ATOM   1055  N1   DC C  36     -21.546  -0.871  47.888  1.00790.63           N  
ANISOU 1055  N1   DC C  36   100134 100134 100134      0      0      0       N  
ATOM   1056  C2   DC C  36     -20.252  -0.321  47.832  1.00790.63           C  
ANISOU 1056  C2   DC C  36   100134 100134 100134      0      0      0       C  
ATOM   1057  O2   DC C  36     -19.756   0.191  48.852  1.00790.63           O  
ANISOU 1057  O2   DC C  36   100134 100134 100134      0      0      0       O  
ATOM   1058  N3   DC C  36     -19.574  -0.357  46.654  1.00790.63           N  
ANISOU 1058  N3   DC C  36   100134 100134 100134      0      0      0       N  
ATOM   1059  C4   DC C  36     -20.156  -0.906  45.577  1.00790.63           C  
ANISOU 1059  C4   DC C  36   100134 100134 100134      0      0      0       C  
ATOM   1060  N4   DC C  36     -19.472  -0.920  44.433  1.00790.63           N  
ANISOU 1060  N4   DC C  36   100134 100134 100134      0      0      0       N  
ATOM   1061  C5   DC C  36     -21.456  -1.469  45.623  1.00790.63           C  
ANISOU 1061  C5   DC C  36   100134 100134 100134      0      0      0       C  
ATOM   1062  C6   DC C  36     -22.104  -1.433  46.781  1.00790.63           C  
ANISOU 1062  C6   DC C  36   100134 100134 100134      0      0      0       C  
ATOM   1063  P    DG C  37     -25.972   2.256  49.053  1.00790.63           P  
ANISOU 1063  P    DG C  37   100134 100134 100134      0      0      0       P  
ATOM   1064  OP1  DG C  37     -27.317   2.510  49.621  1.00790.63           O  
ANISOU 1064  OP1  DG C  37   100134 100134 100134      0      0      0       O  
ATOM   1065  OP2  DG C  37     -25.781   2.330  47.587  1.00790.63           O1-
ANISOU 1065  OP2  DG C  37   100134 100134 100134      0      0      0       O1-
ATOM   1066  O5'  DG C  37     -24.902   3.227  49.761  1.00790.63           O  
ANISOU 1066  O5'  DG C  37   100134 100134 100134      0      0      0       O  
ATOM   1067  C5'  DG C  37     -24.368   4.374  49.067  1.00790.63           C  
ANISOU 1067  C5'  DG C  37   100134 100134 100134      0      0      0       C  
ATOM   1068  C4'  DG C  37     -22.843   4.331  49.054  1.00790.63           C  
ANISOU 1068  C4'  DG C  37   100134 100134 100134      0      0      0       C  
ATOM   1069  O4'  DG C  37     -22.391   3.494  47.959  1.00790.63           O  
ANISOU 1069  O4'  DG C  37   100134 100134 100134      0      0      0       O  
ATOM   1070  C3'  DG C  37     -22.127   5.685  48.888  1.00790.63           C  
ANISOU 1070  C3'  DG C  37   100134 100134 100134      0      0      0       C  
ATOM   1071  O3'  DG C  37     -21.127   5.831  49.915  1.00790.63           O  
ANISOU 1071  O3'  DG C  37   100134 100134 100134      0      0      0       O  
ATOM   1072  C2'  DG C  37     -21.501   5.591  47.486  1.00790.63           C  
ANISOU 1072  C2'  DG C  37   100134 100134 100134      0      0      0       C  
ATOM   1073  C1'  DG C  37     -21.272   4.091  47.357  1.00790.63           C  
ANISOU 1073  C1'  DG C  37   100134 100134 100134      0      0      0       C  
ATOM   1074  N9   DG C  37     -21.147   3.596  45.975  1.00767.05           N  
ANISOU 1074  N9   DG C  37   104979  93008  93458   9318   3011  -6156       N  
ATOM   1075  C8   DG C  37     -22.143   3.484  45.031  1.00765.87           C  
ANISOU 1075  C8   DG C  37   104942  92799  93254   9414   2977  -5884       C  
ATOM   1076  N7   DG C  37     -21.728   2.989  43.892  1.00766.17           N  
ANISOU 1076  N7   DG C  37   104989  92723  93398   9374   2706  -6068       N  
ATOM   1077  C5   DG C  37     -20.372   2.748  44.092  1.00767.57           C  
ANISOU 1077  C5   DG C  37   105048  92891  93702   9239   2569  -6469       C  
ATOM   1078  C6   DG C  37     -19.390   2.215  43.214  1.00768.34           C  
ANISOU 1078  C6   DG C  37   105085  92910  93939   9136   2303  -6781       C  
ATOM   1079  O6   DG C  37     -19.528   1.839  42.035  1.00767.93           O  
ANISOU 1079  O6   DG C  37   105075  92782  93923   9147   2107  -6777       O  
ATOM   1080  N1   DG C  37     -18.135   2.142  43.824  1.00769.66           N  
ANISOU 1080  N1   DG C  37   105126  93103  94205   9005   2289  -7111       N  
ATOM   1081  C2   DG C  37     -17.880   2.538  45.129  1.00770.26           C  
ANISOU 1081  C2   DG C  37   105142  93259  94261   8978   2485  -7157       C  
ATOM   1082  N2   DG C  37     -16.621   2.416  45.559  1.00771.57           N  
ANISOU 1082  N2   DG C  37   105188  93427  94547   8840   2445  -7493       N  
ATOM   1083  N3   DG C  37     -18.790   3.031  45.949  1.00769.54           N  
ANISOU 1083  N3   DG C  37   105103  93251  94038   9077   2716  -6877       N  
ATOM   1084  C4   DG C  37     -20.007   3.112  45.374  1.00768.17           C  
ANISOU 1084  C4   DG C  37   105052  93063  93756   9204   2755  -6532       C  
ATOM   1085  P    DC C  38     -20.371   7.232  50.160  1.00790.63           P  
ANISOU 1085  P    DC C  38   100134 100134 100134      0      0      0       P  
ATOM   1086  OP1  DC C  38     -20.225   7.413  51.622  1.00790.63           O  
ANISOU 1086  OP1  DC C  38   100134 100134 100134      0      0      0       O  
ATOM   1087  OP2  DC C  38     -21.039   8.280  49.356  1.00790.63           O1-
ANISOU 1087  OP2  DC C  38   100134 100134 100134      0      0      0       O1-
ATOM   1088  O5'  DC C  38     -18.917   6.995  49.537  1.00790.63           O  
ANISOU 1088  O5'  DC C  38   100134 100134 100134      0      0      0       O  
ATOM   1089  C5'  DC C  38     -18.093   5.944  50.033  1.00790.63           C  
ANISOU 1089  C5'  DC C  38   100134 100134 100134      0      0      0       C  
ATOM   1090  C4'  DC C  38     -16.742   5.936  49.334  1.00790.63           C  
ANISOU 1090  C4'  DC C  38   100134 100134 100134      0      0      0       C  
ATOM   1091  O4'  DC C  38     -16.862   5.299  48.034  1.00790.63           O  
ANISOU 1091  O4'  DC C  38   100134 100134 100134      0      0      0       O  
ATOM   1092  C3'  DC C  38     -16.126   7.319  49.083  1.00790.63           C  
ANISOU 1092  C3'  DC C  38   100134 100134 100134      0      0      0       C  
ATOM   1093  O3'  DC C  38     -14.788   7.364  49.595  1.00790.63           O  
ANISOU 1093  O3'  DC C  38   100134 100134 100134      0      0      0       O  
ATOM   1094  C2'  DC C  38     -16.156   7.459  47.554  1.00790.63           C  
ANISOU 1094  C2'  DC C  38   100134 100134 100134      0      0      0       C  
ATOM   1095  C1'  DC C  38     -16.069   6.007  47.111  1.00790.63           C  
ANISOU 1095  C1'  DC C  38   100134 100134 100134      0      0      0       C  
ATOM   1096  N1   DC C  38     -16.587   5.748  45.714  1.00807.68           N  
ANISOU 1096  N1   DC C  38   103238 101385 102258   1437   1175  -2156       N  
ATOM   1097  C2   DC C  38     -15.708   5.277  44.717  1.00807.68           C  
ANISOU 1097  C2   DC C  38   103265 101353 102264   1421   1153  -2166       C  
ATOM   1098  O2   DC C  38     -14.520   5.085  45.004  1.00807.68           O  
ANISOU 1098  O2   DC C  38   103287 101345 102249   1402   1141  -2178       O  
ATOM   1099  N3   DC C  38     -16.189   5.051  43.459  1.00807.68           N  
ANISOU 1099  N3   DC C  38   103264 101332 102285   1428   1147  -2161       N  
ATOM   1100  C4   DC C  38     -17.487   5.267  43.199  1.00807.68           C  
ANISOU 1100  C4   DC C  38   103237 101340 102303   1450   1161  -2146       C  
ATOM   1101  N4   DC C  38     -17.931   5.027  41.960  1.00807.68           N  
ANISOU 1101  N4   DC C  38   103238 101317 102327   1456   1153  -2141       N  
ATOM   1102  C5   DC C  38     -18.389   5.746  44.200  1.00807.68           C  
ANISOU 1102  C5   DC C  38   103208 101376 102297   1467   1185  -2136       C  
ATOM   1103  C6   DC C  38     -17.902   5.969  45.427  1.00807.68           C  
ANISOU 1103  C6   DC C  38   103210 101399 102273   1459   1192  -2142       C  
ATOM   1104  P    DA C  39     -13.949   8.738  49.587  1.00615.83           P  
ANISOU 1104  P    DA C  39    83500  74712  75775   7984   4840  -8740       P  
ATOM   1105  OP1  DA C  39     -12.953   8.640  50.684  1.00618.30           O  
ANISOU 1105  OP1  DA C  39    83660  74979  76287   7762   4924  -9054       O  
ATOM   1106  OP2  DA C  39     -14.924   9.854  49.586  1.00614.57           O1-
ANISOU 1106  OP2  DA C  39    83293  74756  75458   8157   5087  -8503       O1-
ATOM   1107  O5'  DA C  39     -13.177   8.715  48.167  1.00612.59           O  
ANISOU 1107  O5'  DA C  39    83319  74178  75260   8281   4827  -9010       O  
ATOM   1108  C5'  DA C  39     -12.934   9.939  47.412  1.00607.98           C  
ANISOU 1108  C5'  DA C  39    82918  73654  74434   8782   5160  -9273       C  
ATOM   1109  C4'  DA C  39     -12.537   9.629  45.962  1.00605.01           C  
ANISOU 1109  C4'  DA C  39    82760  73165  73950   9041   5058  -9458       C  
ATOM   1110  O4'  DA C  39     -13.615   8.897  45.304  1.00605.15           O  
ANISOU 1110  O4'  DA C  39    82860  73147  73922   8964   4749  -9055       O  
ATOM   1111  C3'  DA C  39     -12.250  10.846  45.053  1.00598.77           C  
ANISOU 1111  C3'  DA C  39    82251  72438  72818   9692   5407  -9702       C  
ATOM   1112  O3'  DA C  39     -11.101  10.575  44.203  1.00599.35           O  
ANISOU 1112  O3'  DA C  39    82265  72414  73045   9657   5403 -10127       O  
ATOM   1113  C2'  DA C  39     -13.540  10.966  44.229  1.00594.98           C  
ANISOU 1113  C2'  DA C  39    82054  71994  72019  10005   5343  -9260       C  
ATOM   1114  C1'  DA C  39     -13.861   9.494  44.043  1.00598.65           C  
ANISOU 1114  C1'  DA C  39    82421  72332  72707   9582   4857  -9072       C  
ATOM   1115  N9   DA C  39     -15.244   9.177  43.599  1.00536.30           N  
ANISOU 1115  N9   DA C  39    79162  63812  60795  14848   4354  -8812       N  
ATOM   1116  C8   DA C  39     -16.393   9.246  44.338  1.00534.55           C  
ANISOU 1116  C8   DA C  39    79195  63566  60344  14927   4720  -8209       C  
ATOM   1117  N7   DA C  39     -17.476   8.870  43.677  1.00532.35           N  
ANISOU 1117  N7   DA C  39    79218  63169  59882  15030   4615  -7776       N  
ATOM   1118  C5   DA C  39     -16.996   8.521  42.413  1.00532.66           C  
ANISOU 1118  C5   DA C  39    79207  63151  60027  15026   4115  -8124       C  
ATOM   1119  C6   DA C  39     -17.653   8.040  41.232  1.00531.03           C  
ANISOU 1119  C6   DA C  39    79222  62811  59735  15102   3749  -7959       C  
ATOM   1120  N6   DA C  39     -18.981   7.804  41.147  1.00528.79           N  
ANISOU 1120  N6   DA C  39    79273  62409  59234  15202   3856  -7388       N  
ATOM   1121  N1   DA C  39     -16.868   7.802  40.144  1.00531.80           N  
ANISOU 1121  N1   DA C  39    79164  62898  59996  15058   3278  -8407       N  
ATOM   1122  C2   DA C  39     -15.545   8.016  40.226  1.00534.02           C  
ANISOU 1122  C2   DA C  39    79091  63295  60518  14939   3215  -8965       C  
ATOM   1123  N3   DA C  39     -14.829   8.459  41.270  1.00535.81           N  
ANISOU 1123  N3   DA C  39    79088  63638  60857  14855   3535  -9188       N  
ATOM   1124  C4   DA C  39     -15.617   8.699  42.344  1.00535.01           C  
ANISOU 1124  C4   DA C  39    79155  63545  60581  14910   3962  -8748       C  
ATOM   1125  P    DG C  40     -10.453  11.733  43.282  1.00634.18           P  
ANISOU 1125  P    DG C  40    84746  77013  79201   7431   6088 -10237       P  
ATOM   1126  OP1  DG C  40      -9.003  11.436  43.153  1.00636.88           O  
ANISOU 1126  OP1  DG C  40    85008  77167  79812   7173   6274 -10610       O  
ATOM   1127  OP2  DG C  40     -10.909  13.030  43.838  1.00634.77           O1-
ANISOU 1127  OP2  DG C  40    84594  77294  79295   7474   6371 -10280       O1-
ATOM   1128  O5'  DG C  40     -11.151  11.562  41.835  1.00626.26           O  
ANISOU 1128  O5'  DG C  40    84278  76011  77662   8112   5820  -9984       O  
ATOM   1129  C5'  DG C  40     -10.849  10.420  40.990  1.00627.98           C  
ANISOU 1129  C5'  DG C  40    84516  76083  78005   7877   5528  -9911       C  
ATOM   1130  C4'  DG C  40     -11.129  10.703  39.503  1.00621.35           C  
ANISOU 1130  C4'  DG C  40    84062  75243  76779   8496   5506  -9972       C  
ATOM   1131  O4'  DG C  40     -12.461  10.251  39.126  1.00620.22           O  
ANISOU 1131  O4'  DG C  40    84043  75132  76479   8553   5219  -9501       O  
ATOM   1132  C3'  DG C  40     -11.040  12.169  39.067  1.00615.46           C  
ANISOU 1132  C3'  DG C  40    83533  74612  75700   9137   5919 -10224       C  
ATOM   1133  O3'  DG C  40     -10.376  12.265  37.811  1.00612.68           O  
ANISOU 1133  O3'  DG C  40    83320  74214  75257   9417   6004 -10520       O  
ATOM   1134  C2'  DG C  40     -12.503  12.587  38.948  1.00611.02           C  
ANISOU 1134  C2'  DG C  40    83245  74147  74768   9532   5934  -9802       C  
ATOM   1135  C1'  DG C  40     -13.155  11.299  38.467  1.00614.58           C  
ANISOU 1135  C1'  DG C  40    83598  74526  75390   9123   5464  -9428       C  
ATOM   1136  N9   DG C  40     -14.578  11.200  38.812  1.00617.08           N  
ANISOU 1136  N9   DG C  40    83777  74922  75764   8867   5347  -8923       N  
ATOM   1137  C8   DG C  40     -15.104  11.115  40.075  1.00621.92           C  
ANISOU 1137  C8   DG C  40    84093  75598  76611   8405   5237  -8672       C  
ATOM   1138  N7   DG C  40     -16.406  11.026  40.098  1.00621.31           N  
ANISOU 1138  N7   DG C  40    84075  75579  76416   8425   5143  -8233       N  
ATOM   1139  C5   DG C  40     -16.780  11.069  38.762  1.00616.69           C  
ANISOU 1139  C5   DG C  40    83795  74960  75559   8842   5202  -8169       C  
ATOM   1140  C6   DG C  40     -18.073  11.020  38.175  1.00612.39           C  
ANISOU 1140  C6   DG C  40    83582  74410  74690   9174   5182  -7736       C  
ATOM   1141  O6   DG C  40     -19.176  10.915  38.748  1.00611.48           O  
ANISOU 1141  O6   DG C  40    83578  74313  74444   9192   5119  -7315       O  
ATOM   1142  N1   DG C  40     -18.010  11.086  36.780  1.00608.30           N  
ANISOU 1142  N1   DG C  40    83325  73845  73957   9555   5273  -7808       N  
ATOM   1143  C2   DG C  40     -16.831  11.199  36.052  1.00608.50           C  
ANISOU 1143  C2   DG C  40    83273  73851  74077   9605   5367  -8263       C  
ATOM   1144  N2   DG C  40     -16.951  11.278  34.718  1.00604.81           N  
ANISOU 1144  N2   DG C  40    83033  73363  73403   9948   5450  -8268       N  
ATOM   1145  N3   DG C  40     -15.616  11.249  36.598  1.00610.69           N  
ANISOU 1145  N3   DG C  40    83373  74113  74550   9447   5404  -8677       N  
ATOM   1146  C4   DG C  40     -15.663  11.178  37.950  1.00614.64           C  
ANISOU 1146  C4   DG C  40    83636  74641  75260   9071   5320  -8595       C  
ATOM   1147  P    DC C  41      -9.473  13.553  37.474  1.00619.94           P  
ANISOU 1147  P    DC C  41    83827  75191  76531   9194   6591 -11003       P  
ATOM   1148  OP1  DC C  41      -8.059  13.117  37.570  1.00626.08           O  
ANISOU 1148  OP1  DC C  41    84294  75806  77782   8621   6716 -11345       O  
ATOM   1149  OP2  DC C  41      -9.957  14.679  38.307  1.00618.81           O1-
ANISOU 1149  OP2  DC C  41    83630  75190  76301   9366   6908 -11003       O1-
ATOM   1150  O5'  DC C  41      -9.808  13.876  35.940  1.00616.02           O  
ANISOU 1150  O5'  DC C  41    83514  74738  75809   9587   6671 -11018       O  
ATOM   1151  C5'  DC C  41     -10.549  15.046  35.591  1.00613.45           C  
ANISOU 1151  C5'  DC C  41    83218  74559  75306   9891   7008 -10941       C  
ATOM   1152  C4'  DC C  41     -11.816  14.675  34.836  1.00613.36           C  
ANISOU 1152  C4'  DC C  41    83266  74585  75199   9849   6772 -10454       C  
ATOM   1153  O4'  DC C  41     -12.856  14.292  35.785  1.00615.24           O  
ANISOU 1153  O4'  DC C  41    83468  74846  75448   9609   6507  -9987       O  
ATOM   1154  C3'  DC C  41     -12.423  15.797  33.991  1.00609.33           C  
ANISOU 1154  C3'  DC C  41    82897  74198  74423  10249   7141 -10337       C  
ATOM   1155  O3'  DC C  41     -13.061  15.238  32.806  1.00610.77           O  
ANISOU 1155  O3'  DC C  41    83036  74374  74656  10086   6907 -10053       O  
ATOM   1156  C2'  DC C  41     -13.468  16.376  34.959  1.00605.80           C  
ANISOU 1156  C2'  DC C  41    82694  73815  73669  10500   7257  -9916       C  
ATOM   1157  C1'  DC C  41     -14.004  15.074  35.539  1.00611.37           C  
ANISOU 1157  C1'  DC C  41    83179  74466  74648   9939   6709  -9617       C  
ATOM   1158  N1   DC C  41     -14.845  15.159  36.831  1.00538.07           N  
ANISOU 1158  N1   DC C  41    77882  64605  61956  14339   7151  -8962       N  
ATOM   1159  C2   DC C  41     -16.225  14.882  36.767  1.00534.52           C  
ANISOU 1159  C2   DC C  41    77757  64070  61266  14425   7130  -8311       C  
ATOM   1160  O2   DC C  41     -16.725  14.634  35.661  1.00533.27           O  
ANISOU 1160  O2   DC C  41    77708  63873  61039  14486   7013  -8132       O  
ATOM   1161  N3   DC C  41     -16.974  14.911  37.926  1.00532.77           N  
ANISOU 1161  N3   DC C  41    77724  63813  60892  14449   7255  -7897       N  
ATOM   1162  C4   DC C  41     -16.381  15.186  39.096  1.00534.43           C  
ANISOU 1162  C4   DC C  41    77830  64071  61159  14409   7365  -8107       C  
ATOM   1163  N4   DC C  41     -17.145  15.200  40.205  1.00532.89           N  
ANISOU 1163  N4   DC C  41    77846  63845  60782  14464   7491  -7668       N  
ATOM   1164  C5   DC C  41     -14.969  15.444  39.179  1.00538.03           C  
ANISOU 1164  C5   DC C  41    77954  64609  61865  14321   7363  -8789       C  
ATOM   1165  C6   DC C  41     -14.247  15.411  38.037  1.00539.72           C  
ANISOU 1165  C6   DC C  41    77966  64854  62248  14281   7265  -9196       C  
ATOM   1166  P    DC C  42     -12.225  14.558  31.594  1.00468.26           P  
ANISOU 1166  P    DC C  42    68435  55940  53544  14428   6870 -10334       P  
ATOM   1167  OP1  DC C  42     -11.768  13.203  31.974  1.00479.98           O  
ANISOU 1167  OP1  DC C  42    70181  57373  54817  14723   6095 -10601       O  
ATOM   1168  OP2  DC C  42     -11.233  15.524  31.082  1.00463.16           O1-
ANISOU 1168  OP2  DC C  42    67321  55403  53256  14177   7442 -10757       O1-
ATOM   1169  O5'  DC C  42     -13.337  14.376  30.448  1.00470.28           O  
ANISOU 1169  O5'  DC C  42    68923  56152  53610  14529   6853  -9827       O  
ATOM   1170  C5'  DC C  42     -14.521  13.594  30.718  1.00475.79           C  
ANISOU 1170  C5'  DC C  42    70062  56727  53988  14738   6391  -9363       C  
ATOM   1171  C4'  DC C  42     -15.807  14.301  30.277  1.00464.65           C  
ANISOU 1171  C4'  DC C  42    68742  55287  52518  14647   6806  -8720       C  
ATOM   1172  O4'  DC C  42     -16.703  14.444  31.414  1.00458.10           O  
ANISOU 1172  O4'  DC C  42    68026  54408  51625  14566   6976  -8309       O  
ATOM   1173  C3'  DC C  42     -15.632  15.706  29.679  1.00455.09           C  
ANISOU 1173  C3'  DC C  42    67193  54177  51542  14417   7504  -8697       C  
ATOM   1174  O3'  DC C  42     -16.164  15.750  28.341  1.00454.01           O  
ANISOU 1174  O3'  DC C  42    67175  54028  51299  14534   7467  -8507       O  
ATOM   1175  C2'  DC C  42     -16.402  16.626  30.632  1.00447.65           C  
ANISOU 1175  C2'  DC C  42    66232  53229  50627  14233   8017  -8183       C  
ATOM   1176  C1'  DC C  42     -17.360  15.686  31.351  1.00448.12           C  
ANISOU 1176  C1'  DC C  42    66650  53179  50436  14383   7617  -7849       C  
ATOM   1177  N1   DC C  42     -17.631  16.149  32.743  1.00445.89           N  
ANISOU 1177  N1   DC C  42    66315  52910  50193  14252   7927  -7657       N  
ATOM   1178  C2   DC C  42     -18.885  15.920  33.360  1.00443.64           C  
ANISOU 1178  C2   DC C  42    66298  52552  49714  14290   8025  -7011       C  
ATOM   1179  O2   DC C  42     -19.783  15.312  32.750  1.00441.85           O  
ANISOU 1179  O2   DC C  42    66332  52244  49308  14415   7857  -6620       O  
ATOM   1180  N3   DC C  42     -19.074  16.382  34.631  1.00444.11           N  
ANISOU 1180  N3   DC C  42    66319  52634  49788  14201   8313  -6839       N  
ATOM   1181  C4   DC C  42     -18.076  17.045  35.251  1.00444.72           C  
ANISOU 1181  C4   DC C  42    66110  52797  50066  14078   8466  -7307       C  
ATOM   1182  N4   DC C  42     -18.274  17.467  36.504  1.00444.89           N  
ANISOU 1182  N4   DC C  42    66123  52840  50076  14023   8721  -7134       N  
ATOM   1183  C5   DC C  42     -16.820  17.290  34.625  1.00444.51           C  
ANISOU 1183  C5   DC C  42    65791  52839  50264  14016   8374  -7983       C  
ATOM   1184  C6   DC C  42     -16.644  16.827  33.393  1.00445.60           C  
ANISOU 1184  C6   DC C  42    65969  52959  50379  14107   8120  -8122       C  
ATOM   1185  P    DG C  43     -16.502  17.149  27.602  1.00532.26           P  
ANISOU 1185  P    DG C  43    76882  64002  61350  14360   8138  -8275       P  
ATOM   1186  OP1  DG C  43     -16.322  16.894  26.151  1.00537.57           O  
ANISOU 1186  OP1  DG C  43    77646  64683  61924  14544   7933  -8372       O  
ATOM   1187  OP2  DG C  43     -15.833  18.317  28.237  1.00529.05           O1-
ANISOU 1187  OP2  DG C  43    76074  63690  61250  14094   8646  -8600       O1-
ATOM   1188  O5'  DG C  43     -18.057  17.337  27.874  1.00524.09           O  
ANISOU 1188  O5'  DG C  43    76096  62884  60152  14338   8367  -7486       O  
ATOM   1189  C5'  DG C  43     -18.909  16.210  27.922  1.00527.35           C  
ANISOU 1189  C5'  DG C  43    76890  63186  60292  14547   7897  -7140       C  
ATOM   1190  C4'  DG C  43     -20.303  16.642  28.295  1.00515.37           C  
ANISOU 1190  C4'  DG C  43    75529  61608  58679  14479   8246  -6421       C  
ATOM   1191  O4'  DG C  43     -20.394  16.786  29.737  1.00515.11           O  
ANISOU 1191  O4'  DG C  43    75437  61582  58701  14358   8396  -6368       O  
ATOM   1192  C3'  DG C  43     -20.712  17.994  27.716  1.00507.43           C  
ANISOU 1192  C3'  DG C  43    74413  60629  57758  14340   8886  -6029       C  
ATOM   1193  O3'  DG C  43     -22.072  17.957  27.390  1.00500.09           O  
ANISOU 1193  O3'  DG C  43    73758  59615  56637  14443   8914  -5402       O  
ATOM   1194  C2'  DG C  43     -20.434  18.956  28.867  1.00506.21           C  
ANISOU 1194  C2'  DG C  43    74058  60513  57767  14115   9375  -5944       C  
ATOM   1195  C1'  DG C  43     -20.808  18.096  30.061  1.00508.72           C  
ANISOU 1195  C1'  DG C  43    74527  60792  57970  14182   9039  -5916       C  
ATOM   1196  N9   DG C  43     -20.156  18.499  31.300  1.00512.24           N  
ANISOU 1196  N9   DG C  43    74765  61295  58566  14032   9247  -6153       N  
ATOM   1197  C8   DG C  43     -18.809  18.657  31.507  1.00515.56           C  
ANISOU 1197  C8   DG C  43    74893  61801  59195  13943   9203  -6827       C  
ATOM   1198  N7   DG C  43     -18.509  19.032  32.717  1.00515.76           N  
ANISOU 1198  N7   DG C  43    74785  61864  59317  13830   9403  -6920       N  
ATOM   1199  C5   DG C  43     -19.738  19.136  33.360  1.00514.55           C  
ANISOU 1199  C5   DG C  43    74862  61648  58996  13853   9603  -6244       C  
ATOM   1200  C6   DG C  43     -20.050  19.505  34.694  1.00514.10           C  
ANISOU 1200  C6   DG C  43    74811  61597  58926  13794   9865  -6010       C  
ATOM   1201  O6   DG C  43     -19.274  19.824  35.600  1.00514.39           O  
ANISOU 1201  O6   DG C  43    74651  61697  59098  13708   9948  -6384       O  
ATOM   1202  N1   DG C  43     -21.422  19.485  34.932  1.00512.74           N  
ANISOU 1202  N1   DG C  43    74905  61353  58561  13862  10039  -5272       N  
ATOM   1203  C2   DG C  43     -22.373  19.149  33.990  1.00510.40           C  
ANISOU 1203  C2   DG C  43    74824  60987  58119  13963   9960  -4838       C  
ATOM   1204  N2   DG C  43     -23.648  19.206  34.389  1.00508.63           N  
ANISOU 1204  N2   DG C  43    74806  60706  57746  14015  10184  -4151       N  
ATOM   1205  N3   DG C  43     -22.096  18.803  32.738  1.00508.93           N  
ANISOU 1205  N3   DG C  43    74643  60791  57937  14023   9691  -5067       N  
ATOM   1206  C4   DG C  43     -20.761  18.816  32.495  1.00511.91           C  
ANISOU 1206  C4   DG C  43    74778  61238  58485  13969   9525  -5765       C  
ATOM   1207  P    DG C  44     -22.698  19.038  26.388  1.00499.07           P  
ANISOU 1207  P    DG C  44    72474  59807  57344  13249   8907  -5222       P  
ATOM   1208  OP1  DG C  44     -23.123  18.305  25.177  1.00498.54           O  
ANISOU 1208  OP1  DG C  44    72543  59705  57176  13355   8539  -5103       O  
ATOM   1209  OP2  DG C  44     -21.755  20.175  26.255  1.00502.54           O1-
ANISOU 1209  OP2  DG C  44    72498  60368  58076  12974   9224  -5587       O1-
ATOM   1210  O5'  DG C  44     -24.004  19.500  27.169  1.00495.21           O  
ANISOU 1210  O5'  DG C  44    72206  59245  56708  13295   9338  -4518       O  
ATOM   1211  C5'  DG C  44     -24.429  18.758  28.305  1.00496.79           C  
ANISOU 1211  C5'  DG C  44    72360  59462  56936  13174   9109  -4444       C  
ATOM   1212  C4'  DG C  44     -24.632  19.697  29.456  1.00495.94           C  
ANISOU 1212  C4'  DG C  44    72164  59379  56890  13037   9601  -4150       C  
ATOM   1213  O4'  DG C  44     -23.364  19.949  30.084  1.00501.24           O  
ANISOU 1213  O4'  DG C  44    72404  60186  57859  12738   9524  -4756       O  
ATOM   1214  C3'  DG C  44     -25.143  21.064  29.016  1.00493.18           C  
ANISOU 1214  C3'  DG C  44    71834  58996  56555  13005  10174  -3708       C  
ATOM   1215  O3'  DG C  44     -26.500  21.210  29.339  1.00487.95           O  
ANISOU 1215  O3'  DG C  44    71502  58222  55675  13192  10448  -2954       O  
ATOM   1216  C2'  DG C  44     -24.270  22.080  29.763  1.00496.67           C  
ANISOU 1216  C2'  DG C  44    71880  59550  57281  12672  10417  -3982       C  
ATOM   1217  C1'  DG C  44     -23.434  21.205  30.686  1.00500.54           C  
ANISOU 1217  C1'  DG C  44    72195  60127  57860  12593  10015  -4521       C  
ATOM   1218  N9   DG C  44     -22.092  21.724  30.912  1.00456.09           N  
ANISOU 1218  N9   DG C  44    67610  54103  51580  13706  10881  -4716       N  
ATOM   1219  C8   DG C  44     -21.096  21.943  29.991  1.00458.59           C  
ANISOU 1219  C8   DG C  44    67719  54475  52050  13652  10863  -5229       C  
ATOM   1220  N7   DG C  44     -20.006  22.443  30.519  1.00461.19           N  
ANISOU 1220  N7   DG C  44    67766  54880  52584  13513  10974  -5744       N  
ATOM   1221  C5   DG C  44     -20.319  22.568  31.874  1.00460.36           C  
ANISOU 1221  C5   DG C  44    67701  54767  52447  13483  11054  -5563       C  
ATOM   1222  C6   DG C  44     -19.545  23.055  32.964  1.00462.32           C  
ANISOU 1222  C6   DG C  44    67736  55079  52847  13370  11168  -5929       C  
ATOM   1223  O6   DG C  44     -18.380  23.488  32.946  1.00465.27           O  
ANISOU 1223  O6   DG C  44    67803  55534  53445  13253  11228  -6532       O  
ATOM   1224  N1   DG C  44     -20.267  22.999  34.176  1.00460.77           N  
ANISOU 1224  N1   DG C  44    67706  54850  52517  13416  11218  -5538       N  
ATOM   1225  C2   DG C  44     -21.569  22.533  34.289  1.00457.76           C  
ANISOU 1225  C2   DG C  44    67634  54390  51903  13545  11186  -4879       C  
ATOM   1226  N2   DG C  44     -22.138  22.561  35.497  1.00456.97           N  
ANISOU 1226  N2   DG C  44    67652  54279  51697  13589  11271  -4573       N  
ATOM   1227  N3   DG C  44     -22.274  22.079  33.278  1.00455.86           N  
ANISOU 1227  N3   DG C  44    67570  54093  51544  13637  11081  -4551       N  
ATOM   1228  C4   DG C  44     -21.595  22.123  32.115  1.00457.28           C  
ANISOU 1228  C4   DG C  44    67615  54297  51832  13604  11009  -4920       C  
ATOM   1229  P    DA C  45     -27.316  22.451  28.737  1.00511.45           P  
ANISOU 1229  P    DA C  45    72706  61829  59794  11423   9753  -3011       P  
ATOM   1230  OP1  DA C  45     -28.636  21.953  28.285  1.00504.65           O  
ANISOU 1230  OP1  DA C  45    72355  60792  58598  11827   9916  -2343       O  
ATOM   1231  OP2  DA C  45     -26.428  23.113  27.755  1.00515.11           O1-
ANISOU 1231  OP2  DA C  45    72849  62386  60483  11193   9754  -3405       O1-
ATOM   1232  O5'  DA C  45     -27.476  23.444  29.984  1.00513.90           O  
ANISOU 1232  O5'  DA C  45    72705  62261  60294  11092   9899  -2896       O  
ATOM   1233  C5'  DA C  45     -28.527  23.234  30.927  1.00512.94           C  
ANISOU 1233  C5'  DA C  45    72616  62156  60121  11039   9898  -2399       C  
ATOM   1234  C4'  DA C  45     -28.038  23.370  32.368  1.00518.68           C  
ANISOU 1234  C4'  DA C  45    72920  63079  61076  10662   9652  -2681       C  
ATOM   1235  O4'  DA C  45     -26.637  23.033  32.458  1.00523.03           O  
ANISOU 1235  O4'  DA C  45    73237  63709  61782  10553   9405  -3403       O  
ATOM   1236  C3'  DA C  45     -28.095  24.764  32.971  1.00519.66           C  
ANISOU 1236  C3'  DA C  45    72810  63295  61343  10425   9892  -2542       C  
ATOM   1237  O3'  DA C  45     -29.421  25.088  33.381  1.00516.77           O  
ANISOU 1237  O3'  DA C  45    72555  62900  60895  10442  10053  -1881       O  
ATOM   1238  C2'  DA C  45     -27.176  24.594  34.176  1.00523.69           C  
ANISOU 1238  C2'  DA C  45    73068  63938  61974  10260   9677  -2994       C  
ATOM   1239  C1'  DA C  45     -26.146  23.591  33.681  1.00525.22           C  
ANISOU 1239  C1'  DA C  45    73290  64094  62174  10383   9447  -3583       C  
ATOM   1240  N9   DA C  45     -24.821  24.164  33.468  1.00450.88           N  
ANISOU 1240  N9   DA C  45    67274  53249  50789  13630  12123  -2845       N  
ATOM   1241  C8   DA C  45     -24.040  24.095  32.364  1.00452.25           C  
ANISOU 1241  C8   DA C  45    67331  53415  51088  13552  12172  -3127       C  
ATOM   1242  N7   DA C  45     -22.881  24.708  32.471  1.00454.93           N  
ANISOU 1242  N7   DA C  45    67428  53807  51617  13415  12256  -3671       N  
ATOM   1243  C5   DA C  45     -22.927  25.243  33.769  1.00455.33           C  
ANISOU 1243  C5   DA C  45    67438  53904  51664  13404  12247  -3766       C  
ATOM   1244  C6   DA C  45     -21.991  26.011  34.481  1.00457.90           C  
ANISOU 1244  C6   DA C  45    67531  54304  52148  13296  12297  -4293       C  
ATOM   1245  N6   DA C  45     -20.784  26.370  34.047  1.00460.61           N  
ANISOU 1245  N6   DA C  45    67606  54694  52711  13159  12380  -4850       N  
ATOM   1246  N1   DA C  45     -22.370  26.397  35.737  1.00457.79           N  
ANISOU 1246  N1   DA C  45    67563  54321  52055  13347  12260  -4238       N  
ATOM   1247  C2   DA C  45     -23.551  25.989  36.218  1.00455.32           C  
ANISOU 1247  C2   DA C  45    67507  53970  51523  13493  12196  -3683       C  
ATOM   1248  N3   DA C  45     -24.495  25.278  35.622  1.00452.78           N  
ANISOU 1248  N3   DA C  45    67395  53584  51056  13594  12153  -3167       N  
ATOM   1249  C4   DA C  45     -24.112  24.915  34.378  1.00452.89           C  
ANISOU 1249  C4   DA C  45    67361  53565  51150  13542  12171  -3247       C  
ATOM   1250  P    DC C  46     -29.817  26.611  33.728  1.00631.50           P  
ANISOU 1250  P    DC C  46    83502  79042  77397   6986   7363  -3104       P  
ATOM   1251  OP1  DC C  46     -31.053  26.570  34.545  1.00626.80           O  
ANISOU 1251  OP1  DC C  46    83199  78353  76603   7167   7565  -2499       O  
ATOM   1252  OP2  DC C  46     -29.777  27.368  32.454  1.00625.91           O1-
ANISOU 1252  OP2  DC C  46    83138  78149  76531   7339   7777  -3025       O1-
ATOM   1253  O5'  DC C  46     -28.624  27.145  34.666  1.00634.83           O  
ANISOU 1253  O5'  DC C  46    83630  79626  77951   6839   7328  -3566       O  
ATOM   1254  C5'  DC C  46     -28.909  27.961  35.815  1.00630.23           C  
ANISOU 1254  C5'  DC C  46    83267  78998  77194   7052   7695  -3281       C  
ATOM   1255  C4'  DC C  46     -28.308  29.349  35.667  1.00624.34           C  
ANISOU 1255  C4'  DC C  46    82806  78116  76300   7418   8262  -3331       C  
ATOM   1256  O4'  DC C  46     -26.862  29.241  35.449  1.00625.31           O  
ANISOU 1256  O4'  DC C  46    82873  78235  76480   7506   8296  -3889       O  
ATOM   1257  C3'  DC C  46     -28.850  30.156  34.481  1.00616.64           C  
ANISOU 1257  C3'  DC C  46    82303  76875  75119   7799   8782  -2908       C  
ATOM   1258  O3'  DC C  46     -28.923  31.558  34.807  1.00612.31           O  
ANISOU 1258  O3'  DC C  46    81918  76248  74485   7976   9220  -2739       O  
ATOM   1259  C2'  DC C  46     -27.779  29.898  33.437  1.00616.96           C  
ANISOU 1259  C2'  DC C  46    82360  76862  75195   7890   8813  -3319       C  
ATOM   1260  C1'  DC C  46     -26.544  30.006  34.314  1.00620.63           C  
ANISOU 1260  C1'  DC C  46    82546  77478  75786   7784   8702  -3880       C  
ATOM   1261  N1   DC C  46     -25.285  29.514  33.654  1.00621.05           N  
ANISOU 1261  N1   DC C  46    82608  77489  75873   7919   8716  -4390       N  
ATOM   1262  C2   DC C  46     -24.033  29.889  34.154  1.00623.83           C  
ANISOU 1262  C2   DC C  46    82701  77970  76356   7866   8705  -4954       C  
ATOM   1263  O2   DC C  46     -23.973  30.606  35.170  1.00620.51           O  
ANISOU 1263  O2   DC C  46    82436  77502  75829   8032   9011  -4859       O  
ATOM   1264  N3   DC C  46     -22.911  29.456  33.508  1.00619.42           N  
ANISOU 1264  N3   DC C  46    82477  77204  75672   8290   9022  -5314       N  
ATOM   1265  C4   DC C  46     -23.027  28.690  32.410  1.00621.11           C  
ANISOU 1265  C4   DC C  46    82649  77410  75936   8235   8808  -5378       C  
ATOM   1266  N4   DC C  46     -21.908  28.270  31.801  1.00625.40           N  
ANISOU 1266  N4   DC C  46    82878  78069  76677   8149   8620  -6040       N  
ATOM   1267  C5   DC C  46     -24.293  28.319  31.885  1.00620.46           C  
ANISOU 1267  C5   DC C  46    82687  77273  75788   8158   8670  -4855       C  
ATOM   1268  C6   DC C  46     -25.380  28.758  32.524  1.00620.58           C  
ANISOU 1268  C6   DC C  46    82669  77337  75785   7993   8626  -4379       C  
ATOM   1269  P    DA C  47     -30.197  32.170  35.580  1.00534.38           P  
ANISOU 1269  P    DA C  47    74915  64889  63235  10647  12181   -884       P  
ATOM   1270  OP1  DA C  47     -31.090  31.057  35.960  1.00536.19           O  
ANISOU 1270  OP1  DA C  47    75078  65238  63410  10594  11831   -644       O  
ATOM   1271  OP2  DA C  47     -30.732  33.319  34.810  1.00530.30           O1-
ANISOU 1271  OP2  DA C  47    74550  64212  62726  10746  12559   -539       O1-
ATOM   1272  O5'  DA C  47     -29.567  32.767  36.922  1.00534.93           O  
ANISOU 1272  O5'  DA C  47    74878  65037  63334  10633  12306  -1163       O  
ATOM   1273  C5'  DA C  47     -28.206  32.483  37.262  1.00537.75           C  
ANISOU 1273  C5'  DA C  47    75127  65445  63747  10581  12202  -1774       C  
ATOM   1274  C4'  DA C  47     -27.365  33.728  37.131  1.00537.17           C  
ANISOU 1274  C4'  DA C  47    74995  65322  63783  10554  12506  -2066       C  
ATOM   1275  O4'  DA C  47     -26.261  33.479  36.218  1.00538.41           O  
ANISOU 1275  O4'  DA C  47    75141  65426  64004  10550  12502  -2537       O  
ATOM   1276  C3'  DA C  47     -28.127  34.917  36.573  1.00533.97           C  
ANISOU 1276  C3'  DA C  47    74680  64797  63409  10569  12821  -1678       C  
ATOM   1277  O3'  DA C  47     -27.655  36.139  37.167  1.00533.99           O  
ANISOU 1277  O3'  DA C  47    74572  64813  63507  10518  13044  -1921       O  
ATOM   1278  C2'  DA C  47     -27.842  34.816  35.070  1.00532.95           C  
ANISOU 1278  C2'  DA C  47    74685  64521  63289  10608  12889  -1727       C  
ATOM   1279  C1'  DA C  47     -26.411  34.271  35.055  1.00536.37           C  
ANISOU 1279  C1'  DA C  47    74963  65033  63799  10543  12746  -2398       C  
ATOM   1280  N9   DA C  47     -26.070  33.452  33.875  1.00536.87           N  
ANISOU 1280  N9   DA C  47    75107  65042  63839  10594  12633  -2582       N  
ATOM   1281  C8   DA C  47     -26.912  32.894  32.955  1.00535.04           C  
ANISOU 1281  C8   DA C  47    75063  64714  63512  10683  12588  -2228       C  
ATOM   1282  N7   DA C  47     -26.295  32.199  32.009  1.00536.07           N  
ANISOU 1282  N7   DA C  47    75226  64828  63627  10737  12471  -2549       N  
ATOM   1283  C5   DA C  47     -24.957  32.331  32.330  1.00538.28           C  
ANISOU 1283  C5   DA C  47    75345  65177  63998  10705  12480  -3142       C  
ATOM   1284  C6   DA C  47     -23.751  31.859  31.741  1.00540.24           C  
ANISOU 1284  C6   DA C  47    75520  65457  64289  10752  12393  -3730       C  
ATOM   1285  N6   DA C  47     -23.646  31.068  30.670  1.00539.52           N  
ANISOU 1285  N6   DA C  47    75578  65302  64112  10894  12312  -3803       N  
ATOM   1286  N1   DA C  47     -22.625  32.254  32.292  1.00542.20           N  
ANISOU 1286  N1   DA C  47    75581  65786  64644  10714  12435  -4246       N  
ATOM   1287  C2   DA C  47     -22.644  32.937  33.431  1.00541.26           C  
ANISOU 1287  C2   DA C  47    75435  65675  64544  10693  12608  -4162       C  
ATOM   1288  N3   DA C  47     -23.672  33.441  34.083  1.00541.99           N  
ANISOU 1288  N3   DA C  47    75418  65846  64666  10511  12528  -3714       N  
ATOM   1289  C4   DA C  47     -24.808  33.111  33.479  1.00539.96           C  
ANISOU 1289  C4   DA C  47    75343  65502  64314  10550  12500  -3199       C  
ATOM   1290  P    DG C  48     -28.203  36.599  38.618  1.00393.19           P  
ANISOU 1290  P    DG C  48    58680  45897  44818  12341  15287   -801       P  
ATOM   1291  OP1  DG C  48     -28.479  35.408  39.453  1.00393.50           O  
ANISOU 1291  OP1  DG C  48    58807  46042  44663  12528  15113   -711       O  
ATOM   1292  OP2  DG C  48     -29.288  37.574  38.399  1.00394.01           O1-
ANISOU 1292  OP2  DG C  48    58752  45974  44981  12302  15432   -336       O1-
ATOM   1293  O5'  DG C  48     -26.971  37.390  39.274  1.00391.92           O  
ANISOU 1293  O5'  DG C  48    58303  45785  44824  12174  15362  -1419       O  
ATOM   1294  C5'  DG C  48     -25.770  36.673  39.658  1.00390.82           C  
ANISOU 1294  C5'  DG C  48    58117  45717  44661  12205  15227  -1953       C  
ATOM   1295  C4'  DG C  48     -24.563  37.144  38.861  1.00389.65           C  
ANISOU 1295  C4'  DG C  48    57811  45528  44710  12035  15281  -2558       C  
ATOM   1296  O4'  DG C  48     -24.616  36.587  37.511  1.00389.98           O  
ANISOU 1296  O4'  DG C  48    57969  45458  44746  12038  15234  -2566       O  
ATOM   1297  C3'  DG C  48     -24.456  38.671  38.668  1.00389.28           C  
ANISOU 1297  C3'  DG C  48    57576  45460  44874  11831  15490  -2654       C  
ATOM   1298  O3'  DG C  48     -23.062  39.066  38.682  1.00389.62           O  
ANISOU 1298  O3'  DG C  48    57390  45570  45078  11717  15492  -3347       O  
ATOM   1299  C2'  DG C  48     -25.067  38.851  37.275  1.00390.05           C  
ANISOU 1299  C2'  DG C  48    57770  45409  45022  11763  15570  -2409       C  
ATOM   1300  C1'  DG C  48     -24.427  37.659  36.604  1.00389.72           C  
ANISOU 1300  C1'  DG C  48    57806  45356  44914  11844  15405  -2711       C  
ATOM   1301  N9   DG C  48     -24.898  37.314  35.242  1.00357.50           N  
ANISOU 1301  N9   DG C  48    53864  41167  40802  11862  15393  -2496       N  
ATOM   1302  C8   DG C  48     -26.138  37.510  34.668  1.00355.16           C  
ANISOU 1302  C8   DG C  48    53690  40773  40482  11863  15481  -1959       C  
ATOM   1303  N7   DG C  48     -26.205  37.084  33.420  1.00354.84           N  
ANISOU 1303  N7   DG C  48    53757  40662  40404  11898  15420  -1933       N  
ATOM   1304  C5   DG C  48     -24.919  36.607  33.152  1.00357.14           C  
ANISOU 1304  C5   DG C  48    53991  41012  40694  11924  15281  -2491       C  
ATOM   1305  C6   DG C  48     -24.350  36.026  31.970  1.00358.11           C  
ANISOU 1305  C6   DG C  48    54165  41124  40775  11986  15143  -2759       C  
ATOM   1306  O6   DG C  48     -24.892  35.798  30.847  1.00357.02           O  
ANISOU 1306  O6   DG C  48    54148  40920  40582  12030  15118  -2538       O  
ATOM   1307  N1   DG C  48     -22.996  35.689  32.173  1.00360.75           N  
ANISOU 1307  N1   DG C  48    54384  41555  41131  12013  15002  -3372       N  
ATOM   1308  C2   DG C  48     -22.296  35.923  33.366  1.00362.27           C  
ANISOU 1308  C2   DG C  48    54431  41836  41379  11983  14998  -3688       C  
ATOM   1309  N2   DG C  48     -21.014  35.552  33.416  1.00364.95           N  
ANISOU 1309  N2   DG C  48    54657  42266  41740  12031  14832  -4306       N  
ATOM   1310  N3   DG C  48     -22.827  36.435  34.442  1.00361.35           N  
ANISOU 1310  N3   DG C  48    54273  41733  41292  11928  15128  -3438       N  
ATOM   1311  C4   DG C  48     -24.120  36.757  34.274  1.00358.80           C  
ANISOU 1311  C4   DG C  48    54057  41321  40948  11901  15264  -2842       C  
ATOM   1312  P    DC C  49     -22.624  40.618  38.570  1.00350.23           P  
ANISOU 1312  P    DC C  49    52154  40593  40324  11505  15672  -3637       P  
ATOM   1313  OP1  DC C  49     -22.435  41.126  39.948  1.00353.61           O  
ANISOU 1313  OP1  DC C  49    52430  41171  40756  11533  15646  -3879       O  
ATOM   1314  OP2  DC C  49     -23.519  41.339  37.634  1.00350.13           O1-
ANISOU 1314  OP2  DC C  49    52219  40461  40352  11419  15824  -3164       O1-
ATOM   1315  O5'  DC C  49     -21.187  40.570  37.846  1.00347.84           O  
ANISOU 1315  O5'  DC C  49    51676  40296  40192  11393  15651  -4297       O  
ATOM   1316  C5'  DC C  49     -19.989  40.283  38.597  1.00349.47           C  
ANISOU 1316  C5'  DC C  49    51672  40638  40472  11407  15545  -4960       C  
ATOM   1317  C4'  DC C  49     -18.912  39.620  37.728  1.00350.29           C  
ANISOU 1317  C4'  DC C  49    51691  40752  40653  11397  15448  -5462       C  
ATOM   1318  O4'  DC C  49     -19.494  38.515  36.985  1.00347.98           O  
ANISOU 1318  O4'  DC C  49    51670  40367  40180  11527  15345  -5104       O  
ATOM   1319  C3'  DC C  49     -18.240  40.524  36.684  1.00352.44           C  
ANISOU 1319  C3'  DC C  49    51769  41001  41141  11207  15581  -5734       C  
ATOM   1320  O3'  DC C  49     -17.061  41.125  37.227  1.00354.44           O  
ANISOU 1320  O3'  DC C  49    51692  41388  41591  11111  15599  -6350       O  
ATOM   1321  C2'  DC C  49     -17.889  39.546  35.564  1.00352.78           C  
ANISOU 1321  C2'  DC C  49    51857  41033  41150  11276  15452  -5958       C  
ATOM   1322  C1'  DC C  49     -19.015  38.521  35.646  1.00348.14           C  
ANISOU 1322  C1'  DC C  49    51624  40356  40298  11461  15344  -5377       C  
ATOM   1323  N1   DC C  49     -20.170  38.772  34.693  1.00344.87           N  
ANISOU 1323  N1   DC C  49    51418  39800  39816  11441  15440  -4783       N  
ATOM   1324  C2   DC C  49     -19.996  38.488  33.331  1.00346.33           C  
ANISOU 1324  C2   DC C  49    51640  39948  40003  11450  15391  -4884       C  
ATOM   1325  O2   DC C  49     -18.893  38.069  32.926  1.00350.33           O  
ANISOU 1325  O2   DC C  49    51993  40547  40571  11474  15269  -5473       O  
ATOM   1326  N3   DC C  49     -21.058  38.702  32.473  1.00343.35           N  
ANISOU 1326  N3   DC C  49    51450  39450  39558  11449  15463  -4357       N  
ATOM   1327  C4   DC C  49     -22.230  39.176  32.966  1.00342.18           C  
ANISOU 1327  C4   DC C  49    51436  39220  39356  11438  15577  -3764       C  
ATOM   1328  N4   DC C  49     -23.257  39.363  32.106  1.00342.69           N  
ANISOU 1328  N4   DC C  49    51670  39175  39360  11454  15627  -3284       N  
ATOM   1329  C5   DC C  49     -22.408  39.464  34.347  1.00341.62           C  
ANISOU 1329  C5   DC C  49    51317  39194  39288  11429  15629  -3665       C  
ATOM   1330  C6   DC C  49     -21.368  39.241  35.166  1.00343.67           C  
ANISOU 1330  C6   DC C  49    51404  39574  39600  11432  15557  -4176       C  
ATOM   1331  P    DG C  50     -16.527  42.521  36.648  1.00609.95           P  
ANISOU 1331  P    DG C  50    77683  77860  76212   4371   5144  -5041       P  
ATOM   1332  OP1  DG C  50     -15.302  42.870  37.403  1.00610.07           O  
ANISOU 1332  OP1  DG C  50    77733  77810  76254   4372   5097  -5052       O  
ATOM   1333  OP2  DG C  50     -17.691  43.436  36.654  1.00609.32           O1-
ANISOU 1333  OP2  DG C  50    77537  77897  76079   4423   5286  -5075       O1-
ATOM   1334  O5'  DG C  50     -16.132  42.195  35.121  1.00610.98           O  
ANISOU 1334  O5'  DG C  50    77822  77948  76376   4258   4992  -4919       O  
ATOM   1335  C5'  DG C  50     -15.059  41.278  34.822  1.00611.93           C  
ANISOU 1335  C5'  DG C  50    77993  77962  76550   4166   4819  -4837       C  
ATOM   1336  C4'  DG C  50     -14.720  41.284  33.331  1.00612.27           C  
ANISOU 1336  C4'  DG C  50    78033  78001  76601   4127   4773  -4792       C  
ATOM   1337  O4'  DG C  50     -15.550  40.337  32.608  1.00611.81           O  
ANISOU 1337  O4'  DG C  50    77985  77949  76526   4176   4833  -4854       O  
ATOM   1338  C3'  DG C  50     -14.943  42.603  32.623  1.00611.40           C  
ANISOU 1338  C3'  DG C  50    77878  77980  76448   4214   4929  -4870       C  
ATOM   1339  O3'  DG C  50     -13.819  43.444  32.822  1.00610.43           O  
ANISOU 1339  O3'  DG C  50    77773  77852  76310   4331   5049  -5004       O  
ATOM   1340  C2'  DG C  50     -15.061  42.162  31.165  1.00611.68           C  
ANISOU 1340  C2'  DG C  50    77911  78015  76483   4180   4895  -4834       C  
ATOM   1341  C1'  DG C  50     -15.777  40.815  31.283  1.00611.81           C  
ANISOU 1341  C1'  DG C  50    77953  77997  76509   4168   4859  -4833       C  
ATOM   1342  N9   DG C  50     -17.215  40.904  31.097  1.00561.69           N  
ANISOU 1342  N9   DG C  50    73422  70945  69048   8104  10304  -7735       N  
ATOM   1343  C8   DG C  50     -18.148  40.756  32.076  1.00559.68           C  
ANISOU 1343  C8   DG C  50    73396  70526  68731   8083  10342  -7338       C  
ATOM   1344  N7   DG C  50     -19.367  40.885  31.664  1.00556.68           N  
ANISOU 1344  N7   DG C  50    73300  69939  68273   8017  10448  -6725       N  
ATOM   1345  C5   DG C  50     -19.243  41.139  30.312  1.00556.65           C  
ANISOU 1345  C5   DG C  50    73265  69947  68290   7976  10490  -6713       C  
ATOM   1346  C6   DG C  50     -20.252  41.365  29.359  1.00554.22           C  
ANISOU 1346  C6   DG C  50    73175  69474  67930   7913  10586  -6214       C  
ATOM   1347  O6   DG C  50     -21.457  41.370  29.550  1.00551.52           O  
ANISOU 1347  O6   DG C  50    73103  68941  67508   7893  10647  -5658       O  
ATOM   1348  N1   DG C  50     -19.734  41.592  28.088  1.00555.29           N  
ANISOU 1348  N1   DG C  50    73173  69703  68109   7892  10594  -6426       N  
ATOM   1349  C2   DG C  50     -18.393  41.597  27.780  1.00558.33           C  
ANISOU 1349  C2   DG C  50    73241  70331  68569   7939  10514  -7037       C  
ATOM   1350  N2   DG C  50     -18.082  41.842  26.493  1.00558.97           N  
ANISOU 1350  N2   DG C  50    73221  70495  68667   7922  10532  -7153       N  
ATOM   1351  N3   DG C  50     -17.418  41.383  28.682  1.00560.68           N  
ANISOU 1351  N3   DG C  50    73325  70795  68914   8019  10411  -7515       N  
ATOM   1352  C4   DG C  50     -17.927  41.161  29.926  1.00559.68           C  
ANISOU 1352  C4   DG C  50    73335  70562  68756   8026  10408  -7325       C  
TER    1353       DG C  50                                                      
ATOM   1354  O5'  DT E   1     -31.542  51.029  28.250  1.00574.50           O  
ANISOU 1354  O5'  DT E   1    75480  75057  67745  -2681   6537   8818       O  
ATOM   1355  C5'  DT E   1     -31.519  49.605  28.202  1.00570.32           C  
ANISOU 1355  C5'  DT E   1    74884  74721  67092  -2283   6496   9173       C  
ATOM   1356  C4'  DT E   1     -30.572  49.110  27.120  1.00576.04           C  
ANISOU 1356  C4'  DT E   1    76072  75578  67219  -2835   6573   8728       C  
ATOM   1357  O4'  DT E   1     -29.203  49.154  27.608  1.00576.21           O  
ANISOU 1357  O4'  DT E   1    75950  75838  67146  -2930   6901   8514       O  
ATOM   1358  C3'  DT E   1     -30.800  47.667  26.674  1.00572.59           C  
ANISOU 1358  C3'  DT E   1    75722  75316  66521  -2508   6437   9098       C  
ATOM   1359  O3'  DT E   1     -30.513  47.538  25.278  1.00578.92           O  
ANISOU 1359  O3'  DT E   1    77109  76025  66830  -3075   6387   8696       O  
ATOM   1360  C2'  DT E   1     -29.788  46.900  27.519  1.00567.75           C  
ANISOU 1360  C2'  DT E   1    74823  75085  65811  -2133   6712   9301       C  
ATOM   1361  C1'  DT E   1     -28.623  47.869  27.486  1.00573.04           C  
ANISOU 1361  C1'  DT E   1    75568  75770  66392  -2703   7036   8718       C  
ATOM   1362  N1   DT E   1     -27.636  47.683  28.592  1.00568.17           N  
ANISOU 1362  N1   DT E   1    74560  75454  65864  -2318   7391   8863       N  
ATOM   1363  C2   DT E   1     -26.405  47.127  28.318  1.00569.40           C  
ANISOU 1363  C2   DT E   1    74791  75981  65573  -2572   7754   8587       C  
ATOM   1364  O2   DT E   1     -26.065  46.768  27.206  1.00575.02           O  
ANISOU 1364  O2   DT E   1    75901  76749  65833  -3143   7780   8172       O  
ATOM   1365  N3   DT E   1     -25.575  47.010  29.400  1.00565.05           N  
ANISOU 1365  N3   DT E   1    73890  75677  65125  -2178   8076   8677       N  
ATOM   1366  C4   DT E   1     -25.844  47.384  30.705  1.00558.57           C  
ANISOU 1366  C4   DT E   1    72681  74728  64821  -1485   8125   9107       C  
ATOM   1367  O4   DT E   1     -25.031  47.237  31.611  1.00554.93           O  
ANISOU 1367  O4   DT E   1    71990  74451  64409  -1131   8462   9133       O  
ATOM   1368  C5   DT E   1     -27.152  47.963  30.923  1.00556.94           C  
ANISOU 1368  C5   DT E   1    72395  74126  65090  -1218   7769   9433       C  
ATOM   1369  C7   DT E   1     -27.564  48.410  32.295  1.00549.38           C  
ANISOU 1369  C7   DT E   1    71025  72977  64739   -419   7873   9915       C  
ATOM   1370  C6   DT E   1     -27.971  48.083  29.870  1.00561.94           C  
ANISOU 1370  C6   DT E   1    73338  74570  65603  -1662   7414   9277       C  
ATOM   1371  P    DG E   2     -31.269  46.427  24.395  1.00543.27           P  
ANISOU 1371  P    DG E   2    71578  72746  62095  -1631   7034  11357       P  
ATOM   1372  OP1  DG E   2     -32.274  47.097  23.537  1.00548.07           O  
ANISOU 1372  OP1  DG E   2    72446  72920  62876  -1970   6770  11136       O  
ATOM   1373  OP2  DG E   2     -31.672  45.354  25.333  1.00535.82           O1-
ANISOU 1373  OP2  DG E   2    70226  72072  61291   -947   6879  11949       O1-
ATOM   1374  O5'  DG E   2     -30.128  45.807  23.471  1.00545.23           O  
ANISOU 1374  O5'  DG E   2    72228  73309  61624  -1935   7229  11172       O  
ATOM   1375  C5'  DG E   2     -29.660  44.503  23.743  1.00540.46           C  
ANISOU 1375  C5'  DG E   2    71532  73197  60623  -1540   7247  11463       C  
ATOM   1376  C4'  DG E   2     -28.180  44.525  24.038  1.00540.06           C  
ANISOU 1376  C4'  DG E   2    71364  73479  60357  -1575   7744  11197       C  
ATOM   1377  O4'  DG E   2     -27.945  44.779  25.447  1.00534.97           O  
ANISOU 1377  O4'  DG E   2    70193  72863  60207  -1101   7926  11468       O  
ATOM   1378  C3'  DG E   2     -27.472  43.218  23.840  1.00537.66           C  
ANISOU 1378  C3'  DG E   2    71153  73705  59429  -1328   7782  11217       C  
ATOM   1379  O3'  DG E   2     -27.315  42.922  22.486  1.00544.07           O  
ANISOU 1379  O3'  DG E   2    72544  74479  59698  -1883   7792  10709       O  
ATOM   1380  C2'  DG E   2     -26.157  43.536  24.530  1.00536.90           C  
ANISOU 1380  C2'  DG E   2    70779  73818  59401  -1233   8233  10943       C  
ATOM   1381  C1'  DG E   2     -26.691  44.186  25.806  1.00532.88           C  
ANISOU 1381  C1'  DG E   2    69819  73013  59640   -873   8236  11339       C  
ATOM   1382  N9   DG E   2     -26.887  43.221  26.896  1.00441.03           N  
ANISOU 1382  N9   DG E   2    57070  62454  48046    913   8828  13391       N  
ATOM   1383  C8   DG E   2     -27.739  42.138  26.902  1.00437.80           C  
ANISOU 1383  C8   DG E   2    56715  61891  47737   1097   8212  13593       C  
ATOM   1384  N7   DG E   2     -27.686  41.436  27.998  1.00430.77           N  
ANISOU 1384  N7   DG E   2    55877  60732  47064   1363   7919  13262       N  
ATOM   1385  C5   DG E   2     -26.732  42.079  28.776  1.00428.91           C  
ANISOU 1385  C5   DG E   2    55619  60472  46874   1381   8342  12812       C  
ATOM   1386  C6   DG E   2     -26.250  41.771  30.076  1.00422.25           C  
ANISOU 1386  C6   DG E   2    54816  59396  46223   1634   8291  12326       C  
ATOM   1387  O6   DG E   2     -26.583  40.829  30.817  1.00416.38           O  
ANISOU 1387  O6   DG E   2    54149  58403  45655   1925   7854  12194       O  
ATOM   1388  N1   DG E   2     -25.284  42.682  30.501  1.00423.31           N  
ANISOU 1388  N1   DG E   2    54898  59616  46325   1500   8839  11964       N  
ATOM   1389  C2   DG E   2     -24.838  43.758  29.764  1.00430.26           C  
ANISOU 1389  C2   DG E   2    55690  60769  47019   1134   9396  12048       C  
ATOM   1390  N2   DG E   2     -23.891  44.512  30.338  1.00430.94           N  
ANISOU 1390  N2   DG E   2    55710  60917  47110    973   9910  11616       N  
ATOM   1391  N3   DG E   2     -25.274  44.057  28.540  1.00436.55           N  
ANISOU 1391  N3   DG E   2    56460  61776  47633    920   9462  12512       N  
ATOM   1392  C4   DG E   2     -26.224  43.180  28.111  1.00435.33           C  
ANISOU 1392  C4   DG E   2    56360  61546  47499   1075   8908  12879       C  
ATOM   1393  P    DC E   3     -26.863  41.438  22.074  1.00476.61           P  
ANISOU 1393  P    DC E   3    62581  68638  49872     98   8593  13698       P  
ATOM   1394  OP1  DC E   3     -27.555  41.034  20.832  1.00482.48           O  
ANISOU 1394  OP1  DC E   3    63424  69509  50389     10   8335  14252       O  
ATOM   1395  OP2  DC E   3     -26.980  40.597  23.294  1.00463.16           O1-
ANISOU 1395  OP2  DC E   3    61004  66657  48319    346   8091  13318       O1-
ATOM   1396  O5'  DC E   3     -25.319  41.617  21.740  1.00483.47           O  
ANISOU 1396  O5'  DC E   3    63609  70026  50063    -92   9129  13153       O  
ATOM   1397  C5'  DC E   3     -24.540  40.497  21.403  1.00479.63           C  
ANISOU 1397  C5'  DC E   3    63493  69856  48887     -8   8864  12566       C  
ATOM   1398  C4'  DC E   3     -23.078  40.765  21.690  1.00485.64           C  
ANISOU 1398  C4'  DC E   3    64183  70947  49392   -104   9456  11886       C  
ATOM   1399  O4'  DC E   3     -22.951  41.885  22.605  1.00487.24           O  
ANISOU 1399  O4'  DC E   3    63999  70828  50302   -192   9914  11930       O  
ATOM   1400  C3'  DC E   3     -22.347  39.629  22.367  1.00476.75           C  
ANISOU 1400  C3'  DC E   3    63283  69932  47929    127   9132  11153       C  
ATOM   1401  O3'  DC E   3     -21.919  38.687  21.388  1.00479.85           O  
ANISOU 1401  O3'  DC E   3    64042  70833  47445    182   8952  10842       O  
ATOM   1402  C2'  DC E   3     -21.175  40.366  23.013  1.00480.77           C  
ANISOU 1402  C2'  DC E   3    63497  70538  48636      2   9805  10625       C  
ATOM   1403  C1'  DC E   3     -21.836  41.672  23.466  1.00482.54           C  
ANISOU 1403  C1'  DC E   3    63365  70304  49673   -144  10104  11202       C  
ATOM   1404  N1   DC E   3     -22.335  41.631  24.866  1.00400.68           N  
ANISOU 1404  N1   DC E   3    52870  59360  40011    109   9755  11263       N  
ATOM   1405  C2   DC E   3     -21.445  41.857  25.938  1.00398.07           C  
ANISOU 1405  C2   DC E   3    52318  58884  40046     86  10134  10853       C  
ATOM   1406  O2   DC E   3     -20.242  42.077  25.716  1.00402.37           O  
ANISOU 1406  O2   DC E   3    52749  59787  40348   -193  10766  10413       O  
ATOM   1407  N3   DC E   3     -21.943  41.792  27.201  1.00391.30           N  
ANISOU 1407  N3   DC E   3    51369  57506  39800    367   9816  10924       N  
ATOM   1408  C4   DC E   3     -23.245  41.554  27.393  1.00387.48           C  
ANISOU 1408  C4   DC E   3    50966  56668  39592    642   9191  11359       C  
ATOM   1409  N4   DC E   3     -23.698  41.513  28.628  1.00381.41           N  
ANISOU 1409  N4   DC E   3    50082  55412  39425    938   8954  11391       N  
ATOM   1410  C5   DC E   3     -24.142  41.330  26.316  1.00390.31           C  
ANISOU 1410  C5   DC E   3    51520  57175  39604    611   8807  11753       C  
ATOM   1411  C6   DC E   3     -23.648  41.373  25.086  1.00396.82           C  
ANISOU 1411  C6   DC E   3    52473  58507  39795    348   9097  11699       C  
ATOM   1412  P    DG E   4     -22.173  37.109  21.600  1.00430.59           P  
ANISOU 1412  P    DG E   4    58267  64534  40802    497   8060  10608       P  
ATOM   1413  OP1  DG E   4     -22.254  36.503  20.252  1.00440.41           O  
ANISOU 1413  OP1  DG E   4    59889  66218  41229    491   7870  10635       O  
ATOM   1414  OP2  DG E   4     -23.273  36.914  22.586  1.00417.39           O1-
ANISOU 1414  OP2  DG E   4    56550  62212  39828    594   7543  11068       O1-
ATOM   1415  O5'  DG E   4     -20.802  36.599  22.245  1.00424.44           O  
ANISOU 1415  O5'  DG E   4    57504  63982  39782    714   8124   9694       O  
ATOM   1416  C5'  DG E   4     -19.561  37.180  21.828  1.00434.06           C  
ANISOU 1416  C5'  DG E   4    58617  65809  40496    649   8748   9077       C  
ATOM   1417  C4'  DG E   4     -18.642  37.391  23.012  1.00428.06           C  
ANISOU 1417  C4'  DG E   4    57577  65041  40026    718   9094   8406       C  
ATOM   1418  O4'  DG E   4     -19.335  38.172  24.031  1.00418.96           O  
ANISOU 1418  O4'  DG E   4    56125  63292  39770    591   9217   8847       O  
ATOM   1419  C3'  DG E   4     -18.204  36.115  23.723  1.00419.46           C  
ANISOU 1419  C3'  DG E   4    56732  63980  38665   1144   8481   7744       C  
ATOM   1420  O3'  DG E   4     -16.923  36.336  24.315  1.00422.06           O  
ANISOU 1420  O3'  DG E   4    56807  64647  38909   1211   8982   6878       O  
ATOM   1421  C2'  DG E   4     -19.286  35.966  24.790  1.00405.82           C  
ANISOU 1421  C2'  DG E   4    54983  61530  37679   1229   8022   8217       C  
ATOM   1422  C1'  DG E   4     -19.385  37.411  25.232  1.00406.66           C  
ANISOU 1422  C1'  DG E   4    54630  61417  38467    901   8745   8536       C  
ATOM   1423  N9   DG E   4     -20.580  37.762  26.034  1.00398.67           N  
ANISOU 1423  N9   DG E   4    53489  59728  38259    914   8497   9204       N  
ATOM   1424  C8   DG E   4     -21.818  38.125  25.583  1.00399.51           C  
ANISOU 1424  C8   DG E   4    53571  59535  38690    793   8343  10016       C  
ATOM   1425  N7   DG E   4     -22.666  38.402  26.546  1.00391.55           N  
ANISOU 1425  N7   DG E   4    52381  57959  38433    900   8164  10401       N  
ATOM   1426  C5   DG E   4     -21.937  38.210  27.712  1.00387.21           C  
ANISOU 1426  C5   DG E   4    51766  57300  38056   1098   8196   9850       C  
ATOM   1427  C6   DG E   4     -22.326  38.357  29.079  1.00379.25           C  
ANISOU 1427  C6   DG E   4    50586  55755  37756   1324   8068   9928       C  
ATOM   1428  O6   DG E   4     -23.423  38.716  29.536  1.00375.55           O  
ANISOU 1428  O6   DG E   4    49955  54807  37929   1405   7917  10495       O  
ATOM   1429  N1   DG E   4     -21.268  38.059  29.962  1.00375.97           N  
ANISOU 1429  N1   DG E   4    50178  55430  37242   1501   8148   9220       N  
ATOM   1430  C2   DG E   4     -20.005  37.691  29.534  1.00380.29           C  
ANISOU 1430  C2   DG E   4    50832  56553  37107   1461   8345   8482       C  
ATOM   1431  N2   DG E   4     -19.102  37.414  30.496  1.00376.50           N  
ANISOU 1431  N2   DG E   4    50303  56113  36635   1669   8397   7808       N  
ATOM   1432  N3   DG E   4     -19.654  37.546  28.258  1.00387.70           N  
ANISOU 1432  N3   DG E   4    51903  58011  37395   1275   8484   8370       N  
ATOM   1433  C4   DG E   4     -20.656  37.822  27.410  1.00390.49           C  
ANISOU 1433  C4   DG E   4    52298  58252  37818   1098   8395   9102       C  
ATOM   1434  P    DC E   5     -16.077  35.125  24.951  1.00351.04           P  
ANISOU 1434  P    DC E   5    47996  55897  29488   1715   8486   5934       P  
ATOM   1435  OP1  DC E   5     -14.837  34.999  24.152  1.00366.77           O  
ANISOU 1435  OP1  DC E   5    49917  58620  30819   1807   8896   5159       O  
ATOM   1436  OP2  DC E   5     -16.975  33.960  25.086  1.00344.06           O1-
ANISOU 1436  OP2  DC E   5    47564  54687  28477   2004   7492   6230       O1-
ATOM   1437  O5'  DC E   5     -15.734  35.615  26.444  1.00342.80           O  
ANISOU 1437  O5'  DC E   5    46610  54540  29097   1738   8767   5578       O  
ATOM   1438  C5'  DC E   5     -16.785  36.121  27.281  1.00335.47           C  
ANISOU 1438  C5'  DC E   5    45583  52934  28948   1611   8659   6268       C  
ATOM   1439  C4'  DC E   5     -16.766  35.468  28.651  1.00325.39           C  
ANISOU 1439  C4'  DC E   5    44435  51321  27876   2042   8047   5972       C  
ATOM   1440  O4'  DC E   5     -18.082  35.560  29.250  1.00318.67           O  
ANISOU 1440  O4'  DC E   5    43632  49775  27672   2037   7674   6809       O  
ATOM   1441  C3'  DC E   5     -16.487  33.983  28.624  1.00322.94           C  
ANISOU 1441  C3'  DC E   5    44544  51238  26921   2504   7261   5508       C  
ATOM   1442  O3'  DC E   5     -16.131  33.547  29.938  1.00316.37           O  
ANISOU 1442  O3'  DC E   5    43718  50266  26224   2933   6927   4899       O  
ATOM   1443  C2'  DC E   5     -17.861  33.452  28.207  1.00318.13           C  
ANISOU 1443  C2'  DC E   5    44259  50165  26452   2454   6640   6400       C  
ATOM   1444  C1'  DC E   5     -18.733  34.306  29.116  1.00313.55           C  
ANISOU 1444  C1'  DC E   5    43406  48946  26781   2326   6823   6982       C  
ATOM   1445  N1   DC E   5     -20.179  34.532  28.720  1.00299.70           N  
ANISOU 1445  N1   DC E   5    41691  46720  25461   2091   6633   7984       N  
ATOM   1446  C2   DC E   5     -21.020  34.887  29.735  1.00295.29           C  
ANISOU 1446  C2   DC E   5    40924  45539  25735   2124   6607   8463       C  
ATOM   1447  O2   DC E   5     -20.520  34.973  30.845  1.00290.65           O  
ANISOU 1447  O2   DC E   5    40183  44771  25479   2336   6714   8123       O  
ATOM   1448  N3   DC E   5     -22.339  35.121  29.510  1.00296.71           N  
ANISOU 1448  N3   DC E   5    41063  45348  26325   1958   6462   9246       N  
ATOM   1449  C4   DC E   5     -22.819  35.012  28.273  1.00302.04           C  
ANISOU 1449  C4   DC E   5    41922  46233  26608   1740   6339   9584       C  
ATOM   1450  N4   DC E   5     -24.139  35.261  28.106  1.00303.69           N  
ANISOU 1450  N4   DC E   5    42046  46099  27245   1597   6204  10301       N  
ATOM   1451  C5   DC E   5     -21.964  34.634  27.169  1.00306.36           C  
ANISOU 1451  C5   DC E   5    42737  47385  26282   1700   6350   9152       C  
ATOM   1452  C6   DC E   5     -20.648  34.405  27.442  1.00305.07           C  
ANISOU 1452  C6   DC E   5    42577  47605  25729   1893   6509   8340       C  
ATOM   1453  P    DT E   6     -14.580  33.466  30.391  1.00273.30           P  
ANISOU 1453  P    DT E   6    37950  45267  20624   3111   7391   3761       P  
ATOM   1454  OP1  DT E   6     -13.903  34.720  29.993  1.00291.97           O  
ANISOU 1454  OP1  DT E   6    39914  47914  23108   2615   8389   3700       O  
ATOM   1455  OP2  DT E   6     -14.055  32.152  29.935  1.00279.28           O1-
ANISOU 1455  OP2  DT E   6    38961  46436  20716   3639   6772   2955       O1-
ATOM   1456  O5'  DT E   6     -14.649  33.453  31.994  1.00265.23           O  
ANISOU 1456  O5'  DT E   6    36802  43726  20246   3317   7280   3698       O  
ATOM   1457  C5'  DT E   6     -14.013  34.490  32.782  1.00266.64           C  
ANISOU 1457  C5'  DT E   6    36650  44084  20577   3421   7708   2808       C  
ATOM   1458  C4'  DT E   6     -14.493  34.434  34.235  1.00255.33           C  
ANISOU 1458  C4'  DT E   6    35182  42078  19755   3628   7512   2949       C  
ATOM   1459  O4'  DT E   6     -15.945  34.440  34.235  1.00247.06           O  
ANISOU 1459  O4'  DT E   6    34292  40430  19149   3487   7272   4096       O  
ATOM   1460  C3'  DT E   6     -14.106  33.148  34.987  1.00249.57           C  
ANISOU 1460  C3'  DT E   6    34697  41266  18861   4342   6713   2342       C  
ATOM   1461  O3'  DT E   6     -14.049  33.340  36.449  1.00247.40           O  
ANISOU 1461  O3'  DT E   6    34250  40632  19119   4509   6829   2126       O  
ATOM   1462  C2'  DT E   6     -15.235  32.213  34.595  1.00238.96           C  
ANISOU 1462  C2'  DT E   6    33791  39504  17498   4504   5971   3182       C  
ATOM   1463  C1'  DT E   6     -16.423  33.161  34.645  1.00236.57           C  
ANISOU 1463  C1'  DT E   6    33337  38740  17809   4005   6409   4236       C  
ATOM   1464  N1   DT E   6     -17.545  32.725  33.769  1.00246.41           N  
ANISOU 1464  N1   DT E   6    34843  39724  19059   3825   6043   5141       N  
ATOM   1465  C2   DT E   6     -18.792  33.177  34.040  1.00233.88           C  
ANISOU 1465  C2   DT E   6    33185  37505  18172   3675   6064   6022       C  
ATOM   1466  O2   DT E   6     -19.040  33.930  34.964  1.00232.69           O  
ANISOU 1466  O2   DT E   6    32809  36984  18619   3726   6338   6144       O  
ATOM   1467  N3   DT E   6     -19.761  32.709  33.191  1.00235.52           N  
ANISOU 1467  N3   DT E   6    33588  37524  18376   3491   5733   6705       N  
ATOM   1468  C4   DT E   6     -19.626  31.824  32.121  1.00239.43           C  
ANISOU 1468  C4   DT E   6    34393  38359  18220   3419   5367   6658       C  
ATOM   1469  O4   DT E   6     -20.601  31.469  31.401  1.00241.13           O  
ANISOU 1469  O4   DT E   6    34779  38345  18493   3208   5075   7295       O  
ATOM   1470  C5   DT E   6     -18.267  31.365  31.903  1.00242.11           C  
ANISOU 1470  C5   DT E   6    34824  39348  17817   3625   5346   5750       C  
ATOM   1471  C7   DT E   6     -17.954  30.403  30.781  1.00246.95           C  
ANISOU 1471  C7   DT E   6    35782  40371  17678   3634   4937   5580       C  
ATOM   1472  C6   DT E   6     -17.307  31.831  32.737  1.00240.80           C  
ANISOU 1472  C6   DT E   6    34413  39399  17682   3827   5689   5018       C  
ATOM   1473  P    DG E   7     -13.430  32.158  37.391  1.00303.08           P  
ANISOU 1473  P    DG E   7    41432  47608  26116   5277   6152   1274       P  
ATOM   1474  OP1  DG E   7     -12.034  32.533  37.708  1.00311.19           O  
ANISOU 1474  OP1  DG E   7    42040  48813  27386   5228   6695    382       O  
ATOM   1475  OP2  DG E   7     -13.717  30.824  36.804  1.00305.59           O1-
ANISOU 1475  OP2  DG E   7    42052  48217  25841   5714   5412    894       O1-
ATOM   1476  O5'  DG E   7     -14.236  32.289  38.757  1.00288.16           O  
ANISOU 1476  O5'  DG E   7    39793  44928  24767   5545   5748   2087       O  
ATOM   1477  C5'  DG E   7     -14.654  33.568  39.192  1.00283.42           C  
ANISOU 1477  C5'  DG E   7    38962  43928  24797   5309   6265   2466       C  
ATOM   1478  C4'  DG E   7     -16.121  33.539  39.522  1.00273.51           C  
ANISOU 1478  C4'  DG E   7    37932  41922  24066   5404   5996   3578       C  
ATOM   1479  O4'  DG E   7     -16.889  33.269  38.309  1.00270.37           O  
ANISOU 1479  O4'  DG E   7    37665  41542  23520   5080   5878   4292       O  
ATOM   1480  C3'  DG E   7     -16.512  32.427  40.493  1.00262.44           C  
ANISOU 1480  C3'  DG E   7    36899  40017  22799   6151   5239   3533       C  
ATOM   1481  O3'  DG E   7     -17.556  32.878  41.335  1.00259.94           O  
ANISOU 1481  O3'  DG E   7    36586  38964  23217   6245   5349   4249       O  
ATOM   1482  C2'  DG E   7     -17.020  31.351  39.553  1.00262.84           C  
ANISOU 1482  C2'  DG E   7    37269  40099  22498   6186   4687   3823       C  
ATOM   1483  C1'  DG E   7     -17.789  32.220  38.591  1.00263.19           C  
ANISOU 1483  C1'  DG E   7    37120  40156  22725   5486   5177   4659       C  
ATOM   1484  N9   DG E   7     -18.227  31.535  37.367  1.00267.98           N  
ANISOU 1484  N9   DG E   7    37934  40976  22911   5250   4867   4947       N  
ATOM   1485  C8   DG E   7     -17.442  30.866  36.446  1.00272.57           C  
ANISOU 1485  C8   DG E   7    38651  42168  22746   5265   4652   4375       C  
ATOM   1486  N7   DG E   7     -18.120  30.324  35.469  1.00275.81           N  
ANISOU 1486  N7   DG E   7    39281  42591  22923   5015   4371   4855       N  
ATOM   1487  C5   DG E   7     -19.455  30.625  35.783  1.00268.97           C  
ANISOU 1487  C5   DG E   7    38381  41101  22715   4799   4408   5756       C  
ATOM   1488  C6   DG E   7     -20.638  30.290  35.086  1.00273.91           C  
ANISOU 1488  C6   DG E   7    39149  41460  23465   4457   4169   6510       C  
ATOM   1489  O6   DG E   7     -20.756  29.656  34.039  1.00280.17           O  
ANISOU 1489  O6   DG E   7    40193  42497  23763   4259   3854   6595       O  
ATOM   1490  N1   DG E   7     -21.780  30.796  35.740  1.00269.33           N  
ANISOU 1490  N1   DG E   7    38381  40277  23677   4362   4319   7165       N  
ATOM   1491  C2   DG E   7     -21.757  31.522  36.912  1.00264.97           C  
ANISOU 1491  C2   DG E   7    37574  39394  23707   4609   4650   7117       C  
ATOM   1492  N2   DG E   7     -22.946  31.907  37.395  1.00266.28           N  
ANISOU 1492  N2   DG E   7    37551  39022  24600   4539   4758   7726       N  
ATOM   1493  N3   DG E   7     -20.643  31.830  37.572  1.00260.64           N  
ANISOU 1493  N3   DG E   7    36954  39048  23028   4914   4852   6471       N  
ATOM   1494  C4   DG E   7     -19.524  31.351  36.943  1.00262.78           C  
ANISOU 1494  C4   DG E   7    37366  39934  22545   4973   4719   5804       C  
ATOM   1495  P    DT E   8     -18.237  31.850  42.368  1.00405.05           P  
ANISOU 1495  P    DT E   8    55330  56628  41944   6916   4738   4451       P  
ATOM   1496  OP1  DT E   8     -18.643  32.705  43.509  1.00406.42           O  
ANISOU 1496  OP1  DT E   8    55389  56219  42812   7100   5056   4736       O  
ATOM   1497  OP2  DT E   8     -17.313  30.690  42.533  1.00403.20           O1-
ANISOU 1497  OP2  DT E   8    55389  56606  41201   7486   4088   3637       O1-
ATOM   1498  O5'  DT E   8     -19.554  31.305  41.616  1.00405.52           O  
ANISOU 1498  O5'  DT E   8    55480  56429  42171   6583   4582   5266       O  
ATOM   1499  C5'  DT E   8     -20.867  31.740  42.020  1.00403.79           C  
ANISOU 1499  C5'  DT E   8    55261  55520  42639   6673   4585   5854       C  
ATOM   1500  C4'  DT E   8     -21.706  30.593  42.618  1.00400.17           C  
ANISOU 1500  C4'  DT E   8    55207  54734  42107   7027   3962   5718       C  
ATOM   1501  O4'  DT E   8     -22.240  29.723  41.579  1.00402.38           O  
ANISOU 1501  O4'  DT E   8    55620  55227  42038   6575   3639   6028       O  
ATOM   1502  C3'  DT E   8     -20.979  29.677  43.594  1.00396.65           C  
ANISOU 1502  C3'  DT E   8    55101  54361  41246   7703   3491   4840       C  
ATOM   1503  O3'  DT E   8     -21.864  29.278  44.713  1.00393.26           O  
ANISOU 1503  O3'  DT E   8    54986  53327  41109   8154   3176   4737       O  
ATOM   1504  C2'  DT E   8     -20.537  28.490  42.716  1.00400.36           C  
ANISOU 1504  C2'  DT E   8    55745  55358  41017   7513   3078   4594       C  
ATOM   1505  C1'  DT E   8     -21.616  28.444  41.618  1.00403.14           C  
ANISOU 1505  C1'  DT E   8    56107  55530  41538   6902   3049   5414       C  
ATOM   1506  N1   DT E   8     -21.117  28.168  40.224  1.00346.01           N  
ANISOU 1506  N1   DT E   8    48894  48866  33709   6421   2933   5517       N  
ATOM   1507  C2   DT E   8     -22.028  27.754  39.279  1.00348.75           C  
ANISOU 1507  C2   DT E   8    49533  49095  33882   6146   2432   5838       C  
ATOM   1508  O2   DT E   8     -23.195  27.523  39.551  1.00347.53           O  
ANISOU 1508  O2   DT E   8    49600  48418  34028   6195   2075   6050       O  
ATOM   1509  N3   DT E   8     -21.524  27.574  38.021  1.00353.63           N  
ANISOU 1509  N3   DT E   8    50184  50239  33939   5769   2371   5889       N  
ATOM   1510  C4   DT E   8     -20.219  27.768  37.601  1.00356.29           C  
ANISOU 1510  C4   DT E   8    50288  51215  33872   5625   2797   5624       C  
ATOM   1511  O4   DT E   8     -19.868  27.583  36.422  1.00361.10           O  
ANISOU 1511  O4   DT E   8    50985  52244  33974   5299   2719   5687       O  
ATOM   1512  C5   DT E   8     -19.294  28.228  38.631  1.00353.66           C  
ANISOU 1512  C5   DT E   8    49628  50999  33747   5849   3327   5262       C  
ATOM   1513  C7   DT E   8     -17.855  28.475  38.310  1.00357.42           C  
ANISOU 1513  C7   DT E   8    49812  52173  33818   5595   3867   4892       C  
ATOM   1514  C6   DT E   8     -19.801  28.425  39.868  1.00348.58           C  
ANISOU 1514  C6   DT E   8    48968  49821  33655   6241   3332   5242       C  
TER    1515       DT E   8                                                      
MASTER      319    0    0    0    0    0    0    6 1511    4    0    8          
END                                                                             
