# Supplementary material for: Crystallographic Study of DNA T‐Junction via Crystal Engineering
Source: Angew Chem Int Ed Engl. 2025 Oct 30;64(51):e18174. doi: 10.1002/anie.202518174 (PMC12707366; doi:10.1002/anie.202518174)
Supplement: Supplementary file 2 — Supporting Information [file ANIE-64-e18174-s001.zip › renamed_962a7.pdb]

HEADER    DNA                                     02-SEP-24   9DGN              
TITLE     DNA TENSEGRITY TRIANGLE WITH T JUNCTIONS                              
COMPND    MOL_ID: 1;                                                            
COMPND   2 MOLECULE: DNA (5'-D(*CP*AP*GP*CP*AP*GP*CP*CP*TP*GP*AP*AP*TP*AP*C)-   
COMPND   3 3');                                                                 
COMPND   4 CHAIN: A;                                                            
COMPND   5 ENGINEERED: YES;                                                     
COMPND   6 MOL_ID: 2;                                                           
COMPND   7 MOLECULE: DNA (5'-D(P*GP*GP*CP*TP*GP*C)-3');                         
COMPND   8 CHAIN: B;                                                            
COMPND   9 ENGINEERED: YES;                                                     
COMPND  10 MOL_ID: 3;                                                           
COMPND  11 MOLECULE: DNA (59-MER);                                              
COMPND  12 CHAIN: C;                                                            
COMPND  13 ENGINEERED: YES;                                                     
COMPND  14 OTHER_DETAILS: BASES FROM 29 TO 32 (TTTT) ARE NOT MODELLED IN THE    
COMPND  15 STRUCTURE.;                                                          
COMPND  16 MOL_ID: 4;                                                           
COMPND  17 MOLECULE: DNA (5'-D(*TP*GP*CP*GP*CP*TP*GP*T)-3');                    
COMPND  18 CHAIN: E;                                                            
COMPND  19 ENGINEERED: YES                                                      
SOURCE    MOL_ID: 1;                                                            
SOURCE   2 SYNTHETIC: YES;                                                      
SOURCE   3 ORGANISM_SCIENTIFIC: SYNTHETIC CONSTRUCT;                            
SOURCE   4 ORGANISM_TAXID: 32630;                                               
SOURCE   5 MOL_ID: 2;                                                           
SOURCE   6 SYNTHETIC: YES;                                                      
SOURCE   7 ORGANISM_SCIENTIFIC: SYNTHETIC CONSTRUCT;                            
SOURCE   8 ORGANISM_TAXID: 32630;                                               
SOURCE   9 MOL_ID: 3;                                                           
SOURCE  10 SYNTHETIC: YES;                                                      
SOURCE  11 ORGANISM_SCIENTIFIC: SYNTHETIC CONSTRUCT;                            
SOURCE  12 ORGANISM_TAXID: 32630;                                               
SOURCE  13 MOL_ID: 4;                                                           
SOURCE  14 SYNTHETIC: YES;                                                      
SOURCE  15 ORGANISM_SCIENTIFIC: SYNTHETIC CONSTRUCT;                            
SOURCE  16 ORGANISM_TAXID: 32630                                                
KEYWDS    STRUCTURE OF DNA TENSEGRITY TRIANGLE WITH T JUNCTIONS, DESIGN T-7-11, 
KEYWDS   2 DNA                                                                  
EXPDTA    X-RAY DIFFRACTION                                                     
AUTHOR    N.KOOMULLAM,C.MAO                                                     
JRNL        AUTH   N.KOOMULLAM                                                  
JRNL        TITL   STUDY OF DNA T-JUNCTION STRUCTURE VIA CRYSTAL ENGINEERING    
JRNL        REF    TO BE PUBLISHED                                              
JRNL        REFN                                                                
REMARK   2                                                                      
REMARK   2 RESOLUTION.    7.32 ANGSTROMS.                                       
REMARK   3                                                                      
REMARK   3 REFINEMENT.                                                          
REMARK   3   PROGRAM     : PHENIX 1.20.1_4487                                   
REMARK   3   AUTHORS     : PAUL ADAMS,PAVEL AFONINE,VINCENT CHEN,IAN            
REMARK   3               : DAVIS,KRESHNA GOPAL,RALF GROSSE-KUNSTLEVE,           
REMARK   3               : LI-WEI HUNG,ROBERT IMMORMINO,TOM IOERGER,            
REMARK   3               : AIRLIE MCCOY,ERIK MCKEE,NIGEL MORIARTY,              
REMARK   3               : REETAL PAI,RANDY READ,JANE RICHARDSON,               
REMARK   3               : DAVID RICHARDSON,TOD ROMO,JIM SACCHETTINI,           
REMARK   3               : NICHOLAS SAUTER,JACOB SMITH,LAURENT                  
REMARK   3               : STORONI,TOM TERWILLIGER,PETER ZWART                  
REMARK   3                                                                      
REMARK   3    REFINEMENT TARGET : GEOSTD + MONOMER LIBRARY + CDL V1.2           
REMARK   3                                                                      
REMARK   3  DATA USED IN REFINEMENT.                                            
REMARK   3   RESOLUTION RANGE HIGH (ANGSTROMS) : 7.32                           
REMARK   3   RESOLUTION RANGE LOW  (ANGSTROMS) : 33.23                          
REMARK   3   MIN(FOBS/SIGMA_FOBS)              : 1.980                          
REMARK   3   COMPLETENESS FOR RANGE        (%) : 99.8                           
REMARK   3   NUMBER OF REFLECTIONS             : 1181                           
REMARK   3                                                                      
REMARK   3  FIT TO DATA USED IN REFINEMENT.                                     
REMARK   3   R VALUE     (WORKING + TEST SET) : 0.151                           
REMARK   3   R VALUE            (WORKING SET) : 0.143                           
REMARK   3   FREE R VALUE                     : 0.222                           
REMARK   3   FREE R VALUE TEST SET SIZE   (%) : 10.160                          
REMARK   3   FREE R VALUE TEST SET COUNT      : 120                             
REMARK   3                                                                      
REMARK   3  FIT TO DATA USED IN REFINEMENT (IN BINS).                           
REMARK   3   BIN  RESOLUTION RANGE  COMPL.    NWORK NFREE   RWORK  RFREE        
REMARK   3     1 33.2300 -  7.3200    1.00     1061   120  0.1426 0.2220        
REMARK   3                                                                      
REMARK   3  BULK SOLVENT MODELLING.                                             
REMARK   3   METHOD USED        : FLAT BULK SOLVENT MODEL                       
REMARK   3   SOLVENT RADIUS     : 1.10                                          
REMARK   3   SHRINKAGE RADIUS   : 0.90                                          
REMARK   3   K_SOL              : NULL                                          
REMARK   3   B_SOL              : NULL                                          
REMARK   3                                                                      
REMARK   3  ERROR ESTIMATES.                                                    
REMARK   3   COORDINATE ERROR (MAXIMUM-LIKELIHOOD BASED)     : 1.020            
REMARK   3   PHASE ERROR (DEGREES, MAXIMUM-LIKELIHOOD BASED) : 17.942           
REMARK   3                                                                      
REMARK   3  B VALUES.                                                           
REMARK   3   FROM WILSON PLOT           (A**2) : 145.7                          
REMARK   3   MEAN B VALUE      (OVERALL, A**2) : 400.2                          
REMARK   3   OVERALL ANISOTROPIC B VALUE.                                       
REMARK   3    B11 (A**2) : NULL                                                 
REMARK   3    B22 (A**2) : NULL                                                 
REMARK   3    B33 (A**2) : NULL                                                 
REMARK   3    B12 (A**2) : NULL                                                 
REMARK   3    B13 (A**2) : NULL                                                 
REMARK   3    B23 (A**2) : NULL                                                 
REMARK   3                                                                      
REMARK   3  TWINNING INFORMATION.                                               
REMARK   3   FRACTION: NULL                                                     
REMARK   3   OPERATOR: NULL                                                     
REMARK   3                                                                      
REMARK   3  DEVIATIONS FROM IDEAL VALUES.                                       
REMARK   3                 RMSD          COUNT                                  
REMARK   3   BOND      :  0.016           1918                                  
REMARK   3   ANGLE     :  1.388           2948                                  
REMARK   3   CHIRALITY :  0.089            334                                  
REMARK   3   PLANARITY :  0.007             84                                  
REMARK   3   DIHEDRAL  : 35.032            823                                  
REMARK   3                                                                      
REMARK   3  TLS DETAILS                                                         
REMARK   3   NUMBER OF TLS GROUPS  : NULL                                       
REMARK   3                                                                      
REMARK   3  NCS DETAILS                                                         
REMARK   3   NUMBER OF NCS GROUPS : NULL                                        
REMARK   3                                                                      
REMARK   3  OTHER REFINEMENT REMARKS: NULL                                      
REMARK   4                                                                      
REMARK   4 9DGN COMPLIES WITH FORMAT V. 3.30, 13-JUL-11                         
REMARK 100                                                                      
REMARK 100 THIS ENTRY HAS BEEN PROCESSED BY RCSB ON 17-SEP-24.                  
REMARK 100 THE DEPOSITION ID IS D_1000288068.                                   
REMARK 200                                                                      
REMARK 200 EXPERIMENTAL DETAILS                                                 
REMARK 200  EXPERIMENT TYPE                : X-RAY DIFFRACTION                  
REMARK 200  DATE OF DATA COLLECTION        : 18-AUG-16                          
REMARK 200  TEMPERATURE           (KELVIN) : 100                                
REMARK 200  PH                             : NULL                               
REMARK 200  NUMBER OF CRYSTALS USED        : 1                                  
REMARK 200                                                                      
REMARK 200  SYNCHROTRON              (Y/N) : N                                  
REMARK 200  RADIATION SOURCE               : ROTATING ANODE                     
REMARK 200  BEAMLINE                       : NULL                               
REMARK 200  X-RAY GENERATOR MODEL          : RIGAKU R-AXIS IV                   
REMARK 200  MONOCHROMATIC OR LAUE    (M/L) : M                                  
REMARK 200  WAVELENGTH OR RANGE        (A) : 1.54                               
REMARK 200  MONOCHROMATOR                  : NULL                               
REMARK 200  OPTICS                         : NULL                               
REMARK 200                                                                      
REMARK 200  DETECTOR TYPE                  : IMAGE PLATE                        
REMARK 200  DETECTOR MANUFACTURER          : RIGAKU RAXIS IV++                  
REMARK 200  INTENSITY-INTEGRATION SOFTWARE : HKL-2000                           
REMARK 200  DATA SCALING SOFTWARE          : HKL-2000                           
REMARK 200                                                                      
REMARK 200  NUMBER OF UNIQUE REFLECTIONS   : 1183                               
REMARK 200  RESOLUTION RANGE HIGH      (A) : 7.290                              
REMARK 200  RESOLUTION RANGE LOW       (A) : 50.000                             
REMARK 200  REJECTION CRITERIA  (SIGMA(I)) : NULL                               
REMARK 200                                                                      
REMARK 200 OVERALL.                                                             
REMARK 200  COMPLETENESS FOR RANGE     (%) : 99.1                               
REMARK 200  DATA REDUNDANCY                : 5.700                              
REMARK 200  R MERGE                    (I) : NULL                               
REMARK 200  R SYM                      (I) : NULL                               
REMARK 200  <I/SIGMA(I)> FOR THE DATA SET  : 10.6000                            
REMARK 200                                                                      
REMARK 200 IN THE HIGHEST RESOLUTION SHELL.                                     
REMARK 200  HIGHEST RESOLUTION SHELL, RANGE HIGH (A) : 7.29                     
REMARK 200  HIGHEST RESOLUTION SHELL, RANGE LOW  (A) : 7.55                     
REMARK 200  COMPLETENESS FOR SHELL     (%) : NULL                               
REMARK 200  DATA REDUNDANCY IN SHELL       : NULL                               
REMARK 200  R MERGE FOR SHELL          (I) : NULL                               
REMARK 200  R SYM FOR SHELL            (I) : NULL                               
REMARK 200  <I/SIGMA(I)> FOR SHELL         : NULL                               
REMARK 200                                                                      
REMARK 200 DIFFRACTION PROTOCOL: SINGLE WAVELENGTH                              
REMARK 200 METHOD USED TO DETERMINE THE STRUCTURE: MOLECULAR REPLACEMENT        
REMARK 200 SOFTWARE USED: PHASER                                                
REMARK 200 STARTING MODEL: NULL                                                 
REMARK 200                                                                      
REMARK 200 REMARK: NULL                                                         
REMARK 280                                                                      
REMARK 280 CRYSTAL                                                              
REMARK 280 SOLVENT CONTENT, VS   (%): 85.12                                     
REMARK 280 MATTHEWS COEFFICIENT, VM (ANGSTROMS**3/DA): 8.27                     
REMARK 280                                                                      
REMARK 280 CRYSTALLIZATION CONDITIONS: DNA STRANDS MIXED WITH TAE/MG2+ AND      
REMARK 280  0.001 M MAGNESIUM CHLORIDE HEXAHYDRATE, 0.005 M TRIS                
REMARK 280  HYDROCHLORIDE, PH=7.5, 0.16 M AMMONIUM SULFATE, 0.23 M SUCROSE      
REMARK 280  AND CRYSTALLIZED AGAINST (NH4)2SO4, VAPOR DIFFUSION, HANGING        
REMARK 280  DROP, TEMPERATURE 298K                                              
REMARK 290                                                                      
REMARK 290 CRYSTALLOGRAPHIC SYMMETRY                                            
REMARK 290 SYMMETRY OPERATORS FOR SPACE GROUP: H 3                              
REMARK 290                                                                      
REMARK 290      SYMOP   SYMMETRY                                                
REMARK 290     NNNMMM   OPERATOR                                                
REMARK 290       1555   X,Y,Z                                                   
REMARK 290       2555   -Y,X-Y,Z                                                
REMARK 290       3555   -X+Y,-X,Z                                               
REMARK 290       4555   X+2/3,Y+1/3,Z+1/3                                       
REMARK 290       5555   -Y+2/3,X-Y+1/3,Z+1/3                                    
REMARK 290       6555   -X+Y+2/3,-X+1/3,Z+1/3                                   
REMARK 290       7555   X+1/3,Y+2/3,Z+2/3                                       
REMARK 290       8555   -Y+1/3,X-Y+2/3,Z+2/3                                    
REMARK 290       9555   -X+Y+1/3,-X+2/3,Z+2/3                                   
REMARK 290                                                                      
REMARK 290     WHERE NNN -> OPERATOR NUMBER                                     
REMARK 290           MMM -> TRANSLATION VECTOR                                  
REMARK 290                                                                      
REMARK 290 CRYSTALLOGRAPHIC SYMMETRY TRANSFORMATIONS                            
REMARK 290 THE FOLLOWING TRANSFORMATIONS OPERATE ON THE ATOM/HETATM             
REMARK 290 RECORDS IN THIS ENTRY TO PRODUCE CRYSTALLOGRAPHICALLY                
REMARK 290 RELATED MOLECULES.                                                   
REMARK 290   SMTRY1   1  1.000000  0.000000  0.000000        0.00000            
REMARK 290   SMTRY2   1  0.000000  1.000000  0.000000        0.00000            
REMARK 290   SMTRY3   1  0.000000  0.000000  1.000000        0.00000            
REMARK 290   SMTRY1   2 -0.500000 -0.866025  0.000000        0.00000            
REMARK 290   SMTRY2   2  0.866025 -0.500000  0.000000        0.00000            
REMARK 290   SMTRY3   2  0.000000  0.000000  1.000000        0.00000            
REMARK 290   SMTRY1   3 -0.500000  0.866025  0.000000        0.00000            
REMARK 290   SMTRY2   3 -0.866025 -0.500000  0.000000        0.00000            
REMARK 290   SMTRY3   3  0.000000  0.000000  1.000000        0.00000            
REMARK 290   SMTRY1   4  1.000000  0.000000  0.000000       83.83500            
REMARK 290   SMTRY2   4  0.000000  1.000000  0.000000       48.40216            
REMARK 290   SMTRY3   4  0.000000  0.000000  1.000000       27.49467            
REMARK 290   SMTRY1   5 -0.500000 -0.866025  0.000000       83.83500            
REMARK 290   SMTRY2   5  0.866025 -0.500000  0.000000       48.40216            
REMARK 290   SMTRY3   5  0.000000  0.000000  1.000000       27.49467            
REMARK 290   SMTRY1   6 -0.500000  0.866025  0.000000       83.83500            
REMARK 290   SMTRY2   6 -0.866025 -0.500000  0.000000       48.40216            
REMARK 290   SMTRY3   6  0.000000  0.000000  1.000000       27.49467            
REMARK 290   SMTRY1   7  1.000000  0.000000  0.000000        0.00000            
REMARK 290   SMTRY2   7  0.000000  1.000000  0.000000       96.80432            
REMARK 290   SMTRY3   7  0.000000  0.000000  1.000000       54.98933            
REMARK 290   SMTRY1   8 -0.500000 -0.866025  0.000000        0.00000            
REMARK 290   SMTRY2   8  0.866025 -0.500000  0.000000       96.80432            
REMARK 290   SMTRY3   8  0.000000  0.000000  1.000000       54.98933            
REMARK 290   SMTRY1   9 -0.500000  0.866025  0.000000        0.00000            
REMARK 290   SMTRY2   9 -0.866025 -0.500000  0.000000       96.80432            
REMARK 290   SMTRY3   9  0.000000  0.000000  1.000000       54.98933            
REMARK 290                                                                      
REMARK 290 REMARK: NULL                                                         
REMARK 300                                                                      
REMARK 300 BIOMOLECULE: 1                                                       
REMARK 300 SEE REMARK 350 FOR THE AUTHOR PROVIDED AND/OR PROGRAM                
REMARK 300 GENERATED ASSEMBLY INFORMATION FOR THE STRUCTURE IN                  
REMARK 300 THIS ENTRY. THE REMARK MAY ALSO PROVIDE INFORMATION ON               
REMARK 300 BURIED SURFACE AREA.                                                 
REMARK 350                                                                      
REMARK 350 COORDINATES FOR A COMPLETE MULTIMER REPRESENTING THE KNOWN           
REMARK 350 BIOLOGICALLY SIGNIFICANT OLIGOMERIZATION STATE OF THE                
REMARK 350 MOLECULE CAN BE GENERATED BY APPLYING BIOMT TRANSFORMATIONS          
REMARK 350 GIVEN BELOW.  BOTH NON-CRYSTALLOGRAPHIC AND                          
REMARK 350 CRYSTALLOGRAPHIC OPERATIONS ARE GIVEN.                               
REMARK 350                                                                      
REMARK 350 BIOMOLECULE: 1                                                       
REMARK 350 AUTHOR DETERMINED BIOLOGICAL UNIT: DODECAMERIC                       
REMARK 350 APPLY THE FOLLOWING TO CHAINS: A, B, C, E                            
REMARK 350   BIOMT1   1  1.000000  0.000000  0.000000        0.00000            
REMARK 350   BIOMT2   1  0.000000  1.000000  0.000000        0.00000            
REMARK 350   BIOMT3   1  0.000000  0.000000  1.000000        0.00000            
REMARK 350 APPLY THE FOLLOWING TO CHAINS: A, B, C, E                            
REMARK 350   BIOMT1   2 -0.500000 -0.866025  0.000000        0.00000            
REMARK 350   BIOMT2   2  0.866025 -0.500000  0.000000        0.00000            
REMARK 350   BIOMT3   2  0.000000  0.000000  1.000000        0.00000            
REMARK 350 APPLY THE FOLLOWING TO CHAINS: A, B, C, E                            
REMARK 350   BIOMT1   3 -0.500000  0.866025  0.000000        0.00000            
REMARK 350   BIOMT2   3 -0.866025 -0.500000  0.000000        0.00000            
REMARK 350   BIOMT3   3  0.000000  0.000000  1.000000        0.00000            
REMARK 465                                                                      
REMARK 465 MISSING RESIDUES                                                     
REMARK 465 THE FOLLOWING RESIDUES WERE NOT LOCATED IN THE                       
REMARK 465 EXPERIMENT. (M=MODEL NUMBER; RES=RESIDUE NAME; C=CHAIN               
REMARK 465 IDENTIFIER; SSSEQ=SEQUENCE NUMBER; I=INSERTION CODE.)                
REMARK 465                                                                      
REMARK 465   M RES C SSSEQI                                                     
REMARK 465      DT C    29                                                      
REMARK 465      DT C    30                                                      
REMARK 465      DT C    31                                                      
REMARK 465      DT C    32                                                      
REMARK 470                                                                      
REMARK 470 MISSING ATOM                                                         
REMARK 470 THE FOLLOWING RESIDUES HAVE MISSING ATOMS (M=MODEL NUMBER;           
REMARK 470 RES=RESIDUE NAME; C=CHAIN IDENTIFIER; SSEQ=SEQUENCE NUMBER;          
REMARK 470 I=INSERTION CODE):                                                   
REMARK 470   M RES CSSEQI  ATOMS                                                
REMARK 470      DT C  34    C7                                                  
REMARK 470      DT C  35    C7                                                  
REMARK 470      DT C  37    C7                                                  
REMARK 500                                                                      
REMARK 500 GEOMETRY AND STEREOCHEMISTRY                                         
REMARK 500 SUBTOPIC: CLOSE CONTACTS IN SAME ASYMMETRIC UNIT                     
REMARK 500                                                                      
REMARK 500 THE FOLLOWING ATOMS ARE IN CLOSE CONTACT.                            
REMARK 500                                                                      
REMARK 500  ATM1  RES C  SSEQI   ATM2  RES C  SSEQI           DISTANCE          
REMARK 500   O6    DG A     6     N4    DC B    11              1.82            
REMARK 500   N4    DC A     8     O6    DG B     9              1.90            
REMARK 500   N4    DC C    19     O6    DG C    42              2.00            
REMARK 500   O2    DC C    58     N2    DG E     4              2.05            
REMARK 500   N1    DG A     6     N3    DC B    11              2.15            
REMARK 500                                                                      
REMARK 500 REMARK: NULL                                                         
REMARK 500                                                                      
REMARK 500 GEOMETRY AND STEREOCHEMISTRY                                         
REMARK 500 SUBTOPIC: CLOSE CONTACTS                                             
REMARK 500                                                                      
REMARK 500 THE FOLLOWING ATOMS THAT ARE RELATED BY CRYSTALLOGRAPHIC             
REMARK 500 SYMMETRY ARE IN CLOSE CONTACT.  AN ATOM LOCATED WITHIN 0.15          
REMARK 500 ANGSTROMS OF A SYMMETRY RELATED ATOM IS ASSUMED TO BE ON A           
REMARK 500 SPECIAL POSITION AND IS, THEREFORE, LISTED IN REMARK 375             
REMARK 500 INSTEAD OF REMARK 500.  ATOMS WITH NON-BLANK ALTERNATE               
REMARK 500 LOCATION INDICATORS ARE NOT INCLUDED IN THE CALCULATIONS.            
REMARK 500                                                                      
REMARK 500 DISTANCE CUTOFF:                                                     
REMARK 500 2.2 ANGSTROMS FOR CONTACTS NOT INVOLVING HYDROGEN ATOMS              
REMARK 500 1.6 ANGSTROMS FOR CONTACTS INVOLVING HYDROGEN ATOMS                  
REMARK 500                                                                      
REMARK 500  ATM1  RES C  SSEQI   ATM2  RES C  SSEQI  SSYMOP   DISTANCE          
REMARK 500   N1    DG A     3     O2    DT E     1     4445     1.86            
REMARK 500   O2    DC A     1     N2    DG E     2     4445     2.00            
REMARK 500   O6    DG A    10     N4    DC C    11     2555     2.18            
REMARK 500                                                                      
REMARK 500 REMARK: NULL                                                         
REMARK 500                                                                      
REMARK 500 GEOMETRY AND STEREOCHEMISTRY                                         
REMARK 500 SUBTOPIC: COVALENT BOND LENGTHS                                      
REMARK 500                                                                      
REMARK 500 THE STEREOCHEMICAL PARAMETERS OF THE FOLLOWING RESIDUES              
REMARK 500 HAVE VALUES WHICH DEVIATE FROM EXPECTED VALUES BY MORE               
REMARK 500 THAN 6*RMSD (M=MODEL NUMBER; RES=RESIDUE NAME; C=CHAIN               
REMARK 500 IDENTIFIER; SSEQ=SEQUENCE NUMBER; I=INSERTION CODE).                 
REMARK 500                                                                      
REMARK 500 STANDARD TABLE:                                                      
REMARK 500 FORMAT: (10X,I3,1X,2(A3,1X,A1,I4,A1,1X,A4,3X),1X,F6.3)               
REMARK 500                                                                      
REMARK 500 EXPECTED VALUES PROTEIN: ENGH AND HUBER, 1999                        
REMARK 500 EXPECTED VALUES NUCLEIC ACID: CLOWNEY ET AL 1996                     
REMARK 500                                                                      
REMARK 500  M RES CSSEQI ATM1   RES CSSEQI ATM2   DEVIATION                     
REMARK 500     DC A   8   O3'    DC A   8   C3'    -0.050                       
REMARK 500     DC B  14   C1'    DC B  14   N1      0.127                       
REMARK 500     DG C   4   O3'    DG C   4   C3'     0.099                       
REMARK 500     DC C  11   O3'    DC C  11   C3'    -0.066                       
REMARK 500     DC C  45   C5'    DC C  45   C4'     0.055                       
REMARK 500     DG C  52   O3'    DG C  52   C3'    -0.058                       
REMARK 500     DC C  55   O3'    DC C  55   C3'    -0.037                       
REMARK 500     DA C  56   O3'    DA C  56   C3'    -0.070                       
REMARK 500     DC E   3   O3'    DC E   3   C3'    -0.052                       
REMARK 500     DG E   4   O3'    DG E   4   C3'     0.083                       
REMARK 500     DT E   6   C1'    DT E   6   N1     -0.112                       
REMARK 500     DG E   7   O3'    DG E   7   C3'    -0.042                       
REMARK 500     DT E   8   C1'    DT E   8   N1     -0.094                       
REMARK 500                                                                      
REMARK 500 REMARK: NULL                                                         
REMARK 500                                                                      
REMARK 500 GEOMETRY AND STEREOCHEMISTRY                                         
REMARK 500 SUBTOPIC: COVALENT BOND ANGLES                                       
REMARK 500                                                                      
REMARK 500 THE STEREOCHEMICAL PARAMETERS OF THE FOLLOWING RESIDUES              
REMARK 500 HAVE VALUES WHICH DEVIATE FROM EXPECTED VALUES BY MORE               
REMARK 500 THAN 6*RMSD (M=MODEL NUMBER; RES=RESIDUE NAME; C=CHAIN               
REMARK 500 IDENTIFIER; SSEQ=SEQUENCE NUMBER; I=INSERTION CODE).                 
REMARK 500                                                                      
REMARK 500 STANDARD TABLE:                                                      
REMARK 500 FORMAT: (10X,I3,1X,A3,1X,A1,I4,A1,3(1X,A4,2X),12X,F5.1)              
REMARK 500                                                                      
REMARK 500 EXPECTED VALUES PROTEIN: ENGH AND HUBER, 1999                        
REMARK 500 EXPECTED VALUES NUCLEIC ACID: CLOWNEY ET AL 1996                     
REMARK 500                                                                      
REMARK 500  M RES CSSEQI ATM1   ATM2   ATM3                                     
REMARK 500     DC A   4   O4' -  C1' -  N1  ANGL. DEV. =   2.3 DEGREES          
REMARK 500     DC A   8   O4' -  C4' -  C3' ANGL. DEV. =  -2.4 DEGREES          
REMARK 500     DT A   9   O4' -  C4' -  C3' ANGL. DEV. =  -2.6 DEGREES          
REMARK 500     DA A  11   O4' -  C1' -  N9  ANGL. DEV. =   2.2 DEGREES          
REMARK 500     DT A  13   C3' -  C2' -  C1' ANGL. DEV. =  -5.0 DEGREES          
REMARK 500     DT A  13   O4' -  C1' -  N1  ANGL. DEV. =   2.1 DEGREES          
REMARK 500     DA A  14   O4' -  C1' -  N9  ANGL. DEV. =   2.9 DEGREES          
REMARK 500     DG B  10   O4' -  C1' -  N9  ANGL. DEV. =   3.6 DEGREES          
REMARK 500     DC B  14   O4' -  C1' -  N1  ANGL. DEV. =   2.2 DEGREES          
REMARK 500     DG C   2   C3' -  C2' -  C1' ANGL. DEV. =  -6.2 DEGREES          
REMARK 500     DC C   3   O4' -  C1' -  N1  ANGL. DEV. =   1.9 DEGREES          
REMARK 500     DG C   6   O4' -  C1' -  N9  ANGL. DEV. =   3.6 DEGREES          
REMARK 500     DT C   7   O4' -  C1' -  N1  ANGL. DEV. =   2.2 DEGREES          
REMARK 500     DA C   8   O4' -  C1' -  N9  ANGL. DEV. =   3.0 DEGREES          
REMARK 500     DT C  10   O4' -  C1' -  N1  ANGL. DEV. =   2.4 DEGREES          
REMARK 500     DC C  17   O4' -  C1' -  N1  ANGL. DEV. =   1.8 DEGREES          
REMARK 500     DC C  28   O4' -  C1' -  N1  ANGL. DEV. =   3.2 DEGREES          
REMARK 500     DT C  35   O4' -  C1' -  N1  ANGL. DEV. =   2.7 DEGREES          
REMARK 500     DT C  37   O4' -  C1' -  N1  ANGL. DEV. =   2.1 DEGREES          
REMARK 500     DA C  48   O4' -  C1' -  N9  ANGL. DEV. =   2.1 DEGREES          
REMARK 500     DG C  52   O4' -  C1' -  N9  ANGL. DEV. =   3.4 DEGREES          
REMARK 500     DA C  54   O4' -  C1' -  N9  ANGL. DEV. =   3.1 DEGREES          
REMARK 500     DA C  56   O4' -  C1' -  N9  ANGL. DEV. =   2.7 DEGREES          
REMARK 500     DG C  57   C3' -  C2' -  C1' ANGL. DEV. =  -5.4 DEGREES          
REMARK 500     DT E   1   O4' -  C1' -  N1  ANGL. DEV. =   3.6 DEGREES          
REMARK 500     DT E   6   C3' -  C2' -  C1' ANGL. DEV. =  -4.8 DEGREES          
REMARK 500     DT E   8   O4' -  C4' -  C3' ANGL. DEV. =  -4.5 DEGREES          
REMARK 500     DT E   8   C3' -  C2' -  C1' ANGL. DEV. =  -5.0 DEGREES          
REMARK 500                                                                      
REMARK 500 REMARK: NULL                                                         
DBREF  9DGN A    1    15  PDB    9DGN     9DGN             1     15             
DBREF  9DGN B    9    14  PDB    9DGN     9DGN             9     14             
DBREF  9DGN C    1    59  PDB    9DGN     9DGN             1     59             
DBREF  9DGN E    1     8  PDB    9DGN     9DGN             1      8             
SEQRES   1 A   15   DC  DA  DG  DC  DA  DG  DC  DC  DT  DG  DA  DA  DT          
SEQRES   2 A   15   DA  DC                                                      
SEQRES   1 B    6   DG  DG  DC  DT  DG  DC                                      
SEQRES   1 C   59   DT  DG  DC  DG  DA  DG  DT  DA  DT  DT  DC  DA  DC          
SEQRES   2 C   59   DC  DG  DG  DC  DC  DC  DG  DC  DG  DG  DA  DC  DA          
SEQRES   3 C   59   DA  DC  DT  DT  DT  DT  DG  DT  DT  DG  DT  DC  DC          
SEQRES   4 C   59   DG  DC  DG  DG  DT  DC  DG  DC  DA  DG  DC  DC  DG          
SEQRES   5 C   59   DG  DA  DC  DA  DG  DC  DG                                  
SEQRES   1 E    8   DT  DG  DC  DG  DC  DT  DG  DT                              
CRYST1  167.670  167.670   82.484  90.00  90.00 120.00 H 3           9          
ORIGX1      1.000000  0.000000  0.000000        0.00000                         
ORIGX2      0.000000  1.000000  0.000000        0.00000                         
ORIGX3      0.000000  0.000000  1.000000        0.00000                         
SCALE1      0.005964  0.003443  0.000000        0.00000                         
SCALE2      0.000000  0.006887  0.000000        0.00000                         
SCALE3      0.000000  0.000000  0.012124        0.00000                         
ATOM      1  O5'  DC A   1     -13.531 -49.033   0.453  1.00282.46           O  
ATOM      2  C5'  DC A   1     -14.923 -49.062   0.782  1.00285.67           C  
ATOM      3  C4'  DC A   1     -15.615 -50.279   0.171  1.00288.52           C  
ATOM      4  O4'  DC A   1     -16.518 -50.875   1.146  1.00288.22           O  
ATOM      5  C3'  DC A   1     -16.447 -49.993  -1.088  1.00291.26           C  
ATOM      6  O3'  DC A   1     -15.961 -50.757  -2.201  1.00289.54           O  
ATOM      7  C2'  DC A   1     -17.887 -50.387  -0.705  1.00294.94           C  
ATOM      8  C1'  DC A   1     -17.699 -51.307   0.510  1.00286.99           C  
ATOM      9  N1   DC A   1     -18.847 -51.280   1.545  1.00286.32           N  
ATOM     10  C2   DC A   1     -20.188 -51.434   1.146  1.00290.03           C  
ATOM     11  O2   DC A   1     -20.457 -51.597  -0.046  1.00294.08           O  
ATOM     12  N3   DC A   1     -21.169 -51.406   2.078  1.00288.90           N  
ATOM     13  C4   DC A   1     -20.875 -51.245   3.350  1.00282.66           C  
ATOM     14  N4   DC A   1     -21.890 -51.230   4.218  1.00279.11           N  
ATOM     15  C5   DC A   1     -19.527 -51.087   3.795  1.00279.57           C  
ATOM     16  C6   DC A   1     -18.554 -51.111   2.868  1.00282.51           C  
ATOM     17  P    DA A   2     -15.574 -50.028  -3.581  1.00298.74           P  
ATOM     18  OP1  DA A   2     -14.899 -51.004  -4.455  1.00296.10           O  
ATOM     19  OP2  DA A   2     -14.886 -48.784  -3.181  1.00305.62           O1-
ATOM     20  O5'  DA A   2     -16.988 -49.653  -4.258  1.00303.15           O  
ATOM     21  C5'  DA A   2     -17.182 -49.781  -5.696  1.00298.71           C  
ATOM     22  C4'  DA A   2     -18.458 -49.061  -6.171  1.00297.41           C  
ATOM     23  O4'  DA A   2     -19.489 -49.133  -5.143  1.00303.03           O  
ATOM     24  C3'  DA A   2     -18.289 -47.571  -6.504  1.00293.55           C  
ATOM     25  O3'  DA A   2     -19.049 -47.165  -7.684  1.00287.74           O  
ATOM     26  C2'  DA A   2     -18.834 -46.886  -5.250  1.00296.51           C  
ATOM     27  C1'  DA A   2     -19.935 -47.840  -4.811  1.00301.16           C  
ATOM     28  N9   DA A   2     -20.175 -47.793  -3.373  1.00306.67           N  
ATOM     29  C8   DA A   2     -19.230 -47.634  -2.392  1.00306.70           C  
ATOM     30  N7   DA A   2     -19.720 -47.633  -1.177  1.00309.31           N  
ATOM     31  C5   DA A   2     -21.081 -47.794  -1.368  1.00313.12           C  
ATOM     32  C6   DA A   2     -22.158 -47.865  -0.463  1.00321.62           C  
ATOM     33  N6   DA A   2     -22.005 -47.801   0.866  1.00329.27           N  
ATOM     34  N1   DA A   2     -23.397 -48.030  -0.977  1.00325.51           N  
ATOM     35  C2   DA A   2     -23.539 -48.124  -2.309  1.00316.41           C  
ATOM     36  N3   DA A   2     -22.605 -48.052  -3.262  1.00310.44           N  
ATOM     37  C4   DA A   2     -21.386 -47.890  -2.718  1.00310.80           C  
ATOM     38  P    DG A   3     -18.919 -47.875  -9.133  1.00279.33           P  
ATOM     39  OP1  DG A   3     -18.014 -49.059  -9.148  1.00277.02           O  
ATOM     40  OP2  DG A   3     -18.611 -46.853 -10.152  1.00275.45           O1-
ATOM     41  O5'  DG A   3     -20.452 -48.238  -9.397  1.00292.59           O  
ATOM     42  C5'  DG A   3     -21.243 -48.705  -8.292  1.00296.09           C  
ATOM     43  C4'  DG A   3     -22.537 -47.922  -8.103  1.00299.04           C  
ATOM     44  O4'  DG A   3     -22.696 -47.602  -6.708  1.00297.51           O  
ATOM     45  C3'  DG A   3     -22.647 -46.596  -8.863  1.00303.26           C  
ATOM     46  O3'  DG A   3     -23.715 -46.683  -9.832  1.00309.71           O  
ATOM     47  C2'  DG A   3     -22.947 -45.564  -7.764  1.00311.77           C  
ATOM     48  C1'  DG A   3     -23.428 -46.432  -6.611  1.00309.22           C  
ATOM     49  N9   DG A   3     -23.123 -45.863  -5.334  1.00313.97           N  
ATOM     50  C8   DG A   3     -21.891 -45.476  -4.897  1.00313.85           C  
ATOM     51  N7   DG A   3     -21.889 -44.998  -3.703  1.00319.07           N  
ATOM     52  C5   DG A   3     -23.214 -45.045  -3.335  1.00323.60           C  
ATOM     53  C6   DG A   3     -23.813 -44.649  -2.151  1.00330.55           C  
ATOM     54  O6   DG A   3     -23.282 -44.147  -1.149  1.00336.98           O  
ATOM     55  N1   DG A   3     -25.184 -44.860  -2.185  1.00338.93           N  
ATOM     56  C2   DG A   3     -25.881 -45.416  -3.219  1.00332.96           C  
ATOM     57  N2   DG A   3     -27.199 -45.538  -3.038  1.00346.15           N  
ATOM     58  N3   DG A   3     -25.329 -45.798  -4.349  1.00325.13           N  
ATOM     59  C4   DG A   3     -23.992 -45.579  -4.333  1.00321.71           C  
ATOM     60  P    DC A   4     -23.950 -45.527 -10.934  1.00325.00           P  
ATOM     61  OP1  DC A   4     -24.487 -46.155 -12.168  1.00313.86           O  
ATOM     62  OP2  DC A   4     -22.734 -44.686 -10.980  1.00324.46           O1-
ATOM     63  O5'  DC A   4     -25.116 -44.650 -10.301  1.00331.14           O  
ATOM     64  C5'  DC A   4     -26.082 -45.294  -9.505  1.00331.83           C  
ATOM     65  C4'  DC A   4     -26.665 -44.358  -8.466  1.00341.14           C  
ATOM     66  O4'  DC A   4     -25.826 -44.282  -7.280  1.00341.18           O  
ATOM     67  C3'  DC A   4     -26.879 -42.908  -8.923  1.00345.96           C  
ATOM     68  O3'  DC A   4     -28.239 -42.581  -8.736  1.00350.01           O  
ATOM     69  C2'  DC A   4     -25.984 -42.109  -7.974  1.00345.64           C  
ATOM     70  C1'  DC A   4     -26.027 -43.004  -6.753  1.00344.50           C  
ATOM     71  N1   DC A   4     -24.998 -42.689  -5.750  1.00344.05           N  
ATOM     72  C2   DC A   4     -25.361 -42.554  -4.390  1.00345.68           C  
ATOM     73  O2   DC A   4     -26.548 -42.711  -4.042  1.00348.75           O  
ATOM     74  N3   DC A   4     -24.408 -42.227  -3.497  1.00350.19           N  
ATOM     75  C4   DC A   4     -23.142 -42.058  -3.895  1.00347.61           C  
ATOM     76  N4   DC A   4     -22.234 -41.758  -2.956  1.00351.00           N  
ATOM     77  C5   DC A   4     -22.750 -42.195  -5.268  1.00345.22           C  
ATOM     78  C6   DC A   4     -23.703 -42.500  -6.154  1.00344.34           C  
ATOM     79  P    DA A   5     -28.862 -41.245  -9.367  1.00350.56           P  
ATOM     80  OP1  DA A   5     -29.773 -41.722 -10.432  1.00347.74           O  
ATOM     81  OP2  DA A   5     -27.757 -40.318  -9.730  1.00342.36           O1-
ATOM     82  O5'  DA A   5     -29.706 -40.606  -8.140  1.00349.17           O  
ATOM     83  C5'  DA A   5     -30.419 -41.469  -7.184  1.00346.18           C  
ATOM     84  C4'  DA A   5     -30.870 -40.697  -5.928  1.00343.10           C  
ATOM     85  O4'  DA A   5     -29.914 -40.932  -4.853  1.00333.44           O  
ATOM     86  C3'  DA A   5     -30.980 -39.171  -6.105  1.00346.15           C  
ATOM     87  O3'  DA A   5     -32.268 -38.628  -5.735  1.00350.15           O  
ATOM     88  C2'  DA A   5     -29.912 -38.583  -5.213  1.00342.22           C  
ATOM     89  C1'  DA A   5     -29.401 -39.710  -4.350  1.00338.16           C  
ATOM     90  N9   DA A   5     -27.983 -39.695  -4.480  1.00334.75           N  
ATOM     91  C8   DA A   5     -27.265 -40.294  -5.454  1.00337.74           C  
ATOM     92  N7   DA A   5     -25.991 -40.021  -5.416  1.00338.88           N  
ATOM     93  C5   DA A   5     -25.878 -39.138  -4.366  1.00337.80           C  
ATOM     94  C6   DA A   5     -24.778 -38.473  -3.813  1.00338.10           C  
ATOM     95  N6   DA A   5     -23.530 -38.626  -4.272  1.00340.55           N  
ATOM     96  N1   DA A   5     -25.008 -37.639  -2.770  1.00339.37           N  
ATOM     97  C2   DA A   5     -26.263 -37.506  -2.315  1.00340.86           C  
ATOM     98  N3   DA A   5     -27.378 -38.077  -2.768  1.00343.70           N  
ATOM     99  C4   DA A   5     -27.108 -38.888  -3.805  1.00339.68           C  
ATOM    100  P    DG A   6     -32.558 -37.044  -5.955  1.00360.67           P  
ATOM    101  OP1  DG A   6     -33.994 -36.791  -5.740  1.00366.74           O  
ATOM    102  OP2  DG A   6     -32.018 -36.696  -7.285  1.00352.53           O1-
ATOM    103  O5'  DG A   6     -31.656 -36.252  -4.853  1.00346.35           O  
ATOM    104  C5'  DG A   6     -31.798 -36.489  -3.417  1.00341.35           C  
ATOM    105  C4'  DG A   6     -30.697 -35.780  -2.601  1.00332.36           C  
ATOM    106  O4'  DG A   6     -29.372 -36.103  -3.104  1.00332.77           O  
ATOM    107  C3'  DG A   6     -30.762 -34.246  -2.558  1.00323.73           C  
ATOM    108  O3'  DG A   6     -30.859 -33.801  -1.204  1.00319.68           O  
ATOM    109  C2'  DG A   6     -29.440 -33.797  -3.205  1.00322.98           C  
ATOM    110  C1'  DG A   6     -28.533 -34.979  -2.920  1.00327.35           C  
ATOM    111  N9   DG A   6     -27.403 -35.075  -3.860  1.00328.90           N  
ATOM    112  C8   DG A   6     -27.472 -35.507  -5.158  1.00335.06           C  
ATOM    113  N7   DG A   6     -26.331 -35.494  -5.785  1.00337.84           N  
ATOM    114  C5   DG A   6     -25.431 -35.019  -4.855  1.00334.16           C  
ATOM    115  C6   DG A   6     -24.049 -34.794  -4.987  1.00330.22           C  
ATOM    116  O6   DG A   6     -23.336 -34.983  -5.991  1.00331.14           O  
ATOM    117  N1   DG A   6     -23.490 -34.309  -3.811  1.00321.93           N  
ATOM    118  C2   DG A   6     -24.184 -34.078  -2.647  1.00317.55           C  
ATOM    119  N2   DG A   6     -23.460 -33.596  -1.621  1.00307.68           N  
ATOM    120  N3   DG A   6     -25.499 -34.280  -2.505  1.00320.28           N  
ATOM    121  C4   DG A   6     -26.061 -34.738  -3.653  1.00329.03           C  
ATOM    122  P    DC A   7     -30.560 -32.266  -0.841  1.00313.59           P  
ATOM    123  OP1  DC A   7     -31.045 -31.983   0.533  1.00311.03           O  
ATOM    124  OP2  DC A   7     -31.011 -31.444  -1.990  1.00311.07           O1-
ATOM    125  O5'  DC A   7     -28.969 -32.203  -0.805  1.00318.35           O  
ATOM    126  C5'  DC A   7     -28.249 -32.752   0.295  1.00320.31           C  
ATOM    127  C4'  DC A   7     -26.896 -32.083   0.395  1.00315.77           C  
ATOM    128  O4'  DC A   7     -26.206 -32.254  -0.876  1.00316.43           O  
ATOM    129  C3'  DC A   7     -26.975 -30.576   0.650  1.00310.42           C  
ATOM    130  O3'  DC A   7     -26.056 -30.157   1.688  1.00303.08           O  
ATOM    131  C2'  DC A   7     -26.645 -29.954  -0.710  1.00311.60           C  
ATOM    132  C1'  DC A   7     -25.786 -31.014  -1.387  1.00313.29           C  
ATOM    133  N1   DC A   7     -25.923 -31.021  -2.913  1.00312.20           N  
ATOM    134  C2   DC A   7     -24.779 -31.192  -3.715  1.00309.87           C  
ATOM    135  O2   DC A   7     -23.682 -31.365  -3.172  1.00307.49           O  
ATOM    136  N3   DC A   7     -24.912 -31.183  -5.064  1.00308.93           N  
ATOM    137  C4   DC A   7     -26.115 -30.991  -5.613  1.00315.66           C  
ATOM    138  N4   DC A   7     -26.193 -30.986  -6.942  1.00323.20           N  
ATOM    139  C5   DC A   7     -27.290 -30.799  -4.824  1.00317.18           C  
ATOM    140  C6   DC A   7     -27.152 -30.813  -3.492  1.00310.73           C  
ATOM    141  P    DC A   8     -26.314 -28.780   2.493  1.00290.88           P  
ATOM    142  OP1  DC A   8     -26.645 -29.068   3.908  1.00292.03           O  
ATOM    143  OP2  DC A   8     -27.279 -27.981   1.713  1.00296.13           O1-
ATOM    144  O5'  DC A   8     -24.894 -28.050   2.463  1.00280.16           O  
ATOM    145  C5'  DC A   8     -23.930 -28.420   3.403  1.00278.51           C  
ATOM    146  C4'  DC A   8     -22.587 -28.675   2.751  1.00282.79           C  
ATOM    147  O4'  DC A   8     -22.729 -29.385   1.491  1.00291.13           O  
ATOM    148  C3'  DC A   8     -21.843 -27.451   2.338  1.00280.91           C  
ATOM    149  O3'  DC A   8     -21.302 -26.828   3.430  1.00277.91           O  
ATOM    150  C2'  DC A   8     -20.766 -28.090   1.493  1.00290.36           C  
ATOM    151  C1'  DC A   8     -21.596 -29.068   0.673  1.00295.95           C  
ATOM    152  N1   DC A   8     -22.066 -28.496  -0.649  1.00303.66           N  
ATOM    153  C2   DC A   8     -21.176 -27.778  -1.489  1.00302.43           C  
ATOM    154  O2   DC A   8     -19.997 -27.610  -1.157  1.00301.37           O  
ATOM    155  N3   DC A   8     -21.637 -27.289  -2.660  1.00302.79           N  
ATOM    156  C4   DC A   8     -22.901 -27.480  -3.014  1.00305.65           C  
ATOM    157  N4   DC A   8     -23.291 -26.977  -4.191  1.00310.09           N  
ATOM    158  C5   DC A   8     -23.815 -28.204  -2.193  1.00308.10           C  
ATOM    159  C6   DC A   8     -23.357 -28.686  -1.031  1.00305.69           C  
ATOM    160  P    DT A   9     -20.646 -25.388   3.224  1.00273.30           P  
ATOM    161  OP1  DT A   9     -20.354 -24.817   4.547  1.00281.97           O  
ATOM    162  OP2  DT A   9     -21.455 -24.689   2.217  1.00276.69           O1-
ATOM    163  O5'  DT A   9     -19.266 -25.653   2.486  1.00280.10           O  
ATOM    164  C5'  DT A   9     -18.535 -24.551   2.047  1.00280.93           C  
ATOM    165  C4'  DT A   9     -17.642 -24.891   0.881  1.00283.57           C  
ATOM    166  O4'  DT A   9     -18.350 -25.635  -0.143  1.00286.32           O  
ATOM    167  C3'  DT A   9     -17.173 -23.691   0.120  1.00286.25           C  
ATOM    168  O3'  DT A   9     -16.233 -22.957   0.859  1.00286.27           O  
ATOM    169  C2'  DT A   9     -16.588 -24.373  -1.097  1.00288.37           C  
ATOM    170  C1'  DT A   9     -17.704 -25.376  -1.394  1.00288.78           C  
ATOM    171  N1   DT A   9     -18.710 -24.857  -2.375  1.00289.11           N  
ATOM    172  C2   DT A   9     -18.558 -25.165  -3.702  1.00289.69           C  
ATOM    173  O2   DT A   9     -17.649 -25.840  -4.130  1.00289.20           O  
ATOM    174  N3   DT A   9     -19.511 -24.643  -4.516  1.00290.03           N  
ATOM    175  C4   DT A   9     -20.580 -23.852  -4.154  1.00295.15           C  
ATOM    176  O4   DT A   9     -21.390 -23.439  -4.965  1.00312.22           O  
ATOM    177  C5   DT A   9     -20.686 -23.555  -2.750  1.00286.42           C  
ATOM    178  C7   DT A   9     -21.809 -22.699  -2.243  1.00286.78           C  
ATOM    179  C6   DT A   9     -19.758 -24.063  -1.934  1.00288.32           C  
ATOM    180  P    DG A  10     -16.478 -21.380   1.042  1.00285.34           P  
ATOM    181  OP1  DG A  10     -16.054 -21.021   2.410  1.00283.33           O  
ATOM    182  OP2  DG A  10     -17.892 -21.144   0.650  1.00283.89           O1-
ATOM    183  O5'  DG A  10     -15.489 -20.701  -0.038  1.00288.84           O  
ATOM    184  C5'  DG A  10     -14.086 -21.045  -0.060  1.00286.25           C  
ATOM    185  C4'  DG A  10     -13.685 -21.677  -1.391  1.00285.32           C  
ATOM    186  O4'  DG A  10     -14.867 -22.218  -2.057  1.00291.08           O  
ATOM    187  C3'  DG A  10     -13.048 -20.731  -2.410  1.00280.28           C  
ATOM    188  O3'  DG A  10     -12.123 -21.459  -3.208  1.00277.01           O  
ATOM    189  C2'  DG A  10     -14.260 -20.306  -3.238  1.00282.63           C  
ATOM    190  C1'  DG A  10     -14.992 -21.636  -3.339  1.00289.54           C  
ATOM    191  N9   DG A  10     -16.421 -21.533  -3.710  1.00294.40           N  
ATOM    192  C8   DG A  10     -17.507 -21.395  -2.865  1.00294.83           C  
ATOM    193  N7   DG A  10     -18.654 -21.339  -3.490  1.00296.71           N  
ATOM    194  C5   DG A  10     -18.319 -21.451  -4.825  1.00298.10           C  
ATOM    195  C6   DG A  10     -19.153 -21.476  -5.966  1.00313.84           C  
ATOM    196  O6   DG A  10     -20.394 -21.348  -6.020  1.00323.67           O  
ATOM    197  N1   DG A  10     -18.412 -21.595  -7.135  1.00324.86           N  
ATOM    198  C2   DG A  10     -17.044 -21.706  -7.205  1.00316.36           C  
ATOM    199  N2   DG A  10     -16.535 -21.825  -8.439  1.00323.93           N  
ATOM    200  N3   DG A  10     -16.239 -21.707  -6.142  1.00296.99           N  
ATOM    201  C4   DG A  10     -16.944 -21.573  -4.987  1.00295.94           C  
ATOM    202  P    DA A  11     -11.057 -20.698  -4.134  1.00270.20           P  
ATOM    203  OP1  DA A  11     -10.188 -21.778  -4.660  1.00266.66           O  
ATOM    204  OP2  DA A  11     -10.460 -19.617  -3.310  1.00267.47           O1-
ATOM    205  O5'  DA A  11     -11.939 -20.032  -5.328  1.00273.03           O  
ATOM    206  C5'  DA A  11     -12.283 -20.783  -6.523  1.00273.09           C  
ATOM    207  C4'  DA A  11     -13.132 -19.958  -7.499  1.00268.23           C  
ATOM    208  O4'  DA A  11     -14.465 -19.782  -6.949  1.00272.91           O  
ATOM    209  C3'  DA A  11     -12.615 -18.546  -7.804  1.00260.35           C  
ATOM    210  O3'  DA A  11     -12.873 -18.216  -9.161  1.00253.33           O  
ATOM    211  C2'  DA A  11     -13.457 -17.702  -6.864  1.00264.36           C  
ATOM    212  C1'  DA A  11     -14.776 -18.431  -6.979  1.00271.31           C  
ATOM    213  N9   DA A  11     -15.725 -18.107  -5.940  1.00276.88           N  
ATOM    214  C8   DA A  11     -15.463 -17.568  -4.728  1.00276.00           C  
ATOM    215  N7   DA A  11     -16.529 -17.353  -4.004  1.00279.73           N  
ATOM    216  C5   DA A  11     -17.559 -17.758  -4.815  1.00287.76           C  
ATOM    217  C6   DA A  11     -18.953 -17.784  -4.640  1.00295.68           C  
ATOM    218  N6   DA A  11     -19.554 -17.377  -3.529  1.00300.56           N  
ATOM    219  N1   DA A  11     -19.704 -18.245  -5.650  1.00304.83           N  
ATOM    220  C2   DA A  11     -19.087 -18.644  -6.768  1.00305.14           C  
ATOM    221  N3   DA A  11     -17.778 -18.682  -7.044  1.00293.31           N  
ATOM    222  C4   DA A  11     -17.071 -18.214  -6.023  1.00284.85           C  
ATOM    223  P    DA A  12     -12.071 -18.956 -10.335  1.00247.19           P  
ATOM    224  OP1  DA A  12     -12.833 -20.150 -10.738  1.00251.26           O  
ATOM    225  OP2  DA A  12     -10.663 -19.027  -9.910  1.00250.13           O1-
ATOM    226  O5'  DA A  12     -12.123 -17.933 -11.550  1.00250.08           O  
ATOM    227  C5'  DA A  12     -12.501 -18.375 -12.853  1.00258.33           C  
ATOM    228  C4'  DA A  12     -14.012 -18.306 -13.053  1.00269.18           C  
ATOM    229  O4'  DA A  12     -14.675 -18.335 -11.769  1.00269.56           O  
ATOM    230  C3'  DA A  12     -14.538 -17.055 -13.794  1.00276.07           C  
ATOM    231  O3'  DA A  12     -15.095 -17.409 -15.112  1.00280.25           O  
ATOM    232  C2'  DA A  12     -15.611 -16.481 -12.864  1.00281.71           C  
ATOM    233  C1'  DA A  12     -15.865 -17.596 -11.854  1.00279.30           C  
ATOM    234  N9   DA A  12     -16.148 -17.077 -10.540  1.00280.51           N  
ATOM    235  C8   DA A  12     -15.237 -16.701  -9.616  1.00275.52           C  
ATOM    236  N7   DA A  12     -15.762 -16.243  -8.514  1.00277.49           N  
ATOM    237  C5   DA A  12     -17.109 -16.345  -8.720  1.00286.24           C  
ATOM    238  C6   DA A  12     -18.203 -16.013  -7.919  1.00294.01           C  
ATOM    239  N6   DA A  12     -18.077 -15.523  -6.685  1.00292.82           N  
ATOM    240  N1   DA A  12     -19.433 -16.226  -8.423  1.00302.99           N  
ATOM    241  C2   DA A  12     -19.541 -16.731  -9.661  1.00303.43           C  
ATOM    242  N3   DA A  12     -18.575 -17.070 -10.516  1.00299.11           N  
ATOM    243  C4   DA A  12     -17.373 -16.850  -9.975  1.00288.64           C  
ATOM    244  P    DT A  13     -15.407 -16.283 -16.237  1.00270.55           P  
ATOM    245  OP1  DT A  13     -15.892 -16.906 -17.490  1.00271.05           O  
ATOM    246  OP2  DT A  13     -14.370 -15.249 -16.264  1.00273.03           O1-
ATOM    247  O5'  DT A  13     -16.670 -15.557 -15.698  1.00278.15           O  
ATOM    248  C5'  DT A  13     -17.876 -16.059 -16.044  1.00286.90           C  
ATOM    249  C4'  DT A  13     -18.911 -15.099 -15.632  1.00294.64           C  
ATOM    250  O4'  DT A  13     -18.994 -15.104 -14.193  1.00296.31           O  
ATOM    251  C3'  DT A  13     -18.595 -13.651 -16.023  1.00296.21           C  
ATOM    252  O3'  DT A  13     -19.796 -12.994 -16.356  1.00304.37           O  
ATOM    253  C2'  DT A  13     -18.024 -13.100 -14.736  1.00295.88           C  
ATOM    254  C1'  DT A  13     -18.987 -13.776 -13.792  1.00301.38           C  
ATOM    255  N1   DT A  13     -18.641 -13.675 -12.394  1.00302.15           N  
ATOM    256  C2   DT A  13     -19.652 -13.546 -11.481  1.00310.72           C  
ATOM    257  O2   DT A  13     -20.818 -13.527 -11.787  1.00313.88           O  
ATOM    258  N3   DT A  13     -19.252 -13.446 -10.190  1.00310.66           N  
ATOM    259  C4   DT A  13     -17.963 -13.457  -9.723  1.00304.15           C  
ATOM    260  O4   DT A  13     -17.702 -13.356  -8.532  1.00302.14           O  
ATOM    261  C5   DT A  13     -16.942 -13.597 -10.730  1.00299.67           C  
ATOM    262  C7   DT A  13     -15.497 -13.616 -10.329  1.00297.02           C  
ATOM    263  C6   DT A  13     -17.328 -13.696 -12.013  1.00298.24           C  
ATOM    264  P    DA A  14     -20.567 -13.353 -17.720  1.00313.65           P  
ATOM    265  OP1  DA A  14     -19.721 -14.310 -18.486  1.00312.19           O  
ATOM    266  OP2  DA A  14     -20.945 -12.071 -18.344  1.00321.29           O1-
ATOM    267  O5'  DA A  14     -21.947 -14.017 -17.230  1.00311.75           O  
ATOM    268  C5'  DA A  14     -22.105 -14.411 -15.862  1.00312.04           C  
ATOM    269  C4'  DA A  14     -22.951 -13.424 -15.082  1.00320.53           C  
ATOM    270  O4'  DA A  14     -22.208 -12.942 -13.916  1.00321.13           O  
ATOM    271  C3'  DA A  14     -23.360 -12.163 -15.850  1.00328.03           C  
ATOM    272  O3'  DA A  14     -24.688 -11.765 -15.438  1.00339.65           O  
ATOM    273  C2'  DA A  14     -22.300 -11.187 -15.382  1.00327.87           C  
ATOM    274  C1'  DA A  14     -22.283 -11.536 -13.922  1.00328.90           C  
ATOM    275  N9   DA A  14     -21.165 -10.946 -13.206  1.00329.36           N  
ATOM    276  C8   DA A  14     -19.874 -10.869 -13.619  1.00320.44           C  
ATOM    277  N7   DA A  14     -19.080 -10.266 -12.779  1.00324.99           N  
ATOM    278  C5   DA A  14     -19.928  -9.862 -11.770  1.00337.52           C  
ATOM    279  C6   DA A  14     -19.711  -9.150 -10.587  1.00346.28           C  
ATOM    280  N6   DA A  14     -18.509  -8.701 -10.221  1.00349.09           N  
ATOM    281  N1   DA A  14     -20.779  -8.910  -9.794  1.00351.32           N  
ATOM    282  C2   DA A  14     -21.979  -9.360 -10.177  1.00350.05           C  
ATOM    283  N3   DA A  14     -22.301 -10.049 -11.266  1.00347.25           N  
ATOM    284  C4   DA A  14     -21.221 -10.262 -12.027  1.00339.40           C  
ATOM    285  P    DC A  15     -25.236 -10.253 -15.597  1.00362.05           P  
ATOM    286  OP1  DC A  15     -26.484 -10.329 -16.372  1.00369.53           O  
ATOM    287  OP2  DC A  15     -24.216  -9.343 -16.137  1.00352.76           O1-
ATOM    288  O5'  DC A  15     -25.586  -9.801 -14.087  1.00366.01           O  
ATOM    289  C5'  DC A  15     -26.321 -10.694 -13.202  1.00367.39           C  
ATOM    290  C4'  DC A  15     -26.931  -9.963 -11.994  1.00377.28           C  
ATOM    291  O4'  DC A  15     -25.934  -9.803 -10.950  1.00367.54           O  
ATOM    292  C3'  DC A  15     -27.472  -8.556 -12.255  1.00394.45           C  
ATOM    293  O3'  DC A  15     -28.824  -8.619 -12.670  1.00409.63           O  
ATOM    294  C2'  DC A  15     -27.343  -7.904 -10.881  1.00393.37           C  
ATOM    295  C1'  DC A  15     -26.038  -8.511 -10.378  1.00376.72           C  
ATOM    296  N1   DC A  15     -24.849  -7.745 -10.775  1.00375.37           N  
ATOM    297  C2   DC A  15     -24.285  -6.844  -9.882  1.00374.12           C  
ATOM    298  O2   DC A  15     -24.798  -6.697  -8.770  1.00371.83           O  
ATOM    299  N3   DC A  15     -23.192  -6.159 -10.260  1.00377.65           N  
ATOM    300  C4   DC A  15     -22.672  -6.345 -11.472  1.00377.53           C  
ATOM    301  N4   DC A  15     -21.583  -5.645 -11.796  1.00384.86           N  
ATOM    302  C5   DC A  15     -23.235  -7.261 -12.400  1.00377.74           C  
ATOM    303  C6   DC A  15     -24.308  -7.931 -12.012  1.00373.34           C  
TER     304       DC A  15                                                      
ATOM    305  P    DG B   9     -19.011 -32.609 -10.603  1.00314.39           P  
ATOM    306  OP1  DG B   9     -17.609 -33.073 -10.347  1.00299.44           O  
ATOM    307  OP2  DG B   9     -20.005 -32.527  -9.489  1.00313.48           O1-
ATOM    308  O5'  DG B   9     -18.954 -31.158 -11.315  1.00295.50           O  
ATOM    309  C5'  DG B   9     -18.842 -29.980 -10.551  1.00298.12           C  
ATOM    310  C4'  DG B   9     -17.483 -29.271 -10.747  1.00301.84           C  
ATOM    311  O4'  DG B   9     -17.660 -27.860 -10.461  1.00304.78           O  
ATOM    312  C3'  DG B   9     -16.338 -29.722  -9.804  1.00300.18           C  
ATOM    313  O3'  DG B   9     -15.035 -29.760 -10.477  1.00301.88           O  
ATOM    314  C2'  DG B   9     -16.341 -28.668  -8.673  1.00299.34           C  
ATOM    315  C1'  DG B   9     -17.380 -27.622  -9.108  1.00301.24           C  
ATOM    316  N9   DG B   9     -18.629 -27.610  -8.341  1.00296.91           N  
ATOM    317  C8   DG B   9     -19.920 -27.457  -8.838  1.00300.36           C  
ATOM    318  N7   DG B   9     -20.842 -27.467  -7.927  1.00296.27           N  
ATOM    319  C5   DG B   9     -20.116 -27.642  -6.745  1.00292.32           C  
ATOM    320  C6   DG B   9     -20.593 -27.736  -5.433  1.00292.73           C  
ATOM    321  O6   DG B   9     -21.746 -27.690  -5.044  1.00298.75           O  
ATOM    322  N1   DG B   9     -19.536 -27.913  -4.524  1.00291.97           N  
ATOM    323  C2   DG B   9     -18.218 -27.998  -4.869  1.00289.16           C  
ATOM    324  N2   DG B   9     -17.339 -28.159  -3.868  1.00290.70           N  
ATOM    325  N3   DG B   9     -17.765 -27.893  -6.102  1.00289.76           N  
ATOM    326  C4   DG B   9     -18.790 -27.721  -6.987  1.00292.81           C  
ATOM    327  P    DG B  10     -13.902 -30.829 -10.049  1.00290.85           P  
ATOM    328  OP1  DG B  10     -12.579 -30.186 -10.167  1.00302.48           O  
ATOM    329  OP2  DG B  10     -14.142 -32.057 -10.832  1.00289.16           O1-
ATOM    330  O5'  DG B  10     -14.241 -31.188  -8.517  1.00276.94           O  
ATOM    331  C5'  DG B  10     -13.797 -30.356  -7.406  1.00272.12           C  
ATOM    332  C4'  DG B  10     -14.363 -30.898  -6.102  1.00260.11           C  
ATOM    333  O4'  DG B  10     -15.688 -30.321  -5.837  1.00265.05           O  
ATOM    334  C3'  DG B  10     -14.571 -32.416  -6.117  1.00251.68           C  
ATOM    335  O3'  DG B  10     -14.167 -32.997  -4.896  1.00242.49           O  
ATOM    336  C2'  DG B  10     -16.059 -32.528  -6.306  1.00260.84           C  
ATOM    337  C1'  DG B  10     -16.548 -31.376  -5.468  1.00266.71           C  
ATOM    338  N9   DG B  10     -17.931 -31.088  -5.796  1.00279.54           N  
ATOM    339  C8   DG B  10     -18.429 -30.887  -7.053  1.00288.61           C  
ATOM    340  N7   DG B  10     -19.721 -30.738  -7.103  1.00292.83           N  
ATOM    341  C5   DG B  10     -20.122 -30.892  -5.794  1.00289.97           C  
ATOM    342  C6   DG B  10     -21.425 -30.836  -5.261  1.00293.25           C  
ATOM    343  O6   DG B  10     -22.481 -30.627  -5.851  1.00294.13           O  
ATOM    344  N1   DG B  10     -21.418 -31.044  -3.889  1.00294.92           N  
ATOM    345  C2   DG B  10     -20.301 -31.274  -3.140  1.00291.24           C  
ATOM    346  N2   DG B  10     -20.499 -31.436  -1.822  1.00292.29           N  
ATOM    347  N3   DG B  10     -19.059 -31.332  -3.634  1.00284.67           N  
ATOM    348  C4   DG B  10     -19.061 -31.138  -4.975  1.00284.66           C  
ATOM    349  P    DC B  11     -14.918 -34.290  -4.298  1.00240.24           P  
ATOM    350  OP1  DC B  11     -13.882 -35.084  -3.632  1.00243.77           O  
ATOM    351  OP2  DC B  11     -15.715 -35.047  -5.278  1.00245.50           O1-
ATOM    352  O5'  DC B  11     -15.904 -33.668  -3.213  1.00251.71           O  
ATOM    353  C5'  DC B  11     -15.415 -32.738  -2.252  1.00256.28           C  
ATOM    354  C4'  DC B  11     -16.358 -32.615  -1.058  1.00258.21           C  
ATOM    355  O4'  DC B  11     -17.724 -32.514  -1.529  1.00264.27           O  
ATOM    356  C3'  DC B  11     -16.364 -33.798  -0.098  1.00252.54           C  
ATOM    357  O3'  DC B  11     -16.751 -33.352   1.218  1.00241.58           O  
ATOM    358  C2'  DC B  11     -17.424 -34.692  -0.730  1.00260.59           C  
ATOM    359  C1'  DC B  11     -18.454 -33.665  -1.153  1.00269.01           C  
ATOM    360  N1   DC B  11     -19.276 -34.061  -2.320  1.00278.14           N  
ATOM    361  C2   DC B  11     -20.666 -34.156  -2.184  1.00287.72           C  
ATOM    362  O2   DC B  11     -21.182 -33.907  -1.088  1.00287.59           O  
ATOM    363  N3   DC B  11     -21.411 -34.466  -3.269  1.00295.46           N  
ATOM    364  C4   DC B  11     -20.814 -34.704  -4.439  1.00294.88           C  
ATOM    365  N4   DC B  11     -21.586 -35.033  -5.482  1.00305.15           N  
ATOM    366  C5   DC B  11     -19.396 -34.620  -4.594  1.00285.79           C  
ATOM    367  C6   DC B  11     -18.675 -34.300  -3.520  1.00277.89           C  
ATOM    368  P    DT B  12     -17.329 -34.368   2.327  1.00230.99           P  
ATOM    369  OP1  DT B  12     -16.840 -33.856   3.613  1.00234.58           O  
ATOM    370  OP2  DT B  12     -17.021 -35.765   1.993  1.00246.01           O1-
ATOM    371  O5'  DT B  12     -18.916 -34.178   2.262  1.00255.89           O  
ATOM    372  C5'  DT B  12     -19.515 -33.125   2.984  1.00262.69           C  
ATOM    373  C4'  DT B  12     -20.867 -33.523   3.571  1.00275.27           C  
ATOM    374  O4'  DT B  12     -21.799 -33.775   2.496  1.00282.58           O  
ATOM    375  C3'  DT B  12     -20.892 -34.784   4.451  1.00280.81           C  
ATOM    376  O3'  DT B  12     -21.952 -34.687   5.424  1.00288.84           O  
ATOM    377  C2'  DT B  12     -21.204 -35.843   3.434  1.00287.80           C  
ATOM    378  C1'  DT B  12     -22.219 -35.112   2.567  1.00291.67           C  
ATOM    379  N1   DT B  12     -22.234 -35.638   1.258  1.00296.95           N  
ATOM    380  C2   DT B  12     -23.359 -35.519   0.490  1.00304.24           C  
ATOM    381  O2   DT B  12     -24.363 -34.963   0.870  1.00305.63           O  
ATOM    382  N3   DT B  12     -23.259 -36.072  -0.747  1.00309.38           N  
ATOM    383  C4   DT B  12     -22.157 -36.726  -1.263  1.00309.39           C  
ATOM    384  O4   DT B  12     -22.147 -37.189  -2.389  1.00317.88           O  
ATOM    385  C5   DT B  12     -21.008 -36.814  -0.387  1.00301.69           C  
ATOM    386  C7   DT B  12     -19.749 -37.499  -0.840  1.00299.65           C  
ATOM    387  C6   DT B  12     -21.108 -36.270   0.815  1.00295.13           C  
ATOM    388  P    DG B  13     -22.420 -35.956   6.299  1.00305.43           P  
ATOM    389  OP1  DG B  13     -22.739 -35.478   7.653  1.00309.78           O  
ATOM    390  OP2  DG B  13     -21.435 -37.042   6.164  1.00307.83           O1-
ATOM    391  O5'  DG B  13     -23.823 -36.382   5.648  1.00304.41           O  
ATOM    392  C5'  DG B  13     -25.046 -36.336   6.438  1.00310.83           C  
ATOM    393  C4'  DG B  13     -26.243 -36.696   5.580  1.00314.41           C  
ATOM    394  O4'  DG B  13     -25.959 -36.262   4.219  1.00308.02           O  
ATOM    395  C3'  DG B  13     -26.529 -38.198   5.472  1.00330.36           C  
ATOM    396  O3'  DG B  13     -27.452 -38.673   6.546  1.00341.91           O  
ATOM    397  C2'  DG B  13     -27.174 -38.291   4.091  1.00330.38           C  
ATOM    398  C1'  DG B  13     -26.429 -37.223   3.288  1.00318.32           C  
ATOM    399  N9   DG B  13     -25.297 -37.761   2.530  1.00315.71           N  
ATOM    400  C8   DG B  13     -23.972 -37.677   2.858  1.00309.95           C  
ATOM    401  N7   DG B  13     -23.179 -38.262   2.008  1.00309.90           N  
ATOM    402  C5   DG B  13     -24.029 -38.784   1.058  1.00318.44           C  
ATOM    403  C6   DG B  13     -23.734 -39.538  -0.094  1.00316.85           C  
ATOM    404  O6   DG B  13     -22.619 -39.899  -0.518  1.00320.77           O  
ATOM    405  N1   DG B  13     -24.890 -39.893  -0.779  1.00322.41           N  
ATOM    406  C2   DG B  13     -26.167 -39.555  -0.417  1.00324.35           C  
ATOM    407  N2   DG B  13     -27.140 -40.015  -1.224  1.00327.23           N  
ATOM    408  N3   DG B  13     -26.472 -38.851   0.676  1.00322.83           N  
ATOM    409  C4   DG B  13     -25.349 -38.499   1.364  1.00317.30           C  
ATOM    410  P    DC B  14     -27.327 -40.166   7.194  1.00346.78           P  
ATOM    411  OP1  DC B  14     -27.806 -40.115   8.590  1.00346.70           O  
ATOM    412  OP2  DC B  14     -25.964 -40.680   6.894  1.00340.80           O1-
ATOM    413  O5'  DC B  14     -28.375 -41.076   6.368  1.00341.10           O  
ATOM    414  C5'  DC B  14     -29.583 -41.628   6.937  1.00331.24           C  
ATOM    415  C4'  DC B  14     -30.551 -42.029   5.813  1.00326.93           C  
ATOM    416  O4'  DC B  14     -30.218 -41.282   4.601  1.00339.83           O  
ATOM    417  C3'  DC B  14     -30.543 -43.504   5.448  1.00318.36           C  
ATOM    418  O3'  DC B  14     -31.779 -44.103   5.850  1.00295.02           O  
ATOM    419  C2'  DC B  14     -30.343 -43.550   3.912  1.00337.64           C  
ATOM    420  C1'  DC B  14     -29.902 -42.134   3.513  1.00339.76           C  
ATOM    421  N1   DC B  14     -28.358 -41.944   3.077  1.00341.55           N  
ATOM    422  C2   DC B  14     -27.968 -41.886   1.704  1.00339.60           C  
ATOM    423  O2   DC B  14     -28.805 -41.981   0.816  1.00338.54           O  
ATOM    424  N3   DC B  14     -26.650 -41.723   1.397  1.00337.45           N  
ATOM    425  C4   DC B  14     -25.743 -41.582   2.357  1.00336.22           C  
ATOM    426  N4   DC B  14     -24.465 -41.428   1.999  1.00332.70           N  
ATOM    427  C5   DC B  14     -26.105 -41.601   3.728  1.00336.62           C  
ATOM    428  C6   DC B  14     -27.395 -41.809   4.035  1.00340.16           C  
TER     429       DC B  14                                                      
ATOM    430  P    DT C   1      15.925  15.986 -21.671  1.00413.31           P  
ATOM    431  OP1  DT C   1      14.481  15.728 -21.849  1.00405.50           O  
ATOM    432  OP2  DT C   1      16.368  16.814 -20.519  1.00401.00           O1-
ATOM    433  O5'  DT C   1      16.759  14.609 -21.787  1.00401.17           O  
ATOM    434  C5'  DT C   1      16.523  13.692 -22.869  1.00398.10           C  
ATOM    435  C4'  DT C   1      15.705  12.490 -22.415  1.00383.57           C  
ATOM    436  O4'  DT C   1      16.197  12.015 -21.135  1.00377.59           O  
ATOM    437  C3'  DT C   1      14.214  12.754 -22.248  1.00375.39           C  
ATOM    438  O3'  DT C   1      13.444  11.726 -22.855  1.00365.61           O  
ATOM    439  C2'  DT C   1      13.994  12.829 -20.732  1.00369.69           C  
ATOM    440  C1'  DT C   1      15.207  12.118 -20.136  1.00372.53           C  
ATOM    441  N1   DT C   1      15.796  12.833 -18.936  1.00374.74           N  
ATOM    442  C2   DT C   1      15.524  12.358 -17.694  1.00370.32           C  
ATOM    443  O2   DT C   1      14.831  11.372 -17.493  1.00365.46           O  
ATOM    444  N3   DT C   1      16.104  13.074 -16.682  1.00370.80           N  
ATOM    445  C4   DT C   1      16.896  14.204 -16.783  1.00369.26           C  
ATOM    446  O4   DT C   1      17.359  14.774 -15.807  1.00366.72           O  
ATOM    447  C5   DT C   1      17.140  14.658 -18.103  1.00370.10           C  
ATOM    448  C7   DT C   1      17.995  15.872 -18.326  1.00361.49           C  
ATOM    449  C6   DT C   1      16.585  13.964 -19.109  1.00375.44           C  
ATOM    450  P    DG C   2      11.845  11.889 -22.944  1.00357.43           P  
ATOM    451  OP1  DG C   2      11.322  11.076 -24.062  1.00352.50           O  
ATOM    452  OP2  DG C   2      11.536  13.327 -22.924  1.00359.91           O1-
ATOM    453  O5'  DG C   2      11.341  11.299 -21.551  1.00351.70           O  
ATOM    454  C5'  DG C   2      10.106  11.701 -20.995  1.00345.00           C  
ATOM    455  C4'  DG C   2       9.800  10.842 -19.792  1.00340.58           C  
ATOM    456  O4'  DG C   2      10.890  10.994 -18.856  1.00343.35           O  
ATOM    457  C3'  DG C   2       8.595  11.273 -18.989  1.00334.90           C  
ATOM    458  O3'  DG C   2       8.352  10.302 -17.968  1.00333.49           O  
ATOM    459  C2'  DG C   2       9.188  12.478 -18.350  1.00340.00           C  
ATOM    460  C1'  DG C   2      10.419  11.783 -17.803  1.00346.05           C  
ATOM    461  N9   DG C   2      11.436  12.690 -17.385  1.00356.37           N  
ATOM    462  C8   DG C   2      11.787  13.868 -17.983  1.00359.84           C  
ATOM    463  N7   DG C   2      12.729  14.498 -17.347  1.00365.33           N  
ATOM    464  C5   DG C   2      13.002  13.677 -16.257  1.00366.80           C  
ATOM    465  C6   DG C   2      13.916  13.841 -15.203  1.00371.03           C  
ATOM    466  O6   DG C   2      14.716  14.767 -15.032  1.00372.76           O  
ATOM    467  N1   DG C   2      13.877  12.769 -14.309  1.00371.61           N  
ATOM    468  C2   DG C   2      13.036  11.689 -14.426  1.00367.25           C  
ATOM    469  N2   DG C   2      13.121  10.750 -13.476  1.00366.93           N  
ATOM    470  N3   DG C   2      12.171  11.538 -15.405  1.00361.91           N  
ATOM    471  C4   DG C   2      12.212  12.565 -16.278  1.00362.03           C  
ATOM    472  P    DC C   3       6.926   9.581 -17.837  1.00324.86           P  
ATOM    473  OP1  DC C   3       7.143   8.161 -17.515  1.00326.89           O  
ATOM    474  OP2  DC C   3       6.144   9.982 -19.020  1.00331.36           O1-
ATOM    475  O5'  DC C   3       6.238  10.247 -16.571  1.00338.34           O  
ATOM    476  C5'  DC C   3       6.607  11.526 -16.190  1.00344.91           C  
ATOM    477  C4'  DC C   3       7.486  11.469 -14.976  1.00352.55           C  
ATOM    478  O4'  DC C   3       8.783  12.025 -15.271  1.00356.26           O  
ATOM    479  C3'  DC C   3       6.995  12.299 -13.823  1.00361.54           C  
ATOM    480  O3'  DC C   3       5.900  11.628 -13.066  1.00361.65           O  
ATOM    481  C2'  DC C   3       8.269  12.488 -13.009  1.00368.28           C  
ATOM    482  C1'  DC C   3       9.385  12.403 -14.050  1.00365.09           C  
ATOM    483  N1   DC C   3      10.122  13.692 -14.216  1.00370.34           N  
ATOM    484  C2   DC C   3      11.074  14.072 -13.247  1.00378.06           C  
ATOM    485  O2   DC C   3      11.296  13.323 -12.275  1.00379.82           O  
ATOM    486  N3   DC C   3      11.731  15.249 -13.404  1.00381.71           N  
ATOM    487  C4   DC C   3      11.468  16.026 -14.460  1.00378.84           C  
ATOM    488  N4   DC C   3      12.142  17.175 -14.570  1.00379.48           N  
ATOM    489  C5   DC C   3      10.499  15.661 -15.449  1.00371.50           C  
ATOM    490  C6   DC C   3       9.855  14.500 -15.287  1.00369.16           C  
ATOM    491  P    DG C   4       5.839  10.041 -12.738  1.00354.17           P  
ATOM    492  OP1  DG C   4       6.864   9.203 -13.408  1.00355.04           O1-
ATOM    493  OP2  DG C   4       4.423   9.629 -12.931  1.00346.43           O  
ATOM    494  O5'  DG C   4       6.240   9.996 -11.179  1.00370.48           O  
ATOM    495  C5'  DG C   4       7.619  10.244 -10.809  1.00374.96           C  
ATOM    496  C4'  DG C   4       7.871  10.372  -9.307  1.00379.58           C  
ATOM    497  O4'  DG C   4       9.034  11.247  -9.115  1.00379.74           O  
ATOM    498  C3'  DG C   4       6.726  10.948  -8.478  1.00378.27           C  
ATOM    499  O3'  DG C   4       5.994   9.870  -7.667  1.00381.86           O  
ATOM    500  C2'  DG C   4       7.407  12.004  -7.560  1.00385.14           C  
ATOM    501  C1'  DG C   4       8.756  12.298  -8.207  1.00393.32           C  
ATOM    502  N9   DG C   4       8.901  13.595  -8.916  1.00381.03           N  
ATOM    503  C8   DG C   4       8.774  13.800 -10.263  1.00379.89           C  
ATOM    504  N7   DG C   4       9.013  15.021 -10.647  1.00382.21           N  
ATOM    505  C5   DG C   4       9.350  15.683  -9.483  1.00388.79           C  
ATOM    506  C6   DG C   4       9.719  17.039  -9.283  1.00400.88           C  
ATOM    507  O6   DG C   4       9.828  17.946 -10.124  1.00409.67           O  
ATOM    508  N1   DG C   4       9.984  17.304  -7.951  1.00403.24           N  
ATOM    509  C2   DG C   4       9.912  16.383  -6.935  1.00395.96           C  
ATOM    510  N2   DG C   4      10.208  16.841  -5.713  1.00396.94           N  
ATOM    511  N3   DG C   4       9.571  15.101  -7.101  1.00390.01           N  
ATOM    512  C4   DG C   4       9.307  14.820  -8.398  1.00385.89           C  
ATOM    513  P    DA C   5       4.396   9.538  -7.788  1.00370.74           P  
ATOM    514  OP1  DA C   5       4.071   8.423  -6.853  1.00362.61           O  
ATOM    515  OP2  DA C   5       4.030   9.346  -9.210  1.00362.62           O1-
ATOM    516  O5'  DA C   5       3.642  10.827  -7.181  1.00369.83           O  
ATOM    517  C5'  DA C   5       3.374  12.009  -7.991  1.00372.20           C  
ATOM    518  C4'  DA C   5       4.479  13.051  -7.789  1.00367.70           C  
ATOM    519  O4'  DA C   5       5.051  13.501  -9.067  1.00370.23           O  
ATOM    520  C3'  DA C   5       4.184  14.302  -6.977  1.00363.69           C  
ATOM    521  O3'  DA C   5       5.278  14.521  -5.975  1.00347.74           O  
ATOM    522  C2'  DA C   5       4.173  15.361  -8.096  1.00367.25           C  
ATOM    523  C1'  DA C   5       5.331  14.867  -8.952  1.00369.85           C  
ATOM    524  N9   DA C   5       5.401  15.446 -10.299  1.00369.64           N  
ATOM    525  C8   DA C   5       4.856  14.926 -11.433  1.00371.12           C  
ATOM    526  N7   DA C   5       5.073  15.640 -12.503  1.00377.30           N  
ATOM    527  C5   DA C   5       5.828  16.698 -12.047  1.00381.70           C  
ATOM    528  C6   DA C   5       6.382  17.806 -12.700  1.00396.37           C  
ATOM    529  N6   DA C   5       6.244  18.026 -14.007  1.00408.40           N  
ATOM    530  N1   DA C   5       7.081  18.682 -11.961  1.00399.44           N  
ATOM    531  C2   DA C   5       7.204  18.456 -10.661  1.00392.47           C  
ATOM    532  N3   DA C   5       6.747  17.442  -9.939  1.00379.23           N  
ATOM    533  C4   DA C   5       6.049  16.597 -10.693  1.00375.02           C  
ATOM    534  P    DG C   6       5.239  13.849  -4.494  1.00325.29           P  
ATOM    535  OP1  DG C   6       4.961  12.402  -4.570  1.00337.00           O  
ATOM    536  OP2  DG C   6       4.443  14.692  -3.583  1.00325.04           O1-
ATOM    537  O5'  DG C   6       6.725  13.956  -3.977  1.00322.15           O  
ATOM    538  C5'  DG C   6       6.971  14.592  -2.785  1.00316.47           C  
ATOM    539  C4'  DG C   6       7.234  16.065  -3.012  1.00333.54           C  
ATOM    540  O4'  DG C   6       7.197  16.415  -4.435  1.00344.89           O  
ATOM    541  C3'  DG C   6       6.236  17.011  -2.332  1.00336.65           C  
ATOM    542  O3'  DG C   6       6.919  17.888  -1.459  1.00343.80           O  
ATOM    543  C2'  DG C   6       5.640  17.785  -3.499  1.00347.22           C  
ATOM    544  C1'  DG C   6       6.792  17.764  -4.479  1.00352.75           C  
ATOM    545  N9   DG C   6       6.378  18.163  -5.821  1.00360.66           N  
ATOM    546  C8   DG C   6       5.667  17.418  -6.685  1.00361.42           C  
ATOM    547  N7   DG C   6       5.366  18.026  -7.794  1.00363.07           N  
ATOM    548  C5   DG C   6       5.911  19.276  -7.658  1.00365.15           C  
ATOM    549  C6   DG C   6       5.897  20.359  -8.553  1.00366.71           C  
ATOM    550  O6   DG C   6       5.386  20.411  -9.677  1.00365.60           O  
ATOM    551  N1   DG C   6       6.560  21.463  -8.032  1.00370.39           N  
ATOM    552  C2   DG C   6       7.153  21.508  -6.793  1.00374.37           C  
ATOM    553  N2   DG C   6       7.742  22.664  -6.462  1.00382.34           N  
ATOM    554  N3   DG C   6       7.173  20.489  -5.938  1.00371.25           N  
ATOM    555  C4   DG C   6       6.526  19.405  -6.437  1.00366.95           C  
ATOM    556  P    DT C   7       6.120  19.069  -0.713  1.00371.71           P  
ATOM    557  OP1  DT C   7       6.924  19.503   0.452  1.00374.41           O  
ATOM    558  OP2  DT C   7       4.769  18.518  -0.453  1.00372.13           O1-
ATOM    559  O5'  DT C   7       6.010  20.273  -1.803  1.00366.88           O  
ATOM    560  C5'  DT C   7       6.948  21.389  -1.800  1.00364.36           C  
ATOM    561  C4'  DT C   7       6.494  22.539  -2.722  1.00362.69           C  
ATOM    562  O4'  DT C   7       6.049  22.023  -4.017  1.00364.55           O  
ATOM    563  C3'  DT C   7       5.325  23.397  -2.206  1.00361.16           C  
ATOM    564  O3'  DT C   7       5.491  24.766  -2.600  1.00358.44           O  
ATOM    565  C2'  DT C   7       4.147  22.792  -2.982  1.00359.32           C  
ATOM    566  C1'  DT C   7       4.816  22.635  -4.334  1.00361.02           C  
ATOM    567  N1   DT C   7       4.056  21.803  -5.364  1.00360.46           N  
ATOM    568  C2   DT C   7       3.901  22.303  -6.647  1.00358.05           C  
ATOM    569  O2   DT C   7       4.351  23.382  -7.011  1.00359.28           O  
ATOM    570  N3   DT C   7       3.203  21.489  -7.495  1.00357.04           N  
ATOM    571  C4   DT C   7       2.653  20.259  -7.205  1.00356.67           C  
ATOM    572  O4   DT C   7       2.044  19.604  -8.038  1.00355.75           O  
ATOM    573  C5   DT C   7       2.840  19.796  -5.852  1.00361.14           C  
ATOM    574  C7   DT C   7       2.281  18.475  -5.429  1.00367.43           C  
ATOM    575  C6   DT C   7       3.521  20.578  -5.005  1.00363.15           C  
ATOM    576  P    DA C   8       6.582  25.771  -1.969  1.00358.91           P  
ATOM    577  OP1  DA C   8       7.934  25.300  -2.355  1.00354.29           O  
ATOM    578  OP2  DA C   8       6.308  26.033  -0.534  1.00358.23           O1-
ATOM    579  O5'  DA C   8       6.239  27.119  -2.786  1.00358.43           O  
ATOM    580  C5'  DA C   8       6.384  27.144  -4.232  1.00358.70           C  
ATOM    581  C4'  DA C   8       5.065  27.405  -5.011  1.00350.83           C  
ATOM    582  O4'  DA C   8       4.309  26.176  -5.224  1.00350.14           O  
ATOM    583  C3'  DA C   8       4.050  28.445  -4.455  1.00341.48           C  
ATOM    584  O3'  DA C   8       4.083  29.676  -5.282  1.00336.32           O  
ATOM    585  C2'  DA C   8       2.689  27.711  -4.569  1.00334.78           C  
ATOM    586  C1'  DA C   8       2.999  26.575  -5.556  1.00338.23           C  
ATOM    587  N9   DA C   8       2.055  25.425  -5.502  1.00335.93           N  
ATOM    588  C8   DA C   8       1.650  24.740  -4.389  1.00337.31           C  
ATOM    589  N7   DA C   8       0.790  23.771  -4.636  1.00336.14           N  
ATOM    590  C5   DA C   8       0.597  23.829  -6.009  1.00334.61           C  
ATOM    591  C6   DA C   8      -0.204  23.067  -6.899  1.00330.83           C  
ATOM    592  N6   DA C   8      -0.990  22.054  -6.511  1.00327.88           N  
ATOM    593  N1   DA C   8      -0.162  23.391  -8.207  1.00328.08           N  
ATOM    594  C2   DA C   8       0.618  24.397  -8.591  1.00329.62           C  
ATOM    595  N3   DA C   8       1.416  25.177  -7.862  1.00331.30           N  
ATOM    596  C4   DA C   8       1.359  24.845  -6.564  1.00334.06           C  
ATOM    597  P    DT C   9       3.166  30.974  -4.967  1.00327.52           P  
ATOM    598  OP1  DT C   9       3.942  32.194  -5.332  1.00322.89           O  
ATOM    599  OP2  DT C   9       2.639  30.847  -3.591  1.00328.16           O1-
ATOM    600  O5'  DT C   9       1.933  30.821  -5.978  1.00318.89           O  
ATOM    601  C5'  DT C   9       1.987  31.411  -7.258  1.00315.99           C  
ATOM    602  C4'  DT C   9       1.911  30.349  -8.342  1.00317.59           C  
ATOM    603  O4'  DT C   9       1.838  29.019  -7.757  1.00318.10           O  
ATOM    604  C3'  DT C   9       0.693  30.420  -9.230  1.00315.44           C  
ATOM    605  O3'  DT C   9       0.856  31.441 -10.214  1.00321.03           O  
ATOM    606  C2'  DT C   9       0.695  29.025  -9.837  1.00320.16           C  
ATOM    607  C1'  DT C   9       1.095  28.170  -8.630  1.00316.98           C  
ATOM    608  N1   DT C   9      -0.068  27.586  -7.858  1.00315.93           N  
ATOM    609  C2   DT C   9      -1.109  26.960  -8.522  1.00314.40           C  
ATOM    610  O2   DT C   9      -1.159  26.826  -9.725  1.00318.27           O  
ATOM    611  N3   DT C   9      -2.084  26.461  -7.708  1.00315.26           N  
ATOM    612  C4   DT C   9      -2.137  26.529  -6.328  1.00317.23           C  
ATOM    613  O4   DT C   9      -3.066  26.058  -5.689  1.00315.69           O  
ATOM    614  C5   DT C   9      -1.019  27.192  -5.694  1.00318.64           C  
ATOM    615  C7   DT C   9      -0.959  27.328  -4.192  1.00316.67           C  
ATOM    616  C6   DT C   9      -0.058  27.682  -6.485  1.00319.05           C  
ATOM    617  P    DT C  10      -0.382  32.404 -10.549  1.00328.80           P  
ATOM    618  OP1  DT C  10       0.039  33.512 -11.429  1.00326.66           O  
ATOM    619  OP2  DT C  10      -1.017  32.702  -9.256  1.00324.52           O1-
ATOM    620  O5'  DT C  10      -1.402  31.447 -11.312  1.00318.46           O  
ATOM    621  C5'  DT C  10      -1.118  30.956 -12.623  1.00316.48           C  
ATOM    622  C4'  DT C  10      -2.325  30.213 -13.157  1.00304.45           C  
ATOM    623  O4'  DT C  10      -2.771  29.300 -12.118  1.00302.06           O  
ATOM    624  C3'  DT C  10      -3.533  31.110 -13.450  1.00308.98           C  
ATOM    625  O3'  DT C  10      -4.391  30.526 -14.444  1.00319.36           O  
ATOM    626  C2'  DT C  10      -4.201  31.135 -12.092  1.00310.81           C  
ATOM    627  C1'  DT C  10      -4.054  29.676 -11.723  1.00308.55           C  
ATOM    628  N1   DT C  10      -4.255  29.404 -10.343  1.00302.90           N  
ATOM    629  C2   DT C  10      -5.274  28.569 -10.027  1.00306.13           C  
ATOM    630  O2   DT C  10      -5.979  28.034 -10.875  1.00315.06           O  
ATOM    631  N3   DT C  10      -5.437  28.372  -8.700  1.00308.79           N  
ATOM    632  C4   DT C  10      -4.695  28.936  -7.685  1.00308.86           C  
ATOM    633  O4   DT C  10      -4.922  28.695  -6.522  1.00309.61           O  
ATOM    634  C5   DT C  10      -3.635  29.824  -8.094  1.00308.31           C  
ATOM    635  C7   DT C  10      -2.756  30.497  -7.081  1.00310.97           C  
ATOM    636  C6   DT C  10      -3.476  30.020  -9.391  1.00306.93           C  
ATOM    637  P    DC C  11      -5.996  30.614 -14.300  1.00290.82           P  
ATOM    638  OP1  DC C  11      -6.611  30.366 -15.614  1.00290.46           O  
ATOM    639  OP2  DC C  11      -6.447  31.807 -13.550  1.00289.88           O1-
ATOM    640  O5'  DC C  11      -6.348  29.321 -13.467  1.00291.92           O  
ATOM    641  C5'  DC C  11      -6.508  28.112 -14.135  1.00294.38           C  
ATOM    642  C4'  DC C  11      -7.951  27.668 -14.096  1.00296.78           C  
ATOM    643  O4'  DC C  11      -8.350  27.446 -12.733  1.00298.38           O  
ATOM    644  C3'  DC C  11      -8.974  28.655 -14.630  1.00293.89           C  
ATOM    645  O3'  DC C  11     -10.094  27.947 -14.904  1.00292.66           O  
ATOM    646  C2'  DC C  11      -9.232  29.508 -13.421  1.00293.09           C  
ATOM    647  C1'  DC C  11      -9.310  28.414 -12.374  1.00294.87           C  
ATOM    648  N1   DC C  11      -8.975  28.867 -11.075  1.00297.94           N  
ATOM    649  C2   DC C  11      -9.372  28.112  -9.974  1.00300.71           C  
ATOM    650  O2   DC C  11     -10.035  27.068 -10.149  1.00300.79           O  
ATOM    651  N3   DC C  11      -9.049  28.556  -8.743  1.00308.01           N  
ATOM    652  C4   DC C  11      -8.346  29.681  -8.593  1.00316.33           C  
ATOM    653  N4   DC C  11      -8.046  30.056  -7.341  1.00328.17           N  
ATOM    654  C5   DC C  11      -7.917  30.464  -9.712  1.00311.88           C  
ATOM    655  C6   DC C  11      -8.253  30.022 -10.926  1.00299.44           C  
ATOM    656  P    DA C  12     -11.244  28.557 -15.815  1.00308.80           P  
ATOM    657  OP1  DA C  12     -10.613  28.988 -17.085  1.00314.17           O  
ATOM    658  OP2  DA C  12     -12.022  29.479 -14.951  1.00303.01           O1-
ATOM    659  O5'  DA C  12     -12.132  27.276 -16.103  1.00303.79           O  
ATOM    660  C5'  DA C  12     -11.965  26.144 -15.264  1.00300.48           C  
ATOM    661  C4'  DA C  12     -12.942  26.202 -14.117  1.00295.57           C  
ATOM    662  O4'  DA C  12     -12.292  26.685 -12.932  1.00290.91           O  
ATOM    663  C3'  DA C  12     -14.120  27.159 -14.342  1.00300.39           C  
ATOM    664  O3'  DA C  12     -15.297  26.422 -14.609  1.00307.82           O  
ATOM    665  C2'  DA C  12     -14.224  27.943 -13.034  1.00296.95           C  
ATOM    666  C1'  DA C  12     -13.311  27.158 -12.116  1.00294.07           C  
ATOM    667  N9   DA C  12     -12.764  27.964 -11.063  1.00292.88           N  
ATOM    668  C8   DA C  12     -12.201  29.207 -11.201  1.00297.73           C  
ATOM    669  N7   DA C  12     -11.820  29.721 -10.068  1.00301.95           N  
ATOM    670  C5   DA C  12     -12.187  28.778  -9.117  1.00293.46           C  
ATOM    671  C6   DA C  12     -12.066  28.730  -7.744  1.00292.94           C  
ATOM    672  N6   DA C  12     -11.509  29.722  -7.040  1.00294.80           N  
ATOM    673  N1   DA C  12     -12.534  27.638  -7.097  1.00294.00           N  
ATOM    674  C2   DA C  12     -13.091  26.657  -7.825  1.00295.35           C  
ATOM    675  N3   DA C  12     -13.252  26.587  -9.137  1.00294.55           N  
ATOM    676  C4   DA C  12     -12.762  27.690  -9.744  1.00294.19           C  
ATOM    677  P    DC C  13     -16.588  26.265 -13.636  1.00310.96           P  
ATOM    678  OP1  DC C  13     -17.257  27.610 -13.413  1.00299.63           O1-
ATOM    679  OP2  DC C  13     -16.233  25.563 -12.336  1.00307.98           O  
ATOM    680  O5'  DC C  13     -17.736  25.328 -14.289  1.00314.02           O  
ATOM    681  C5'  DC C  13     -18.842  24.873 -13.444  1.00312.89           C  
ATOM    682  C4'  DC C  13     -19.966  25.882 -13.466  1.00307.81           C  
ATOM    683  O4'  DC C  13     -19.937  26.579 -14.729  1.00299.56           O  
ATOM    684  C3'  DC C  13     -21.382  25.322 -13.358  1.00316.41           C  
ATOM    685  O3'  DC C  13     -22.317  26.299 -12.903  1.00314.11           O  
ATOM    686  C2'  DC C  13     -21.700  25.028 -14.812  1.00318.45           C  
ATOM    687  C1'  DC C  13     -21.006  26.158 -15.549  1.00307.02           C  
ATOM    688  N1   DC C  13     -20.420  25.777 -16.851  1.00306.56           N  
ATOM    689  C2   DC C  13     -21.267  25.529 -17.931  1.00308.87           C  
ATOM    690  O2   DC C  13     -22.493  25.632 -17.771  1.00313.18           O  
ATOM    691  N3   DC C  13     -20.720  25.190 -19.120  1.00312.49           N  
ATOM    692  C4   DC C  13     -19.393  25.088 -19.255  1.00309.49           C  
ATOM    693  N4   DC C  13     -18.912  24.750 -20.441  1.00312.28           N  
ATOM    694  C5   DC C  13     -18.519  25.339 -18.165  1.00310.64           C  
ATOM    695  C6   DC C  13     -19.074  25.682 -16.995  1.00306.85           C  
ATOM    696  P    DC C  14     -23.863  25.980 -12.562  1.00346.33           P  
ATOM    697  OP1  DC C  14     -24.581  27.228 -12.931  1.00350.37           O  
ATOM    698  OP2  DC C  14     -23.856  25.411 -11.201  1.00351.50           O1-
ATOM    699  O5'  DC C  14     -24.367  24.702 -13.444  1.00341.20           O  
ATOM    700  C5'  DC C  14     -25.643  24.047 -13.078  1.00345.66           C  
ATOM    701  C4'  DC C  14     -25.738  22.585 -13.510  1.00347.87           C  
ATOM    702  O4'  DC C  14     -24.801  22.323 -14.567  1.00343.19           O  
ATOM    703  C3'  DC C  14     -25.415  21.533 -12.454  1.00354.80           C  
ATOM    704  O3'  DC C  14     -25.989  20.344 -12.885  1.00367.32           O  
ATOM    705  C2'  DC C  14     -23.926  21.446 -12.614  1.00352.28           C  
ATOM    706  C1'  DC C  14     -23.887  21.347 -14.121  1.00351.51           C  
ATOM    707  N1   DC C  14     -22.589  21.640 -14.659  1.00340.56           N  
ATOM    708  C2   DC C  14     -22.463  22.147 -15.968  1.00334.04           C  
ATOM    709  O2   DC C  14     -23.476  22.368 -16.655  1.00333.82           O  
ATOM    710  N3   DC C  14     -21.228  22.404 -16.435  1.00328.70           N  
ATOM    711  C4   DC C  14     -20.162  22.162 -15.670  1.00327.66           C  
ATOM    712  N4   DC C  14     -18.964  22.432 -16.185  1.00328.57           N  
ATOM    713  C5   DC C  14     -20.275  21.629 -14.347  1.00333.56           C  
ATOM    714  C6   DC C  14     -21.494  21.387 -13.888  1.00339.00           C  
ATOM    715  P    DG C  15     -25.718  18.933 -12.165  1.00378.56           P  
ATOM    716  OP1  DG C  15     -26.098  19.136 -10.751  1.00376.18           O  
ATOM    717  OP2  DG C  15     -24.354  18.372 -12.419  1.00377.98           O1-
ATOM    718  O5'  DG C  15     -26.825  18.054 -12.923  1.00379.18           O  
ATOM    719  C5'  DG C  15     -28.067  18.715 -13.341  1.00371.36           C  
ATOM    720  C4'  DG C  15     -28.326  18.659 -14.862  1.00367.38           C  
ATOM    721  O4'  DG C  15     -27.363  19.475 -15.614  1.00366.07           O  
ATOM    722  C3'  DG C  15     -28.254  17.286 -15.517  1.00366.81           C  
ATOM    723  O3'  DG C  15     -29.479  16.535 -15.303  1.00367.90           O  
ATOM    724  C2'  DG C  15     -28.081  17.681 -16.986  1.00365.89           C  
ATOM    725  C1'  DG C  15     -27.100  18.852 -16.882  1.00367.53           C  
ATOM    726  N9   DG C  15     -25.681  18.425 -16.938  1.00367.97           N  
ATOM    727  C8   DG C  15     -24.801  18.362 -15.881  1.00369.85           C  
ATOM    728  N7   DG C  15     -23.610  17.928 -16.207  1.00367.34           N  
ATOM    729  C5   DG C  15     -23.695  17.676 -17.570  1.00358.27           C  
ATOM    730  C6   DG C  15     -22.703  17.199 -18.467  1.00350.14           C  
ATOM    731  O6   DG C  15     -21.527  16.892 -18.208  1.00347.47           O  
ATOM    732  N1   DG C  15     -23.190  17.070 -19.768  1.00345.38           N  
ATOM    733  C2   DG C  15     -24.473  17.379 -20.163  1.00342.76           C  
ATOM    734  N2   DG C  15     -24.749  17.197 -21.470  1.00335.51           N  
ATOM    735  N3   DG C  15     -25.421  17.846 -19.331  1.00352.81           N  
ATOM    736  C4   DG C  15     -24.964  17.965 -18.051  1.00360.24           C  
ATOM    737  P    DG C  16     -29.474  14.916 -15.314  1.00351.86           P  
ATOM    738  OP1  DG C  16     -30.663  14.461 -14.560  1.00349.27           O  
ATOM    739  OP2  DG C  16     -28.134  14.491 -14.863  1.00353.33           O1-
ATOM    740  O5'  DG C  16     -29.691  14.518 -16.861  1.00351.64           O  
ATOM    741  C5'  DG C  16     -29.311  13.216 -17.383  1.00351.94           C  
ATOM    742  C4'  DG C  16     -28.727  13.389 -18.781  1.00351.74           C  
ATOM    743  O4'  DG C  16     -27.770  14.474 -18.729  1.00355.40           O  
ATOM    744  C3'  DG C  16     -27.983  12.177 -19.381  1.00350.77           C  
ATOM    745  O3'  DG C  16     -28.778  11.551 -20.429  1.00348.63           O  
ATOM    746  C2'  DG C  16     -26.712  12.792 -19.968  1.00352.47           C  
ATOM    747  C1'  DG C  16     -26.499  14.027 -19.132  1.00353.94           C  
ATOM    748  N9   DG C  16     -25.654  13.844 -17.953  1.00353.73           N  
ATOM    749  C8   DG C  16     -26.059  13.577 -16.660  1.00351.56           C  
ATOM    750  N7   DG C  16     -25.081  13.511 -15.798  1.00348.92           N  
ATOM    751  C5   DG C  16     -23.950  13.761 -16.567  1.00353.23           C  
ATOM    752  C6   DG C  16     -22.595  13.820 -16.172  1.00352.91           C  
ATOM    753  O6   DG C  16     -22.118  13.660 -15.035  1.00349.52           O  
ATOM    754  N1   DG C  16     -21.762  14.103 -17.270  1.00354.25           N  
ATOM    755  C2   DG C  16     -22.196  14.279 -18.572  1.00351.77           C  
ATOM    756  N2   DG C  16     -21.252  14.563 -19.486  1.00345.85           N  
ATOM    757  N3   DG C  16     -23.470  14.247 -18.945  1.00352.79           N  
ATOM    758  C4   DG C  16     -24.284  13.977 -17.886  1.00354.22           C  
ATOM    759  P    DC C  17     -28.295  10.199 -21.178  1.00342.03           P  
ATOM    760  OP1  DC C  17     -28.962  10.109 -22.500  1.00327.11           O  
ATOM    761  OP2  DC C  17     -28.443   9.109 -20.196  1.00346.81           O1-
ATOM    762  O5'  DC C  17     -26.725  10.378 -21.442  1.00346.94           O  
ATOM    763  C5'  DC C  17     -26.232  10.586 -22.759  1.00351.74           C  
ATOM    764  C4'  DC C  17     -24.748  10.888 -22.726  1.00359.94           C  
ATOM    765  O4'  DC C  17     -24.417  11.450 -21.428  1.00353.50           O  
ATOM    766  C3'  DC C  17     -23.850   9.665 -22.864  1.00381.61           C  
ATOM    767  O3'  DC C  17     -22.564  10.046 -23.375  1.00394.96           O  
ATOM    768  C2'  DC C  17     -23.746   9.211 -21.417  1.00370.20           C  
ATOM    769  C1'  DC C  17     -23.572  10.550 -20.733  1.00358.75           C  
ATOM    770  N1   DC C  17     -23.911  10.551 -19.263  1.00350.78           N  
ATOM    771  C2   DC C  17     -22.908  10.857 -18.348  1.00352.60           C  
ATOM    772  O2   DC C  17     -21.780  11.115 -18.775  1.00358.48           O  
ATOM    773  N3   DC C  17     -23.194  10.855 -17.021  1.00348.31           N  
ATOM    774  C4   DC C  17     -24.423  10.567 -16.609  1.00343.03           C  
ATOM    775  N4   DC C  17     -24.663  10.595 -15.295  1.00340.25           N  
ATOM    776  C5   DC C  17     -25.466  10.246 -17.529  1.00341.52           C  
ATOM    777  C6   DC C  17     -25.162  10.231 -18.833  1.00345.60           C  
ATOM    778  P    DC C  18     -22.181   9.822 -24.924  1.00412.60           P  
ATOM    779  OP1  DC C  18     -20.826  10.389 -25.124  1.00407.94           O  
ATOM    780  OP2  DC C  18     -23.316  10.391 -25.671  1.00417.30           O1-
ATOM    781  O5'  DC C  18     -22.145   8.207 -25.129  1.00412.88           O  
ATOM    782  C5'  DC C  18     -22.009   7.596 -26.479  1.00413.79           C  
ATOM    783  C4'  DC C  18     -21.829   6.057 -26.420  1.00421.22           C  
ATOM    784  O4'  DC C  18     -22.252   5.557 -25.125  1.00424.49           O  
ATOM    785  C3'  DC C  18     -22.638   5.227 -27.449  1.00426.57           C  
ATOM    786  O3'  DC C  18     -21.925   4.009 -27.822  1.00425.18           O  
ATOM    787  C2'  DC C  18     -23.887   4.887 -26.655  1.00428.10           C  
ATOM    788  C1'  DC C  18     -23.262   4.579 -25.309  1.00425.70           C  
ATOM    789  N1   DC C  18     -24.197   4.673 -24.190  1.00427.15           N  
ATOM    790  C2   DC C  18     -24.841   3.522 -23.725  1.00427.53           C  
ATOM    791  O2   DC C  18     -24.626   2.437 -24.284  1.00423.00           O  
ATOM    792  N3   DC C  18     -25.689   3.635 -22.678  1.00432.65           N  
ATOM    793  C4   DC C  18     -25.890   4.830 -22.107  1.00434.14           C  
ATOM    794  N4   DC C  18     -26.732   4.898 -21.076  1.00440.42           N  
ATOM    795  C5   DC C  18     -25.238   6.010 -22.568  1.00423.10           C  
ATOM    796  C6   DC C  18     -24.414   5.886 -23.605  1.00421.98           C  
ATOM    797  P    DC C  19     -22.492   3.030 -28.978  1.00429.48           P  
ATOM    798  OP1  DC C  19     -21.457   2.012 -29.277  1.00426.19           O  
ATOM    799  OP2  DC C  19     -23.036   3.880 -30.057  1.00433.10           O1-
ATOM    800  O5'  DC C  19     -23.720   2.251 -28.306  1.00428.16           O  
ATOM    801  C5'  DC C  19     -23.458   1.266 -27.326  1.00427.40           C  
ATOM    802  C4'  DC C  19     -24.508   0.167 -27.326  1.00433.70           C  
ATOM    803  O4'  DC C  19     -25.366   0.317 -26.168  1.00432.46           O  
ATOM    804  C3'  DC C  19     -25.444   0.130 -28.530  1.00439.09           C  
ATOM    805  O3'  DC C  19     -25.785  -1.215 -28.808  1.00448.22           O  
ATOM    806  C2'  DC C  19     -26.646   0.885 -28.007  1.00443.40           C  
ATOM    807  C1'  DC C  19     -26.702   0.362 -26.590  1.00442.60           C  
ATOM    808  N1   DC C  19     -27.393   1.257 -25.725  1.00442.63           N  
ATOM    809  C2   DC C  19     -28.247   0.765 -24.753  1.00448.93           C  
ATOM    810  O2   DC C  19     -28.384  -0.450 -24.633  1.00452.13           O  
ATOM    811  N3   DC C  19     -28.885   1.641 -23.952  1.00450.97           N  
ATOM    812  C4   DC C  19     -28.691   2.948 -24.124  1.00453.04           C  
ATOM    813  N4   DC C  19     -29.335   3.790 -23.329  1.00460.04           N  
ATOM    814  C5   DC C  19     -27.826   3.456 -25.119  1.00448.22           C  
ATOM    815  C6   DC C  19     -27.207   2.583 -25.888  1.00443.09           C  
ATOM    816  P    DG C  20     -26.626  -1.592 -30.123  1.00464.97           P  
ATOM    817  OP1  DG C  20     -25.691  -2.243 -31.063  1.00462.30           O  
ATOM    818  OP2  DG C  20     -27.402  -0.414 -30.568  1.00462.08           O1-
ATOM    819  O5'  DG C  20     -27.688  -2.671 -29.600  1.00476.70           O  
ATOM    820  C5'  DG C  20     -27.271  -3.761 -28.775  1.00483.11           C  
ATOM    821  C4'  DG C  20     -28.233  -3.947 -27.609  1.00501.57           C  
ATOM    822  O4'  DG C  20     -28.501  -2.644 -27.006  1.00489.40           O  
ATOM    823  C3'  DG C  20     -29.610  -4.540 -27.978  1.00525.01           C  
ATOM    824  O3'  DG C  20     -30.063  -5.524 -26.973  1.00541.73           O  
ATOM    825  C2'  DG C  20     -30.500  -3.301 -27.998  1.00517.23           C  
ATOM    826  C1'  DG C  20     -29.891  -2.491 -26.864  1.00502.20           C  
ATOM    827  N9   DG C  20     -30.239  -1.075 -26.896  1.00490.52           N  
ATOM    828  C8   DG C  20     -29.834  -0.129 -27.810  1.00483.88           C  
ATOM    829  N7   DG C  20     -30.323   1.057 -27.577  1.00485.23           N  
ATOM    830  C5   DG C  20     -31.105   0.883 -26.442  1.00488.67           C  
ATOM    831  C6   DG C  20     -31.888   1.810 -25.725  1.00490.81           C  
ATOM    832  O6   DG C  20     -32.054   3.016 -25.948  1.00495.12           O  
ATOM    833  N1   DG C  20     -32.522   1.214 -24.644  1.00489.29           N  
ATOM    834  C2   DG C  20     -32.414  -0.097 -24.286  1.00490.74           C  
ATOM    835  N2   DG C  20     -33.117  -0.472 -23.212  1.00486.84           N  
ATOM    836  N3   DG C  20     -31.691  -0.985 -24.950  1.00493.56           N  
ATOM    837  C4   DG C  20     -31.064  -0.424 -26.015  1.00491.38           C  
ATOM    838  P    DC C  21     -31.071  -6.736 -27.362  1.00560.92           P  
ATOM    839  OP1  DC C  21     -30.283  -7.982 -27.494  1.00554.89           O  
ATOM    840  OP2  DC C  21     -31.887  -6.296 -28.514  1.00558.06           O1-
ATOM    841  O5'  DC C  21     -32.033  -6.912 -26.076  1.00552.24           O  
ATOM    842  C5'  DC C  21     -32.345  -5.790 -25.232  1.00552.59           C  
ATOM    843  C4'  DC C  21     -33.769  -5.293 -25.460  1.00553.97           C  
ATOM    844  O4'  DC C  21     -33.748  -3.883 -25.824  1.00553.28           O  
ATOM    845  C3'  DC C  21     -34.548  -6.006 -26.569  1.00558.94           C  
ATOM    846  O3'  DC C  21     -35.851  -6.269 -26.132  1.00558.66           O  
ATOM    847  C2'  DC C  21     -34.555  -4.992 -27.712  1.00559.65           C  
ATOM    848  C1'  DC C  21     -34.576  -3.680 -26.953  1.00557.92           C  
ATOM    849  N1   DC C  21     -34.052  -2.512 -27.748  1.00550.04           N  
ATOM    850  C2   DC C  21     -33.987  -1.250 -27.152  1.00537.59           C  
ATOM    851  O2   DC C  21     -34.362  -1.117 -25.980  1.00542.75           O  
ATOM    852  N3   DC C  21     -33.521  -0.206 -27.878  1.00534.66           N  
ATOM    853  C4   DC C  21     -33.131  -0.388 -29.141  1.00534.01           C  
ATOM    854  N4   DC C  21     -32.678   0.673 -29.810  1.00533.73           N  
ATOM    855  C5   DC C  21     -33.194  -1.663 -29.772  1.00538.26           C  
ATOM    856  C6   DC C  21     -33.662  -2.687 -29.050  1.00547.34           C  
ATOM    857  P    DG C  22     -36.441  -7.754 -26.211  1.00547.32           P  
ATOM    858  OP1  DG C  22     -35.390  -8.669 -25.698  1.00541.46           O  
ATOM    859  OP2  DG C  22     -37.002  -7.936 -27.570  1.00547.92           O1-
ATOM    860  O5'  DG C  22     -37.665  -7.699 -25.192  1.00554.41           O  
ATOM    861  C5'  DG C  22     -37.603  -6.830 -24.068  1.00558.64           C  
ATOM    862  C4'  DG C  22     -38.541  -5.647 -24.239  1.00565.18           C  
ATOM    863  O4'  DG C  22     -37.973  -4.701 -25.184  1.00567.94           O  
ATOM    864  C3'  DG C  22     -39.942  -5.989 -24.771  1.00571.42           C  
ATOM    865  O3'  DG C  22     -40.935  -5.227 -24.059  1.00582.70           O  
ATOM    866  C2'  DG C  22     -39.852  -5.574 -26.238  1.00570.68           C  
ATOM    867  C1'  DG C  22     -38.963  -4.353 -26.124  1.00574.78           C  
ATOM    868  N9   DG C  22     -38.318  -3.960 -27.370  1.00578.50           N  
ATOM    869  C8   DG C  22     -37.930  -4.779 -28.410  1.00570.91           C  
ATOM    870  N7   DG C  22     -37.371  -4.134 -29.399  1.00572.91           N  
ATOM    871  C5   DG C  22     -37.391  -2.802 -28.990  1.00577.64           C  
ATOM    872  C6   DG C  22     -36.922  -1.634 -29.646  1.00583.09           C  
ATOM    873  O6   DG C  22     -36.374  -1.543 -30.761  1.00583.94           O  
ATOM    874  N1   DG C  22     -37.143  -0.488 -28.872  1.00585.22           N  
ATOM    875  C2   DG C  22     -37.739  -0.469 -27.627  1.00583.26           C  
ATOM    876  N2   DG C  22     -37.861   0.733 -27.043  1.00592.88           N  
ATOM    877  N3   DG C  22     -38.181  -1.552 -27.003  1.00585.80           N  
ATOM    878  C4   DG C  22     -37.975  -2.680 -27.742  1.00582.43           C  
ATOM    879  P    DG C  23     -42.504  -5.574 -24.181  1.00590.69           P  
ATOM    880  OP1  DG C  23     -42.950  -6.119 -22.877  1.00582.69           O  
ATOM    881  OP2  DG C  23     -42.699  -6.402 -25.396  1.00578.97           O1-
ATOM    882  O5'  DG C  23     -43.195  -4.136 -24.414  1.00603.91           O  
ATOM    883  C5'  DG C  23     -43.467  -3.256 -23.298  1.00614.45           C  
ATOM    884  C4'  DG C  23     -43.415  -1.778 -23.708  1.00624.60           C  
ATOM    885  O4'  DG C  23     -42.358  -1.574 -24.685  1.00616.73           O  
ATOM    886  C3'  DG C  23     -44.698  -1.207 -24.335  1.00637.21           C  
ATOM    887  O3'  DG C  23     -44.989   0.102 -23.810  1.00661.39           O  
ATOM    888  C2'  DG C  23     -44.365  -1.149 -25.821  1.00632.60           C  
ATOM    889  C1'  DG C  23     -42.866  -0.882 -25.802  1.00622.97           C  
ATOM    890  N9   DG C  23     -42.189  -1.379 -26.990  1.00618.09           N  
ATOM    891  C8   DG C  23     -41.709  -2.650 -27.201  1.00607.07           C  
ATOM    892  N7   DG C  23     -41.159  -2.813 -28.371  1.00605.40           N  
ATOM    893  C5   DG C  23     -41.291  -1.574 -28.978  1.00618.51           C  
ATOM    894  C6   DG C  23     -40.882  -1.143 -30.258  1.00628.84           C  
ATOM    895  O6   DG C  23     -40.301  -1.794 -31.147  1.00627.30           O  
ATOM    896  N1   DG C  23     -41.211   0.192 -30.472  1.00640.08           N  
ATOM    897  C2   DG C  23     -41.850   1.007 -29.566  1.00641.47           C  
ATOM    898  N2   DG C  23     -42.075   2.264 -29.966  1.00660.98           N  
ATOM    899  N3   DG C  23     -42.240   0.619 -28.362  1.00633.73           N  
ATOM    900  C4   DG C  23     -41.928  -0.679 -28.138  1.00622.77           C  
ATOM    901  P    DA C  24     -46.517   0.588 -23.641  1.00660.70           P  
ATOM    902  OP1  DA C  24     -46.687   1.025 -22.235  1.00665.60           O  
ATOM    903  OP2  DA C  24     -47.393  -0.470 -24.190  1.00661.62           O1-
ATOM    904  O5'  DA C  24     -46.636   1.867 -24.605  1.00676.09           O  
ATOM    905  C5'  DA C  24     -47.932   2.328 -25.047  1.00692.57           C  
ATOM    906  C4'  DA C  24     -47.811   3.597 -25.887  1.00704.25           C  
ATOM    907  O4'  DA C  24     -46.692   3.463 -26.801  1.00696.64           O  
ATOM    908  C3'  DA C  24     -49.019   3.928 -26.763  1.00717.53           C  
ATOM    909  O3'  DA C  24     -49.136   5.363 -26.946  1.00733.36           O  
ATOM    910  C2'  DA C  24     -48.680   3.205 -28.069  1.00711.62           C  
ATOM    911  C1'  DA C  24     -47.154   3.333 -28.134  1.00700.14           C  
ATOM    912  N9   DA C  24     -46.480   2.176 -28.736  1.00686.72           N  
ATOM    913  C8   DA C  24     -46.367   0.922 -28.203  1.00671.86           C  
ATOM    914  N7   DA C  24     -45.698   0.083 -28.956  1.00669.01           N  
ATOM    915  C5   DA C  24     -45.340   0.836 -30.061  1.00675.65           C  
ATOM    916  C6   DA C  24     -44.615   0.522 -31.229  1.00676.58           C  
ATOM    917  N6   DA C  24     -44.105  -0.687 -31.475  1.00672.63           N  
ATOM    918  N1   DA C  24     -44.434   1.503 -32.135  1.00683.24           N  
ATOM    919  C2   DA C  24     -44.945   2.712 -31.886  1.00688.98           C  
ATOM    920  N3   DA C  24     -45.645   3.127 -30.829  1.00691.59           N  
ATOM    921  C4   DA C  24     -45.808   2.131 -29.943  1.00686.76           C  
ATOM    922  P    DC C  25     -50.567   6.057 -27.216  1.00731.68           P  
ATOM    923  OP1  DC C  25     -50.607   7.322 -26.437  1.00727.15           O  
ATOM    924  OP2  DC C  25     -51.612   5.041 -26.954  1.00728.82           O1-
ATOM    925  O5'  DC C  25     -50.549   6.367 -28.801  1.00735.82           O  
ATOM    926  C5'  DC C  25     -49.878   7.543 -29.312  1.00740.87           C  
ATOM    927  C4'  DC C  25     -49.315   7.337 -30.732  1.00743.36           C  
ATOM    928  O4'  DC C  25     -48.812   5.984 -30.902  1.00732.44           O  
ATOM    929  C3'  DC C  25     -50.289   7.573 -31.908  1.00749.87           C  
ATOM    930  O3'  DC C  25     -49.751   8.559 -32.805  1.00756.58           O  
ATOM    931  C2'  DC C  25     -50.368   6.202 -32.590  1.00747.16           C  
ATOM    932  C1'  DC C  25     -49.009   5.624 -32.246  1.00736.79           C  
ATOM    933  N1   DC C  25     -48.930   4.137 -32.376  1.00726.57           N  
ATOM    934  C2   DC C  25     -47.970   3.566 -33.222  1.00721.31           C  
ATOM    935  O2   DC C  25     -47.198   4.304 -33.846  1.00725.16           O  
ATOM    936  N3   DC C  25     -47.912   2.217 -33.330  1.00716.23           N  
ATOM    937  C4   DC C  25     -48.762   1.456 -32.642  1.00716.23           C  
ATOM    938  N4   DC C  25     -48.669   0.134 -32.782  1.00716.23           N  
ATOM    939  C5   DC C  25     -49.748   2.019 -31.777  1.00720.39           C  
ATOM    940  C6   DC C  25     -49.795   3.349 -31.677  1.00723.68           C  
ATOM    941  P    DA C  26     -50.720   9.384 -33.791  1.00765.43           P  
ATOM    942  OP1  DA C  26     -50.300  10.801 -33.720  1.00767.70           O  
ATOM    943  OP2  DA C  26     -52.115   9.009 -33.475  1.00768.24           O1-
ATOM    944  O5'  DA C  26     -50.397   8.808 -35.249  1.00766.28           O  
ATOM    945  C5'  DA C  26     -49.384   9.403 -36.051  1.00769.13           C  
ATOM    946  C4'  DA C  26     -49.254   8.673 -37.379  1.00773.06           C  
ATOM    947  O4'  DA C  26     -49.179   7.241 -37.134  1.00772.25           O  
ATOM    948  C3'  DA C  26     -50.412   8.891 -38.358  1.00775.31           C  
ATOM    949  O3'  DA C  26     -49.906   9.081 -39.699  1.00780.47           O  
ATOM    950  C2'  DA C  26     -51.244   7.610 -38.221  1.00774.08           C  
ATOM    951  C1'  DA C  26     -50.193   6.562 -37.847  1.00774.61           C  
ATOM    952  N9   DA C  26     -50.713   5.466 -37.006  1.00773.60           N  
ATOM    953  C8   DA C  26     -51.672   5.554 -36.031  1.00771.12           C  
ATOM    954  N7   DA C  26     -51.945   4.408 -35.442  1.00769.57           N  
ATOM    955  C5   DA C  26     -51.105   3.500 -36.070  1.00767.13           C  
ATOM    956  C6   DA C  26     -50.907   2.110 -35.904  1.00765.43           C  
ATOM    957  N6   DA C  26     -51.576   1.369 -35.011  1.00765.43           N  
ATOM    958  N1   DA C  26     -49.993   1.511 -36.693  1.00766.38           N  
ATOM    959  C2   DA C  26     -49.324   2.252 -37.587  1.00767.46           C  
ATOM    960  N3   DA C  26     -49.421   3.559 -37.836  1.00771.48           N  
ATOM    961  C4   DA C  26     -50.337   4.133 -37.038  1.00771.46           C  
ATOM    962  P    DA C  27     -50.792   9.818 -40.829  1.00799.59           P  
ATOM    963  OP1  DA C  27     -50.009  10.947 -41.387  1.00800.44           O  
ATOM    964  OP2  DA C  27     -52.149  10.053 -40.281  1.00795.54           O1-
ATOM    965  O5'  DA C  27     -50.908   8.709 -41.970  1.00792.81           O  
ATOM    966  C5'  DA C  27     -49.785   7.896 -42.263  1.00786.79           C  
ATOM    967  C4'  DA C  27     -50.214   6.513 -42.714  1.00776.61           C  
ATOM    968  O4'  DA C  27     -51.013   5.876 -41.690  1.00778.58           O  
ATOM    969  C3'  DA C  27     -51.059   6.489 -43.985  1.00766.94           C  
ATOM    970  O3'  DA C  27     -50.249   6.017 -45.069  1.00764.45           O  
ATOM    971  C2'  DA C  27     -52.236   5.533 -43.650  1.00764.45           C  
ATOM    972  C1'  DA C  27     -51.830   4.913 -42.301  1.00768.74           C  
ATOM    973  N9   DA C  27     -52.954   4.584 -41.382  1.00771.28           N  
ATOM    974  C8   DA C  27     -53.790   5.468 -40.744  1.00773.57           C  
ATOM    975  N7   DA C  27     -54.691   4.896 -39.967  1.00771.86           N  
ATOM    976  C5   DA C  27     -54.429   3.539 -40.087  1.00769.10           C  
ATOM    977  C6   DA C  27     -55.039   2.393 -39.513  1.00764.45           C  
ATOM    978  N6   DA C  27     -56.080   2.448 -38.666  1.00764.45           N  
ATOM    979  N1   DA C  27     -54.536   1.185 -39.845  1.00764.45           N  
ATOM    980  C2   DA C  27     -53.497   1.129 -40.691  1.00765.35           C  
ATOM    981  N3   DA C  27     -52.842   2.127 -41.294  1.00767.31           N  
ATOM    982  C4   DA C  27     -53.359   3.320 -40.949  1.00768.25           C  
ATOM    983  P    DC C  28     -50.630   6.320 -46.600  1.00760.91           P  
ATOM    984  OP1  DC C  28     -49.442   6.916 -47.257  1.00756.64           O  
ATOM    985  OP2  DC C  28     -51.920   7.042 -46.647  1.00755.74           O1-
ATOM    986  O5'  DC C  28     -50.865   4.850 -47.169  1.00743.75           O  
ATOM    987  C5'  DC C  28     -50.529   3.736 -46.340  1.00742.76           C  
ATOM    988  C4'  DC C  28     -51.639   2.696 -46.330  1.00741.11           C  
ATOM    989  O4'  DC C  28     -52.387   2.732 -45.093  1.00751.25           O  
ATOM    990  C3'  DC C  28     -52.702   2.867 -47.400  1.00736.24           C  
ATOM    991  O3'  DC C  28     -52.302   2.196 -48.593  1.00723.55           O  
ATOM    992  C2'  DC C  28     -53.964   2.224 -46.764  1.00741.74           C  
ATOM    993  C1'  DC C  28     -53.540   1.947 -45.311  1.00750.46           C  
ATOM    994  N1   DC C  28     -54.631   2.231 -44.247  1.00758.74           N  
ATOM    995  C2   DC C  28     -55.324   1.154 -43.655  1.00754.22           C  
ATOM    996  O2   DC C  28     -55.041  -0.001 -43.990  1.00749.71           O  
ATOM    997  N3   DC C  28     -56.285   1.409 -42.726  1.00754.32           N  
ATOM    998  C4   DC C  28     -56.573   2.665 -42.387  1.00756.88           C  
ATOM    999  N4   DC C  28     -57.528   2.862 -41.466  1.00751.36           N  
ATOM   1000  C5   DC C  28     -55.892   3.776 -42.977  1.00763.94           C  
ATOM   1001  C6   DC C  28     -54.940   3.516 -43.894  1.00763.47           C  
ATOM   1002  P    DG C  33     -60.201  -7.726 -33.216  1.00716.51           P  
ATOM   1003  OP1  DG C  33     -60.718  -9.113 -33.310  1.00709.91           O  
ATOM   1004  OP2  DG C  33     -59.471  -7.319 -31.989  1.00709.08           O1-
ATOM   1005  O5'  DG C  33     -59.333  -7.322 -34.526  1.00726.13           O  
ATOM   1006  C5'  DG C  33     -59.908  -7.453 -35.856  1.00729.70           C  
ATOM   1007  C4'  DG C  33     -59.095  -6.727 -36.961  1.00738.46           C  
ATOM   1008  O4'  DG C  33     -59.522  -5.341 -37.121  1.00743.98           O  
ATOM   1009  C3'  DG C  33     -57.561  -6.682 -36.815  1.00743.80           C  
ATOM   1010  O3'  DG C  33     -56.931  -7.696 -37.699  1.00747.35           O  
ATOM   1011  C2'  DG C  33     -57.194  -5.213 -37.230  1.00748.27           C  
ATOM   1012  C1'  DG C  33     -58.507  -4.660 -37.822  1.00741.85           C  
ATOM   1013  N9   DG C  33     -58.721  -3.181 -37.711  1.00732.26           N  
ATOM   1014  C8   DG C  33     -59.301  -2.500 -36.656  1.00724.06           C  
ATOM   1015  N7   DG C  33     -59.388  -1.208 -36.839  1.00712.53           N  
ATOM   1016  C5   DG C  33     -58.850  -1.005 -38.100  1.00718.36           C  
ATOM   1017  C6   DG C  33     -58.682   0.194 -38.825  1.00719.35           C  
ATOM   1018  O6   DG C  33     -58.986   1.345 -38.484  1.00714.56           O  
ATOM   1019  N1   DG C  33     -58.095  -0.034 -40.067  1.00725.18           N  
ATOM   1020  C2   DG C  33     -57.718  -1.264 -40.549  1.00729.80           C  
ATOM   1021  N2   DG C  33     -57.169  -1.277 -41.771  1.00733.40           N  
ATOM   1022  N3   DG C  33     -57.868  -2.403 -39.880  1.00732.30           N  
ATOM   1023  C4   DG C  33     -58.440  -2.203 -38.664  1.00727.02           C  
ATOM   1024  P    DT C  34     -55.871  -8.796 -37.152  1.00729.52           P  
ATOM   1025  OP1  DT C  34     -56.374 -10.139 -37.528  1.00713.24           O  
ATOM   1026  OP2  DT C  34     -55.615  -8.531 -35.715  1.00712.48           O1-
ATOM   1027  O5'  DT C  34     -54.510  -8.472 -37.977  1.00750.02           O  
ATOM   1028  C5'  DT C  34     -54.123  -9.247 -39.164  1.00755.87           C  
ATOM   1029  C4'  DT C  34     -53.460  -8.364 -40.243  1.00770.30           C  
ATOM   1030  O4'  DT C  34     -53.969  -7.001 -40.148  1.00773.83           O  
ATOM   1031  C3'  DT C  34     -51.916  -8.250 -40.203  1.00783.95           C  
ATOM   1032  O3'  DT C  34     -51.344  -8.477 -41.535  1.00815.42           O  
ATOM   1033  C2'  DT C  34     -51.685  -6.806 -39.721  1.00792.66           C  
ATOM   1034  C1'  DT C  34     -52.902  -6.091 -40.297  1.00780.86           C  
ATOM   1035  N1   DT C  34     -53.277  -4.767 -39.613  1.00779.06           N  
ATOM   1036  C2   DT C  34     -53.022  -3.569 -40.260  1.00782.07           C  
ATOM   1037  O2   DT C  34     -52.488  -3.504 -41.352  1.00794.34           O  
ATOM   1038  N3   DT C  34     -53.410  -2.440 -39.572  1.00779.04           N  
ATOM   1039  C4   DT C  34     -54.021  -2.385 -38.333  1.00765.58           C  
ATOM   1040  O4   DT C  34     -54.335  -1.326 -37.794  1.00759.81           O  
ATOM   1041  C5   DT C  34     -54.262  -3.668 -37.726  1.00765.35           C  
ATOM   1042  C6   DT C  34     -53.894  -4.785 -38.376  1.00769.95           C  
ATOM   1043  P    DT C  35     -49.881  -9.139 -41.730  1.00757.46           P  
ATOM   1044  OP1  DT C  35     -49.757  -9.558 -43.145  1.00757.46           O  
ATOM   1045  OP2  DT C  35     -49.696 -10.166 -40.686  1.00764.06           O1-
ATOM   1046  O5'  DT C  35     -48.852  -7.940 -41.418  1.00761.58           O  
ATOM   1047  C5'  DT C  35     -48.396  -7.084 -42.470  1.00762.04           C  
ATOM   1048  C4'  DT C  35     -47.798  -5.770 -41.940  1.00764.41           C  
ATOM   1049  O4'  DT C  35     -48.632  -5.184 -40.910  1.00766.78           O  
ATOM   1050  C3'  DT C  35     -46.382  -5.838 -41.324  1.00763.67           C  
ATOM   1051  O3'  DT C  35     -45.393  -5.356 -42.279  1.00764.30           O  
ATOM   1052  C2'  DT C  35     -46.481  -4.918 -40.071  1.00761.09           C  
ATOM   1053  C1'  DT C  35     -47.832  -4.222 -40.271  1.00765.50           C  
ATOM   1054  N1   DT C  35     -48.524  -3.684 -38.992  1.00763.52           N  
ATOM   1055  C2   DT C  35     -48.448  -2.327 -38.703  1.00757.46           C  
ATOM   1056  O2   DT C  35     -47.849  -1.530 -39.402  1.00757.46           O  
ATOM   1057  N3   DT C  35     -49.100  -1.932 -37.557  1.00757.46           N  
ATOM   1058  C4   DT C  35     -49.813  -2.730 -36.685  1.00757.46           C  
ATOM   1059  O4   DT C  35     -50.363  -2.282 -35.681  1.00757.46           O  
ATOM   1060  C5   DT C  35     -49.857  -4.127 -37.048  1.00761.91           C  
ATOM   1061  C6   DT C  35     -49.229  -4.542 -38.165  1.00764.89           C  
ATOM   1062  P    DG C  36     -43.810  -5.533 -42.017  1.00772.21           P  
ATOM   1063  OP1  DG C  36     -43.146  -5.505 -43.341  1.00768.08           O  
ATOM   1064  OP2  DG C  36     -43.626  -6.724 -41.154  1.00771.78           O1-
ATOM   1065  O5'  DG C  36     -43.393  -4.205 -41.189  1.00755.48           O  
ATOM   1066  C5'  DG C  36     -43.151  -2.949 -41.876  1.00740.91           C  
ATOM   1067  C4'  DG C  36     -43.124  -1.735 -40.921  1.00725.11           C  
ATOM   1068  O4'  DG C  36     -43.940  -1.962 -39.744  1.00732.59           O  
ATOM   1069  C3'  DG C  36     -41.745  -1.301 -40.392  1.00707.85           C  
ATOM   1070  O3'  DG C  36     -41.300  -0.111 -41.106  1.00694.94           O  
ATOM   1071  C2'  DG C  36     -41.986  -1.032 -38.872  1.00702.98           C  
ATOM   1072  C1'  DG C  36     -43.519  -1.062 -38.745  1.00711.90           C  
ATOM   1073  N9   DG C  36     -44.052  -1.536 -37.441  1.00710.03           N  
ATOM   1074  C8   DG C  36     -44.141  -2.847 -37.022  1.00718.06           C  
ATOM   1075  N7   DG C  36     -44.682  -2.992 -35.843  1.00721.66           N  
ATOM   1076  C5   DG C  36     -44.992  -1.700 -35.445  1.00707.90           C  
ATOM   1077  C6   DG C  36     -45.598  -1.244 -34.250  1.00706.42           C  
ATOM   1078  O6   DG C  36     -45.990  -1.913 -33.281  1.00708.14           O  
ATOM   1079  N1   DG C  36     -45.736   0.139 -34.237  1.00703.00           N  
ATOM   1080  C2   DG C  36     -45.343   0.984 -35.246  1.00701.30           C  
ATOM   1081  N2   DG C  36     -45.567   2.290 -35.036  1.00706.49           N  
ATOM   1082  N3   DG C  36     -44.770   0.578 -36.382  1.00701.06           N  
ATOM   1083  C4   DG C  36     -44.625  -0.779 -36.415  1.00704.30           C  
ATOM   1084  P    DT C  37     -39.736   0.261 -41.253  1.00685.64           P  
ATOM   1085  OP1  DT C  37     -39.486   0.538 -42.690  1.00684.15           O  
ATOM   1086  OP2  DT C  37     -38.916  -0.773 -40.582  1.00686.56           O1-
ATOM   1087  O5'  DT C  37     -39.590   1.614 -40.388  1.00682.69           O  
ATOM   1088  C5'  DT C  37     -40.767   2.293 -39.894  1.00684.36           C  
ATOM   1089  C4'  DT C  37     -40.548   2.918 -38.505  1.00678.62           C  
ATOM   1090  O4'  DT C  37     -41.273   2.159 -37.483  1.00682.98           O  
ATOM   1091  C3'  DT C  37     -39.091   3.009 -38.008  1.00669.72           C  
ATOM   1092  O3'  DT C  37     -38.873   4.276 -37.358  1.00664.06           O  
ATOM   1093  C2'  DT C  37     -39.032   1.871 -36.983  1.00668.13           C  
ATOM   1094  C1'  DT C  37     -40.420   1.992 -36.371  1.00671.44           C  
ATOM   1095  N1   DT C  37     -40.867   0.794 -35.534  1.00674.01           N  
ATOM   1096  C2   DT C  37     -41.888   0.952 -34.604  1.00674.55           C  
ATOM   1097  O2   DT C  37     -42.473   2.006 -34.425  1.00678.80           O  
ATOM   1098  N3   DT C  37     -42.208  -0.182 -33.895  1.00675.88           N  
ATOM   1099  C4   DT C  37     -41.622  -1.429 -34.006  1.00675.63           C  
ATOM   1100  O4   DT C  37     -41.974  -2.391 -33.327  1.00672.61           O  
ATOM   1101  C5   DT C  37     -40.563  -1.514 -34.982  1.00677.03           C  
ATOM   1102  C6   DT C  37     -40.231  -0.423 -35.689  1.00674.92           C  
ATOM   1103  P    DC C  38     -38.231   5.536 -38.129  1.00667.79           P  
ATOM   1104  OP1  DC C  38     -38.882   5.651 -39.455  1.00668.64           O  
ATOM   1105  OP2  DC C  38     -36.753   5.454 -38.031  1.00660.47           O1-
ATOM   1106  O5'  DC C  38     -38.682   6.772 -37.221  1.00657.90           O  
ATOM   1107  C5'  DC C  38     -39.992   6.795 -36.662  1.00654.43           C  
ATOM   1108  C4'  DC C  38     -39.961   6.569 -35.155  1.00649.11           C  
ATOM   1109  O4'  DC C  38     -39.896   5.153 -34.848  1.00653.58           O  
ATOM   1110  C3'  DC C  38     -38.783   7.209 -34.409  1.00642.86           C  
ATOM   1111  O3'  DC C  38     -39.268   8.209 -33.528  1.00648.63           O  
ATOM   1112  C2'  DC C  38     -38.138   6.038 -33.636  1.00644.14           C  
ATOM   1113  C1'  DC C  38     -39.259   5.016 -33.603  1.00645.07           C  
ATOM   1114  N1   DC C  38     -38.789   3.590 -33.429  1.00645.24           N  
ATOM   1115  C2   DC C  38     -39.505   2.716 -32.591  1.00643.08           C  
ATOM   1116  O2   DC C  38     -40.518   3.126 -32.011  1.00646.95           O  
ATOM   1117  N3   DC C  38     -39.068   1.438 -32.446  1.00640.00           N  
ATOM   1118  C4   DC C  38     -37.971   1.028 -33.088  1.00639.33           C  
ATOM   1119  N4   DC C  38     -37.580  -0.241 -32.914  1.00633.12           N  
ATOM   1120  C5   DC C  38     -37.226   1.903 -33.938  1.00641.96           C  
ATOM   1121  C6   DC C  38     -37.664   3.162 -34.075  1.00644.94           C  
ATOM   1122  P    DC C  39     -38.252   9.011 -32.579  1.00626.49           P  
ATOM   1123  OP1  DC C  39     -38.734  10.410 -32.516  1.00618.97           O  
ATOM   1124  OP2  DC C  39     -36.892   8.758 -33.109  1.00625.13           O1-
ATOM   1125  O5'  DC C  39     -38.386   8.272 -31.146  1.00613.37           O  
ATOM   1126  C5'  DC C  39     -38.992   8.945 -30.011  1.00607.06           C  
ATOM   1127  C4'  DC C  39     -39.427   7.952 -28.919  1.00598.57           C  
ATOM   1128  O4'  DC C  39     -39.202   6.582 -29.367  1.00595.14           O  
ATOM   1129  C3'  DC C  39     -38.698   8.083 -27.566  1.00586.07           C  
ATOM   1130  O3'  DC C  39     -39.632   8.072 -26.453  1.00580.08           O  
ATOM   1131  C2'  DC C  39     -37.791   6.857 -27.548  1.00580.08           C  
ATOM   1132  C1'  DC C  39     -38.617   5.843 -28.322  1.00580.08           C  
ATOM   1133  N1   DC C  39     -37.795   4.732 -28.911  1.00580.08           N  
ATOM   1134  C2   DC C  39     -37.730   3.491 -28.263  1.00580.08           C  
ATOM   1135  O2   DC C  39     -38.368   3.320 -27.217  1.00580.08           O  
ATOM   1136  N3   DC C  39     -36.972   2.506 -28.805  1.00580.08           N  
ATOM   1137  C4   DC C  39     -36.300   2.726 -29.936  1.00580.08           C  
ATOM   1138  N4   DC C  39     -35.567   1.726 -30.433  1.00580.08           N  
ATOM   1139  C5   DC C  39     -36.350   3.982 -30.608  1.00593.34           C  
ATOM   1140  C6   DC C  39     -37.100   4.946 -30.066  1.00590.90           C  
ATOM   1141  P    DG C  40     -39.337   8.941 -25.123  1.00608.96           P  
ATOM   1142  OP1  DG C  40     -40.489   9.840 -24.872  1.00600.97           O  
ATOM   1143  OP2  DG C  40     -37.975   9.506 -25.253  1.00618.81           O1-
ATOM   1144  O5'  DG C  40     -39.254   7.858 -23.947  1.00546.41           O  
ATOM   1145  C5'  DG C  40     -40.427   7.342 -23.346  1.00526.99           C  
ATOM   1146  C4'  DG C  40     -40.077   6.207 -22.401  1.00501.30           C  
ATOM   1147  O4'  DG C  40     -39.534   5.089 -23.159  1.00502.41           O  
ATOM   1148  C3'  DG C  40     -39.040   6.554 -21.338  1.00483.09           C  
ATOM   1149  O3'  DG C  40     -39.420   5.969 -20.104  1.00466.87           O  
ATOM   1150  C2'  DG C  40     -37.748   5.946 -21.893  1.00491.72           C  
ATOM   1151  C1'  DG C  40     -38.251   4.743 -22.685  1.00495.81           C  
ATOM   1152  N9   DG C  40     -37.416   4.429 -23.844  1.00506.27           N  
ATOM   1153  C8   DG C  40     -37.110   5.275 -24.874  1.00527.07           C  
ATOM   1154  N7   DG C  40     -36.347   4.742 -25.784  1.00535.30           N  
ATOM   1155  C5   DG C  40     -36.131   3.459 -25.334  1.00515.08           C  
ATOM   1156  C6   DG C  40     -35.379   2.420 -25.913  1.00520.67           C  
ATOM   1157  O6   DG C  40     -34.734   2.434 -26.974  1.00526.86           O  
ATOM   1158  N1   DG C  40     -35.415   1.274 -25.135  1.00514.54           N  
ATOM   1159  C2   DG C  40     -36.094   1.144 -23.948  1.00503.25           C  
ATOM   1160  N2   DG C  40     -36.002  -0.047 -23.347  1.00499.23           N  
ATOM   1161  N3   DG C  40     -36.807   2.112 -23.387  1.00498.60           N  
ATOM   1162  C4   DG C  40     -36.783   3.240 -24.137  1.00504.54           C  
ATOM   1163  P    DC C  41     -39.027   6.627 -18.688  1.00459.56           P  
ATOM   1164  OP1  DC C  41     -40.222   7.324 -18.158  1.00453.26           O  
ATOM   1165  OP2  DC C  41     -37.726   7.337 -18.783  1.00457.33           O1-
ATOM   1166  O5'  DC C  41     -38.830   5.334 -17.782  1.00462.04           O  
ATOM   1167  C5'  DC C  41     -39.527   4.143 -18.134  1.00465.57           C  
ATOM   1168  C4'  DC C  41     -38.599   2.944 -18.105  1.00470.59           C  
ATOM   1169  O4'  DC C  41     -37.869   2.834 -19.350  1.00476.48           O  
ATOM   1170  C3'  DC C  41     -37.548   2.986 -17.001  1.00470.99           C  
ATOM   1171  O3'  DC C  41     -37.902   2.041 -15.969  1.00475.01           O  
ATOM   1172  C2'  DC C  41     -36.221   2.636 -17.716  1.00472.93           C  
ATOM   1173  C1'  DC C  41     -36.673   2.151 -19.095  1.00475.86           C  
ATOM   1174  N1   DC C  41     -35.709   2.467 -20.195  1.00477.65           N  
ATOM   1175  C2   DC C  41     -34.963   1.443 -20.801  1.00478.51           C  
ATOM   1176  O2   DC C  41     -35.102   0.276 -20.414  1.00473.47           O  
ATOM   1177  N3   DC C  41     -34.104   1.769 -21.800  1.00481.74           N  
ATOM   1178  C4   DC C  41     -33.987   3.041 -22.189  1.00487.35           C  
ATOM   1179  N4   DC C  41     -33.133   3.323 -23.168  1.00489.55           N  
ATOM   1180  C5   DC C  41     -34.736   4.085 -21.587  1.00487.15           C  
ATOM   1181  C6   DC C  41     -35.573   3.757 -20.606  1.00481.30           C  
ATOM   1182  P    DG C  42     -37.077   1.961 -14.588  1.00480.56           P  
ATOM   1183  OP1  DG C  42     -38.034   1.649 -13.494  1.00473.87           O  
ATOM   1184  OP2  DG C  42     -36.277   3.205 -14.455  1.00472.40           O1-
ATOM   1185  O5'  DG C  42     -36.077   0.719 -14.831  1.00479.61           O  
ATOM   1186  C5'  DG C  42     -36.277  -0.190 -15.951  1.00476.26           C  
ATOM   1187  C4'  DG C  42     -34.948  -0.771 -16.421  1.00475.07           C  
ATOM   1188  O4'  DG C  42     -34.500  -0.110 -17.638  1.00474.03           O  
ATOM   1189  C3'  DG C  42     -33.807  -0.626 -15.407  1.00475.78           C  
ATOM   1190  O3'  DG C  42     -33.465  -1.922 -14.847  1.00474.75           O  
ATOM   1191  C2'  DG C  42     -32.655   0.005 -16.209  1.00474.12           C  
ATOM   1192  C1'  DG C  42     -33.094  -0.149 -17.662  1.00472.91           C  
ATOM   1193  N9   DG C  42     -32.587   0.917 -18.532  1.00470.42           N  
ATOM   1194  C8   DG C  42     -32.689   2.275 -18.320  1.00470.28           C  
ATOM   1195  N7   DG C  42     -32.129   2.986 -19.253  1.00469.56           N  
ATOM   1196  C5   DG C  42     -31.610   2.048 -20.134  1.00469.13           C  
ATOM   1197  C6   DG C  42     -30.900   2.244 -21.330  1.00469.06           C  
ATOM   1198  O6   DG C  42     -30.585   3.314 -21.847  1.00470.43           O  
ATOM   1199  N1   DG C  42     -30.552   1.041 -21.936  1.00465.42           N  
ATOM   1200  C2   DG C  42     -30.853  -0.198 -21.434  1.00467.02           C  
ATOM   1201  N2   DG C  42     -30.433  -1.242 -22.155  1.00466.12           N  
ATOM   1202  N3   DG C  42     -31.531  -0.401 -20.306  1.00468.65           N  
ATOM   1203  C4   DG C  42     -31.876   0.770 -19.710  1.00469.40           C  
ATOM   1204  P    DG C  43     -32.280  -2.095 -13.766  1.00463.53           P  
ATOM   1205  OP1  DG C  43     -32.706  -3.174 -12.830  1.00451.78           O  
ATOM   1206  OP2  DG C  43     -31.987  -0.759 -13.195  1.00465.27           O1-
ATOM   1207  O5'  DG C  43     -31.018  -2.557 -14.679  1.00465.02           O  
ATOM   1208  C5'  DG C  43     -31.193  -3.595 -15.702  1.00464.83           C  
ATOM   1209  C4'  DG C  43     -30.089  -3.599 -16.787  1.00462.26           C  
ATOM   1210  O4'  DG C  43     -30.349  -2.577 -17.783  1.00466.28           O  
ATOM   1211  C3'  DG C  43     -28.664  -3.356 -16.314  1.00456.11           C  
ATOM   1212  O3'  DG C  43     -28.033  -4.595 -16.003  1.00455.53           O  
ATOM   1213  C2'  DG C  43     -27.991  -2.747 -17.549  1.00456.82           C  
ATOM   1214  C1'  DG C  43     -29.130  -2.079 -18.315  1.00463.90           C  
ATOM   1215  N9   DG C  43     -29.135  -0.627 -18.168  1.00464.22           N  
ATOM   1216  C8   DG C  43     -29.603   0.070 -17.083  1.00465.09           C  
ATOM   1217  N7   DG C  43     -29.502   1.359 -17.198  1.00461.84           N  
ATOM   1218  C5   DG C  43     -28.917   1.540 -18.438  1.00460.97           C  
ATOM   1219  C6   DG C  43     -28.563   2.734 -19.088  1.00459.52           C  
ATOM   1220  O6   DG C  43     -28.704   3.899 -18.676  1.00461.12           O  
ATOM   1221  N1   DG C  43     -27.996   2.489 -20.337  1.00454.64           N  
ATOM   1222  C2   DG C  43     -27.791   1.243 -20.883  1.00451.79           C  
ATOM   1223  N2   DG C  43     -27.228   1.221 -22.095  1.00449.24           N  
ATOM   1224  N3   DG C  43     -28.122   0.101 -20.282  1.00455.95           N  
ATOM   1225  C4   DG C  43     -28.680   0.326 -19.061  1.00460.86           C  
ATOM   1226  P    DT C  44     -28.159  -5.276 -14.553  1.00433.09           P  
ATOM   1227  OP1  DT C  44     -26.843  -5.861 -14.198  1.00415.75           O1-
ATOM   1228  OP2  DT C  44     -29.345  -6.149 -14.586  1.00438.37           O  
ATOM   1229  O5'  DT C  44     -28.512  -4.077 -13.563  1.00435.41           O  
ATOM   1230  C5'  DT C  44     -29.399  -4.315 -12.476  1.00436.29           C  
ATOM   1231  C4'  DT C  44     -28.704  -4.089 -11.156  1.00439.45           C  
ATOM   1232  O4'  DT C  44     -27.300  -4.434 -11.284  1.00417.25           O  
ATOM   1233  C3'  DT C  44     -28.728  -2.655 -10.664  1.00456.58           C  
ATOM   1234  O3'  DT C  44     -28.683  -2.661  -9.253  1.00479.63           O  
ATOM   1235  C2'  DT C  44     -27.437  -2.105 -11.256  1.00447.12           C  
ATOM   1236  C1'  DT C  44     -26.511  -3.294 -11.056  1.00426.40           C  
ATOM   1237  N1   DT C  44     -25.399  -3.327 -12.000  1.00410.46           N  
ATOM   1238  C2   DT C  44     -24.116  -3.313 -11.530  1.00399.77           C  
ATOM   1239  O2   DT C  44     -23.838  -3.284 -10.356  1.00396.89           O  
ATOM   1240  N3   DT C  44     -23.162  -3.347 -12.494  1.00400.17           N  
ATOM   1241  C4   DT C  44     -23.361  -3.401 -13.854  1.00403.08           C  
ATOM   1242  O4   DT C  44     -22.435  -3.433 -14.646  1.00403.37           O  
ATOM   1243  C5   DT C  44     -24.731  -3.413 -14.278  1.00409.73           C  
ATOM   1244  C7   DT C  44     -25.071  -3.467 -15.732  1.00413.04           C  
ATOM   1245  C6   DT C  44     -25.671  -3.367 -13.340  1.00413.82           C  
ATOM   1246  P    DC C  45     -29.988  -2.341  -8.369  1.00467.73           P  
ATOM   1247  OP1  DC C  45     -30.369  -3.619  -7.720  1.00467.93           O  
ATOM   1248  OP2  DC C  45     -31.027  -1.729  -9.239  1.00467.93           O1-
ATOM   1249  O5'  DC C  45     -29.418  -1.238  -7.310  1.00484.26           O  
ATOM   1250  C5'  DC C  45     -29.280  -1.540  -5.878  1.00484.43           C  
ATOM   1251  C4'  DC C  45     -27.943  -1.051  -5.224  1.00476.87           C  
ATOM   1252  O4'  DC C  45     -26.814  -1.887  -5.616  1.00462.61           O  
ATOM   1253  C3'  DC C  45     -27.427   0.360  -5.516  1.00474.26           C  
ATOM   1254  O3'  DC C  45     -28.120   1.343  -4.810  1.00483.55           O  
ATOM   1255  C2'  DC C  45     -26.017   0.239  -4.957  1.00459.91           C  
ATOM   1256  C1'  DC C  45     -25.606  -1.130  -5.468  1.00455.58           C  
ATOM   1257  N1   DC C  45     -24.930  -1.023  -6.769  1.00438.29           N  
ATOM   1258  C2   DC C  45     -23.586  -0.651  -6.809  1.00422.87           C  
ATOM   1259  O2   DC C  45     -22.982  -0.465  -5.748  1.00420.08           O  
ATOM   1260  N3   DC C  45     -22.980  -0.526  -8.013  1.00423.84           N  
ATOM   1261  C4   DC C  45     -23.675  -0.733  -9.127  1.00426.86           C  
ATOM   1262  N4   DC C  45     -23.039  -0.609 -10.292  1.00427.75           N  
ATOM   1263  C5   DC C  45     -25.051  -1.081  -9.100  1.00429.12           C  
ATOM   1264  C6   DC C  45     -25.633  -1.218  -7.914  1.00438.22           C  
ATOM   1265  P    DG C  46     -28.060   2.878  -5.304  1.00514.82           P  
ATOM   1266  OP1  DG C  46     -28.789   3.607  -4.242  1.00509.20           O  
ATOM   1267  OP2  DG C  46     -28.547   2.892  -6.701  1.00518.71           O1-
ATOM   1268  O5'  DG C  46     -26.485   3.313  -5.342  1.00480.16           O  
ATOM   1269  C5'  DG C  46     -26.086   4.633  -5.927  1.00460.86           C  
ATOM   1270  C4'  DG C  46     -24.646   5.060  -5.548  1.00442.29           C  
ATOM   1271  O4'  DG C  46     -23.688   4.138  -6.121  1.00424.20           O  
ATOM   1272  C3'  DG C  46     -24.200   6.464  -6.017  1.00433.66           C  
ATOM   1273  O3'  DG C  46     -23.318   7.096  -5.026  1.00431.99           O  
ATOM   1274  C2'  DG C  46     -23.479   6.187  -7.342  1.00422.30           C  
ATOM   1275  C1'  DG C  46     -22.993   4.739  -7.198  1.00411.40           C  
ATOM   1276  N9   DG C  46     -23.212   3.917  -8.392  1.00406.83           N  
ATOM   1277  C8   DG C  46     -24.413   3.474  -8.901  1.00411.13           C  
ATOM   1278  N7   DG C  46     -24.287   2.740  -9.974  1.00404.17           N  
ATOM   1279  C5   DG C  46     -22.921   2.686 -10.179  1.00399.56           C  
ATOM   1280  C6   DG C  46     -22.181   2.041 -11.186  1.00397.31           C  
ATOM   1281  O6   DG C  46     -22.603   1.354 -12.129  1.00396.36           O  
ATOM   1282  N1   DG C  46     -20.817   2.239 -11.020  1.00395.37           N  
ATOM   1283  C2   DG C  46     -20.243   2.976 -10.007  1.00394.29           C  
ATOM   1284  N2   DG C  46     -18.910   3.059 -10.019  1.00388.46           N  
ATOM   1285  N3   DG C  46     -20.925   3.590  -9.061  1.00396.33           N  
ATOM   1286  C4   DG C  46     -22.248   3.402  -9.205  1.00401.33           C  
ATOM   1287  P    DC C  47     -22.838   8.639  -5.144  1.00430.75           P  
ATOM   1288  OP1  DC C  47     -22.581   9.110  -3.762  1.00428.28           O  
ATOM   1289  OP2  DC C  47     -23.670   9.449  -6.069  1.00432.65           O1-
ATOM   1290  O5'  DC C  47     -21.436   8.515  -5.853  1.00411.00           O  
ATOM   1291  C5'  DC C  47     -20.594   7.442  -5.537  1.00406.19           C  
ATOM   1292  C4'  DC C  47     -19.335   7.568  -6.339  1.00396.18           C  
ATOM   1293  O4'  DC C  47     -19.375   6.629  -7.441  1.00395.66           O  
ATOM   1294  C3'  DC C  47     -19.153   8.953  -6.968  1.00394.66           C  
ATOM   1295  O3'  DC C  47     -17.802   9.357  -6.856  1.00388.00           O  
ATOM   1296  C2'  DC C  47     -19.551   8.721  -8.416  1.00391.56           C  
ATOM   1297  C1'  DC C  47     -19.049   7.312  -8.622  1.00389.55           C  
ATOM   1298  N1   DC C  47     -19.698   6.648  -9.740  1.00395.51           N  
ATOM   1299  C2   DC C  47     -18.914   6.020 -10.706  1.00388.37           C  
ATOM   1300  O2   DC C  47     -17.678   6.016 -10.575  1.00380.79           O  
ATOM   1301  N3   DC C  47     -19.530   5.420 -11.752  1.00390.76           N  
ATOM   1302  C4   DC C  47     -20.864   5.447 -11.853  1.00396.17           C  
ATOM   1303  N4   DC C  47     -21.425   4.839 -12.906  1.00392.96           N  
ATOM   1304  C5   DC C  47     -21.680   6.097 -10.877  1.00403.67           C  
ATOM   1305  C6   DC C  47     -21.059   6.683  -9.849  1.00401.50           C  
ATOM   1306  P    DA C  48     -17.353  10.843  -7.266  1.00388.12           P  
ATOM   1307  OP1  DA C  48     -16.628  11.416  -6.112  1.00386.86           O  
ATOM   1308  OP2  DA C  48     -18.494  11.561  -7.890  1.00391.47           O1-
ATOM   1309  O5'  DA C  48     -16.276  10.592  -8.396  1.00377.24           O  
ATOM   1310  C5'  DA C  48     -15.016  10.044  -8.088  1.00369.12           C  
ATOM   1311  C4'  DA C  48     -14.226   9.889  -9.368  1.00366.61           C  
ATOM   1312  O4'  DA C  48     -15.095   9.263 -10.353  1.00367.28           O  
ATOM   1313  C3'  DA C  48     -13.797  11.224  -9.989  1.00365.37           C  
ATOM   1314  O3'  DA C  48     -12.599  11.110 -10.782  1.00365.95           O  
ATOM   1315  C2'  DA C  48     -14.974  11.556 -10.864  1.00366.92           C  
ATOM   1316  C1'  DA C  48     -15.396  10.189 -11.370  1.00367.40           C  
ATOM   1317  N9   DA C  48     -16.811  10.184 -11.653  1.00374.07           N  
ATOM   1318  C8   DA C  48     -17.791  10.837 -10.948  1.00379.65           C  
ATOM   1319  N7   DA C  48     -18.984  10.727 -11.471  1.00382.80           N  
ATOM   1320  C5   DA C  48     -18.766   9.962 -12.609  1.00380.63           C  
ATOM   1321  C6   DA C  48     -19.629   9.485 -13.609  1.00386.00           C  
ATOM   1322  N6   DA C  48     -20.955   9.722 -13.618  1.00392.78           N  
ATOM   1323  N1   DA C  48     -19.074   8.749 -14.608  1.00382.20           N  
ATOM   1324  C2   DA C  48     -17.747   8.522 -14.597  1.00373.72           C  
ATOM   1325  N3   DA C  48     -16.844   8.910 -13.712  1.00371.88           N  
ATOM   1326  C4   DA C  48     -17.424   9.632 -12.735  1.00375.39           C  
ATOM   1327  P    DG C  49     -12.100  12.357 -11.694  1.00361.80           P  
ATOM   1328  OP1  DG C  49     -10.619  12.399 -11.742  1.00359.17           O  
ATOM   1329  OP2  DG C  49     -12.781  13.584 -11.229  1.00360.85           O1-
ATOM   1330  O5'  DG C  49     -12.579  11.982 -13.183  1.00354.50           O  
ATOM   1331  C5'  DG C  49     -11.700  11.217 -14.032  1.00347.15           C  
ATOM   1332  C4'  DG C  49     -12.370  10.766 -15.333  1.00340.05           C  
ATOM   1333  O4'  DG C  49     -13.648  10.124 -15.066  1.00344.93           O  
ATOM   1334  C3'  DG C  49     -12.641  11.865 -16.359  1.00334.40           C  
ATOM   1335  O3'  DG C  49     -11.469  12.024 -17.227  1.00324.21           O  
ATOM   1336  C2'  DG C  49     -13.850  11.314 -17.123  1.00335.86           C  
ATOM   1337  C1'  DG C  49     -14.587  10.470 -16.067  1.00346.81           C  
ATOM   1338  N9   DG C  49     -15.685  11.172 -15.420  1.00356.96           N  
ATOM   1339  C8   DG C  49     -15.643  11.804 -14.199  1.00361.96           C  
ATOM   1340  N7   DG C  49     -16.770  12.355 -13.848  1.00367.29           N  
ATOM   1341  C5   DG C  49     -17.622  12.083 -14.902  1.00367.40           C  
ATOM   1342  C6   DG C  49     -18.981  12.441 -15.074  1.00369.01           C  
ATOM   1343  O6   DG C  49     -19.722  13.094 -14.294  1.00368.25           O  
ATOM   1344  N1   DG C  49     -19.471  11.962 -16.291  1.00370.41           N  
ATOM   1345  C2   DG C  49     -18.742  11.232 -17.223  1.00367.66           C  
ATOM   1346  N2   DG C  49     -19.405  10.868 -18.326  1.00379.17           N  
ATOM   1347  N3   DG C  49     -17.464  10.887 -17.076  1.00363.75           N  
ATOM   1348  C4   DG C  49     -16.968  11.349 -15.893  1.00362.67           C  
ATOM   1349  P    DC C  50     -11.306  13.272 -18.243  1.00308.28           P  
ATOM   1350  OP1  DC C  50      -9.878  13.656 -18.258  1.00298.15           O  
ATOM   1351  OP2  DC C  50     -12.354  14.263 -17.946  1.00318.26           O1-
ATOM   1352  O5'  DC C  50     -11.652  12.668 -19.683  1.00303.23           O  
ATOM   1353  C5'  DC C  50     -12.262  13.479 -20.675  1.00302.66           C  
ATOM   1354  C4'  DC C  50     -13.623  12.924 -21.063  1.00305.56           C  
ATOM   1355  O4'  DC C  50     -14.484  12.882 -19.906  1.00314.66           O  
ATOM   1356  C3'  DC C  50     -14.380  13.768 -22.060  1.00305.50           C  
ATOM   1357  O3'  DC C  50     -13.964  13.440 -23.391  1.00299.45           O  
ATOM   1358  C2'  DC C  50     -15.838  13.370 -21.800  1.00311.15           C  
ATOM   1359  C1'  DC C  50     -15.835  12.929 -20.327  1.00319.70           C  
ATOM   1360  N1   DC C  50     -16.609  13.836 -19.367  1.00330.18           N  
ATOM   1361  C2   DC C  50     -17.977  14.135 -19.585  1.00334.45           C  
ATOM   1362  O2   DC C  50     -18.551  13.672 -20.575  1.00334.70           O  
ATOM   1363  N3   DC C  50     -18.634  14.933 -18.695  1.00336.25           N  
ATOM   1364  C4   DC C  50     -17.994  15.417 -17.635  1.00335.41           C  
ATOM   1365  N4   DC C  50     -18.685  16.195 -16.784  1.00340.84           N  
ATOM   1366  C5   DC C  50     -16.613  15.122 -17.396  1.00336.69           C  
ATOM   1367  C6   DC C  50     -15.972  14.336 -18.275  1.00333.07           C  
ATOM   1368  P    DC C  51     -13.732  14.606 -24.471  1.00296.87           P  
ATOM   1369  OP1  DC C  51     -13.081  14.096 -25.697  1.00296.06           O  
ATOM   1370  OP2  DC C  51     -13.100  15.704 -23.711  1.00302.10           O1-
ATOM   1371  O5'  DC C  51     -15.212  15.048 -24.864  1.00303.13           O  
ATOM   1372  C5'  DC C  51     -16.162  14.073 -25.260  1.00303.66           C  
ATOM   1373  C4'  DC C  51     -17.562  14.652 -25.202  1.00307.84           C  
ATOM   1374  O4'  DC C  51     -17.970  14.831 -23.814  1.00315.82           O  
ATOM   1375  C3'  DC C  51     -17.703  16.017 -25.877  1.00308.63           C  
ATOM   1376  O3'  DC C  51     -18.392  15.859 -27.163  1.00300.93           O  
ATOM   1377  C2'  DC C  51     -18.483  16.878 -24.850  1.00316.54           C  
ATOM   1378  C1'  DC C  51     -18.880  15.902 -23.731  1.00319.55           C  
ATOM   1379  N1   DC C  51     -18.812  16.541 -22.331  1.00325.56           N  
ATOM   1380  C2   DC C  51     -19.981  16.679 -21.552  1.00327.46           C  
ATOM   1381  O2   DC C  51     -21.067  16.247 -21.985  1.00327.50           O  
ATOM   1382  N3   DC C  51     -19.880  17.276 -20.332  1.00329.24           N  
ATOM   1383  C4   DC C  51     -18.696  17.730 -19.898  1.00327.07           C  
ATOM   1384  N4   DC C  51     -18.646  18.305 -18.699  1.00325.98           N  
ATOM   1385  C5   DC C  51     -17.511  17.611 -20.674  1.00327.06           C  
ATOM   1386  C6   DC C  51     -17.612  17.026 -21.869  1.00326.78           C  
ATOM   1387  P    DG C  52     -18.878  17.112 -28.064  1.00287.65           P  
ATOM   1388  OP1  DG C  52     -18.583  16.784 -29.479  1.00280.91           O  
ATOM   1389  OP2  DG C  52     -18.375  18.397 -27.529  1.00298.90           O1-
ATOM   1390  O5'  DG C  52     -20.468  17.078 -27.888  1.00295.09           O  
ATOM   1391  C5'  DG C  52     -21.072  16.426 -26.732  1.00303.67           C  
ATOM   1392  C4'  DG C  52     -21.999  17.399 -26.054  1.00304.56           C  
ATOM   1393  O4'  DG C  52     -21.616  17.654 -24.658  1.00312.21           O  
ATOM   1394  C3'  DG C  52     -21.982  18.753 -26.739  1.00301.31           C  
ATOM   1395  O3'  DG C  52     -23.265  19.156 -26.948  1.00296.10           O  
ATOM   1396  C2'  DG C  52     -21.273  19.642 -25.731  1.00310.21           C  
ATOM   1397  C1'  DG C  52     -21.762  19.041 -24.439  1.00315.31           C  
ATOM   1398  N9   DG C  52     -20.963  19.496 -23.298  1.00322.97           N  
ATOM   1399  C8   DG C  52     -19.605  19.710 -23.291  1.00325.36           C  
ATOM   1400  N7   DG C  52     -19.142  20.149 -22.158  1.00325.66           N  
ATOM   1401  C5   DG C  52     -20.262  20.253 -21.361  1.00324.39           C  
ATOM   1402  C6   DG C  52     -20.367  20.676 -20.031  1.00327.04           C  
ATOM   1403  O6   DG C  52     -19.457  21.052 -19.277  1.00331.17           O  
ATOM   1404  N1   DG C  52     -21.683  20.640 -19.582  1.00329.69           N  
ATOM   1405  C2   DG C  52     -22.763  20.225 -20.320  1.00327.13           C  
ATOM   1406  N2   DG C  52     -23.959  20.286 -19.699  1.00333.34           N  
ATOM   1407  N3   DG C  52     -22.683  19.821 -21.587  1.00324.10           N  
ATOM   1408  C4   DG C  52     -21.403  19.864 -22.041  1.00323.69           C  
ATOM   1409  P    DG C  53     -23.556  20.418 -27.875  1.00283.67           P  
ATOM   1410  OP1  DG C  53     -23.757  19.922 -29.254  1.00273.72           O  
ATOM   1411  OP2  DG C  53     -22.503  21.430 -27.648  1.00288.61           O1-
ATOM   1412  O5'  DG C  53     -24.924  20.960 -27.256  1.00295.36           O  
ATOM   1413  C5'  DG C  53     -25.879  20.018 -26.738  1.00297.66           C  
ATOM   1414  C4'  DG C  53     -26.196  20.261 -25.264  1.00302.49           C  
ATOM   1415  O4'  DG C  53     -25.028  19.998 -24.447  1.00302.60           O  
ATOM   1416  C3'  DG C  53     -26.600  21.681 -24.890  1.00309.78           C  
ATOM   1417  O3'  DG C  53     -27.991  21.948 -25.200  1.00318.05           O  
ATOM   1418  C2'  DG C  53     -26.352  21.652 -23.394  1.00310.19           C  
ATOM   1419  C1'  DG C  53     -25.042  20.885 -23.342  1.00308.72           C  
ATOM   1420  N9   DG C  53     -23.880  21.738 -23.433  1.00307.98           N  
ATOM   1421  C8   DG C  53     -23.081  21.948 -24.526  1.00307.95           C  
ATOM   1422  N7   DG C  53     -22.092  22.751 -24.302  1.00307.93           N  
ATOM   1423  C5   DG C  53     -22.264  23.110 -22.988  1.00309.07           C  
ATOM   1424  C6   DG C  53     -21.508  23.964 -22.206  1.00307.68           C  
ATOM   1425  O6   DG C  53     -20.497  24.608 -22.529  1.00306.50           O  
ATOM   1426  N1   DG C  53     -22.031  24.066 -20.926  1.00311.66           N  
ATOM   1427  C2   DG C  53     -23.143  23.412 -20.466  1.00312.54           C  
ATOM   1428  N2   DG C  53     -23.480  23.638 -19.198  1.00319.83           N  
ATOM   1429  N3   DG C  53     -23.873  22.608 -21.198  1.00309.74           N  
ATOM   1430  C4   DG C  53     -23.370  22.505 -22.443  1.00309.96           C  
ATOM   1431  P    DA C  54     -28.507  23.476 -25.313  1.00319.12           P  
ATOM   1432  OP1  DA C  54     -29.869  23.564 -25.884  1.00312.91           O  
ATOM   1433  OP2  DA C  54     -27.460  24.242 -26.009  1.00313.57           O1-
ATOM   1434  O5'  DA C  54     -28.423  24.021 -23.807  1.00316.93           O  
ATOM   1435  C5'  DA C  54     -29.253  23.502 -22.742  1.00314.19           C  
ATOM   1436  C4'  DA C  54     -29.123  24.426 -21.556  1.00314.42           C  
ATOM   1437  O4'  DA C  54     -27.738  24.375 -21.125  1.00313.72           O  
ATOM   1438  C3'  DA C  54     -29.435  25.898 -21.914  1.00311.74           C  
ATOM   1439  O3'  DA C  54     -30.397  26.514 -21.032  1.00328.42           O  
ATOM   1440  C2'  DA C  54     -28.099  26.617 -21.870  1.00321.11           C  
ATOM   1441  C1'  DA C  54     -27.191  25.679 -21.076  1.00312.33           C  
ATOM   1442  N9   DA C  54     -25.840  25.709 -21.608  1.00316.87           N  
ATOM   1443  C8   DA C  54     -25.369  25.138 -22.763  1.00307.70           C  
ATOM   1444  N7   DA C  54     -24.108  25.410 -23.016  1.00302.07           N  
ATOM   1445  C5   DA C  54     -23.744  26.241 -21.969  1.00306.40           C  
ATOM   1446  C6   DA C  54     -22.531  26.882 -21.642  1.00297.25           C  
ATOM   1447  N6   DA C  54     -21.425  26.785 -22.368  1.00296.33           N  
ATOM   1448  N1   DA C  54     -22.515  27.633 -20.521  1.00302.49           N  
ATOM   1449  C2   DA C  54     -23.629  27.733 -19.797  1.00324.51           C  
ATOM   1450  N3   DA C  54     -24.814  27.178 -20.004  1.00336.03           N  
ATOM   1451  C4   DA C  54     -24.793  26.438 -21.118  1.00325.94           C  
ATOM   1452  P    DC C  55     -31.024  27.945 -21.440  1.00313.31           P  
ATOM   1453  OP1  DC C  55     -32.333  28.180 -20.788  1.00310.73           O  
ATOM   1454  OP2  DC C  55     -30.907  28.030 -22.910  1.00314.57           O1-
ATOM   1455  O5'  DC C  55     -29.994  28.987 -20.831  1.00310.64           O  
ATOM   1456  C5'  DC C  55     -29.604  28.868 -19.476  1.00312.10           C  
ATOM   1457  C4'  DC C  55     -28.890  30.117 -19.027  1.00305.75           C  
ATOM   1458  O4'  DC C  55     -27.471  30.024 -19.342  1.00310.54           O  
ATOM   1459  C3'  DC C  55     -29.370  31.400 -19.691  1.00301.69           C  
ATOM   1460  O3'  DC C  55     -29.175  32.420 -18.778  1.00302.14           O  
ATOM   1461  C2'  DC C  55     -28.376  31.525 -20.845  1.00303.53           C  
ATOM   1462  C1'  DC C  55     -27.101  31.139 -20.112  1.00304.55           C  
ATOM   1463  N1   DC C  55     -25.934  30.755 -20.979  1.00305.56           N  
ATOM   1464  C2   DC C  55     -24.631  31.109 -20.585  1.00307.09           C  
ATOM   1465  O2   DC C  55     -24.456  31.738 -19.531  1.00307.61           O  
ATOM   1466  N3   DC C  55     -23.593  30.744 -21.369  1.00307.73           N  
ATOM   1467  C4   DC C  55     -23.806  30.067 -22.493  1.00306.37           C  
ATOM   1468  N4   DC C  55     -22.744  29.738 -23.221  1.00305.91           N  
ATOM   1469  C5   DC C  55     -25.117  29.700 -22.920  1.00304.35           C  
ATOM   1470  C6   DC C  55     -26.143  30.063 -22.142  1.00304.47           C  
ATOM   1471  P    DA C  56     -30.285  33.524 -18.443  1.00303.23           P  
ATOM   1472  OP1  DA C  56     -31.524  32.896 -17.964  1.00318.38           O  
ATOM   1473  OP2  DA C  56     -30.360  34.426 -19.603  1.00295.34           O1-
ATOM   1474  O5'  DA C  56     -29.568  34.282 -17.251  1.00286.68           O  
ATOM   1475  C5'  DA C  56     -28.188  34.003 -17.041  1.00281.71           C  
ATOM   1476  C4'  DA C  56     -27.321  34.761 -18.047  1.00277.55           C  
ATOM   1477  O4'  DA C  56     -27.194  34.016 -19.276  1.00285.99           O  
ATOM   1478  C3'  DA C  56     -27.876  36.122 -18.465  1.00271.42           C  
ATOM   1479  O3'  DA C  56     -27.164  37.114 -17.893  1.00258.83           O  
ATOM   1480  C2'  DA C  56     -27.656  36.185 -19.974  1.00277.97           C  
ATOM   1481  C1'  DA C  56     -26.873  34.925 -20.297  1.00284.24           C  
ATOM   1482  N9   DA C  56     -27.260  34.400 -21.609  1.00290.48           N  
ATOM   1483  C8   DA C  56     -28.512  34.433 -22.154  1.00295.18           C  
ATOM   1484  N7   DA C  56     -28.590  33.940 -23.364  1.00293.58           N  
ATOM   1485  C5   DA C  56     -27.291  33.587 -23.661  1.00292.86           C  
ATOM   1486  C6   DA C  56     -26.711  33.014 -24.803  1.00289.85           C  
ATOM   1487  N6   DA C  56     -27.411  32.687 -25.904  1.00281.73           N  
ATOM   1488  N1   DA C  56     -25.380  32.790 -24.771  1.00292.86           N  
ATOM   1489  C2   DA C  56     -24.685  33.122 -23.666  1.00292.64           C  
ATOM   1490  N3   DA C  56     -25.120  33.669 -22.533  1.00291.44           N  
ATOM   1491  C4   DA C  56     -26.444  33.879 -22.594  1.00292.97           C  
ATOM   1492  P    DG C  57     -27.384  37.523 -16.373  1.00247.49           P  
ATOM   1493  OP1  DG C  57     -27.642  36.341 -15.531  1.00258.32           O  
ATOM   1494  OP2  DG C  57     -28.415  38.563 -16.296  1.00249.77           O1-
ATOM   1495  O5'  DG C  57     -25.945  38.118 -16.064  1.00253.57           O  
ATOM   1496  C5'  DG C  57     -24.827  37.216 -16.042  1.00255.22           C  
ATOM   1497  C4'  DG C  57     -23.709  37.594 -17.013  1.00254.66           C  
ATOM   1498  O4'  DG C  57     -24.016  37.173 -18.364  1.00251.76           O  
ATOM   1499  C3'  DG C  57     -23.340  39.082 -17.119  1.00257.18           C  
ATOM   1500  O3'  DG C  57     -21.925  39.167 -17.166  1.00260.12           O  
ATOM   1501  C2'  DG C  57     -23.942  39.453 -18.464  1.00257.76           C  
ATOM   1502  C1'  DG C  57     -23.557  38.200 -19.189  1.00256.89           C  
ATOM   1503  N9   DG C  57     -24.094  38.049 -20.487  1.00260.29           N  
ATOM   1504  C8   DG C  57     -25.318  38.455 -20.943  1.00265.40           C  
ATOM   1505  N7   DG C  57     -25.515  38.168 -22.190  1.00271.73           N  
ATOM   1506  C5   DG C  57     -24.333  37.529 -22.570  1.00271.61           C  
ATOM   1507  C6   DG C  57     -23.959  36.994 -23.809  1.00276.64           C  
ATOM   1508  O6   DG C  57     -24.600  36.951 -24.870  1.00279.73           O  
ATOM   1509  N1   DG C  57     -22.673  36.445 -23.742  1.00273.98           N  
ATOM   1510  C2   DG C  57     -21.878  36.431 -22.621  1.00270.45           C  
ATOM   1511  N2   DG C  57     -20.682  35.868 -22.750  1.00269.42           N  
ATOM   1512  N3   DG C  57     -22.227  36.932 -21.465  1.00267.05           N  
ATOM   1513  C4   DG C  57     -23.473  37.468 -21.521  1.00267.06           C  
ATOM   1514  P    DC C  58     -21.179  40.550 -16.882  1.00264.80           P  
ATOM   1515  OP1  DC C  58     -20.333  40.403 -15.678  1.00272.04           O  
ATOM   1516  OP2  DC C  58     -22.216  41.593 -16.931  1.00270.10           O1-
ATOM   1517  O5'  DC C  58     -20.274  40.757 -18.175  1.00265.24           O  
ATOM   1518  C5'  DC C  58     -18.860  40.890 -18.077  1.00265.62           C  
ATOM   1519  C4'  DC C  58     -18.212  40.293 -19.297  1.00263.96           C  
ATOM   1520  O4'  DC C  58     -19.126  39.309 -19.841  1.00265.79           O  
ATOM   1521  C3'  DC C  58     -17.973  41.277 -20.428  1.00261.84           C  
ATOM   1522  O3'  DC C  58     -16.682  41.849 -20.314  1.00257.09           O  
ATOM   1523  C2'  DC C  58     -18.079  40.377 -21.648  1.00267.99           C  
ATOM   1524  C1'  DC C  58     -19.188  39.423 -21.241  1.00268.97           C  
ATOM   1525  N1   DC C  58     -20.516  39.914 -21.600  1.00277.07           N  
ATOM   1526  C2   DC C  58     -21.018  39.653 -22.861  1.00282.87           C  
ATOM   1527  O2   DC C  58     -20.330  38.997 -23.656  1.00282.76           O  
ATOM   1528  N3   DC C  58     -22.245  40.123 -23.175  1.00285.67           N  
ATOM   1529  C4   DC C  58     -22.940  40.826 -22.274  1.00288.70           C  
ATOM   1530  N4   DC C  58     -24.142  41.274 -22.625  1.00295.06           N  
ATOM   1531  C5   DC C  58     -22.431  41.103 -20.982  1.00278.27           C  
ATOM   1532  C6   DC C  58     -21.235  40.628 -20.698  1.00267.29           C  
ATOM   1533  P    DG C  59     -16.352  43.242 -21.034  1.00247.73           P  
ATOM   1534  OP1  DG C  59     -15.081  43.776 -20.502  1.00250.78           O  
ATOM   1535  OP2  DG C  59     -17.569  44.055 -20.959  1.00252.06           O1-
ATOM   1536  O5'  DG C  59     -16.140  42.832 -22.556  1.00262.75           O  
ATOM   1537  C5'  DG C  59     -15.269  41.759 -22.849  1.00267.23           C  
ATOM   1538  C4'  DG C  59     -15.352  41.329 -24.310  1.00273.33           C  
ATOM   1539  O4'  DG C  59     -16.480  40.439 -24.556  1.00273.57           O  
ATOM   1540  C3'  DG C  59     -15.552  42.438 -25.319  1.00280.34           C  
ATOM   1541  O3'  DG C  59     -14.349  43.140 -25.539  1.00291.08           O  
ATOM   1542  C2'  DG C  59     -15.946  41.608 -26.526  1.00286.93           C  
ATOM   1543  C1'  DG C  59     -16.958  40.676 -25.874  1.00279.97           C  
ATOM   1544  N9   DG C  59     -18.239  41.314 -25.748  1.00279.01           N  
ATOM   1545  C8   DG C  59     -18.780  41.847 -24.610  1.00275.10           C  
ATOM   1546  N7   DG C  59     -19.942  42.394 -24.800  1.00277.94           N  
ATOM   1547  C5   DG C  59     -20.170  42.224 -26.155  1.00284.24           C  
ATOM   1548  C6   DG C  59     -21.276  42.605 -26.944  1.00289.72           C  
ATOM   1549  O6   DG C  59     -22.298  43.202 -26.589  1.00294.12           O  
ATOM   1550  N1   DG C  59     -21.108  42.246 -28.275  1.00287.25           N  
ATOM   1551  C2   DG C  59     -20.017  41.593 -28.773  1.00283.55           C  
ATOM   1552  N2   DG C  59     -20.043  41.332 -30.085  1.00273.75           N  
ATOM   1553  N3   DG C  59     -18.972  41.222 -28.040  1.00287.56           N  
ATOM   1554  C4   DG C  59     -19.122  41.570 -26.749  1.00285.82           C  
TER    1555       DG C  59                                                      
ATOM   1556  O5'  DT E   1     -30.353  53.885 -28.819  1.00341.97           O  
ATOM   1557  C5'  DT E   1     -30.618  52.925 -27.780  1.00341.45           C  
ATOM   1558  C4'  DT E   1     -29.640  51.747 -27.835  1.00345.42           C  
ATOM   1559  O4'  DT E   1     -28.261  52.141 -27.519  1.00344.33           O  
ATOM   1560  C3'  DT E   1     -29.953  50.603 -26.861  1.00356.47           C  
ATOM   1561  O3'  DT E   1     -29.768  49.367 -27.529  1.00363.85           O  
ATOM   1562  C2'  DT E   1     -28.894  50.788 -25.781  1.00354.06           C  
ATOM   1563  C1'  DT E   1     -27.744  51.124 -26.677  1.00346.03           C  
ATOM   1564  N1   DT E   1     -26.472  51.549 -26.002  1.00345.55           N  
ATOM   1565  C2   DT E   1     -25.380  51.605 -26.771  1.00347.27           C  
ATOM   1566  O2   DT E   1     -25.436  51.360 -27.932  1.00348.26           O  
ATOM   1567  N3   DT E   1     -24.228  51.972 -26.149  1.00347.58           N  
ATOM   1568  C4   DT E   1     -24.069  52.254 -24.816  1.00346.15           C  
ATOM   1569  O4   DT E   1     -22.989  52.580 -24.340  1.00346.32           O  
ATOM   1570  C5   DT E   1     -25.267  52.140 -24.021  1.00345.19           C  
ATOM   1571  C7   DT E   1     -25.217  52.411 -22.548  1.00342.20           C  
ATOM   1572  C6   DT E   1     -26.408  51.786 -24.644  1.00346.24           C  
ATOM   1573  P    DG E   2     -30.629  48.084 -27.096  1.00386.82           P  
ATOM   1574  OP1  DG E   2     -31.784  48.586 -26.317  1.00397.25           O  
ATOM   1575  OP2  DG E   2     -29.754  47.113 -26.414  1.00391.16           O1-
ATOM   1576  O5'  DG E   2     -31.184  47.520 -28.498  1.00371.34           O  
ATOM   1577  C5'  DG E   2     -30.680  46.317 -29.071  1.00353.89           C  
ATOM   1578  C4'  DG E   2     -29.611  46.612 -30.111  1.00342.39           C  
ATOM   1579  O4'  DG E   2     -28.498  47.318 -29.477  1.00346.12           O  
ATOM   1580  C3'  DG E   2     -29.039  45.377 -30.804  1.00330.27           C  
ATOM   1581  O3'  DG E   2     -29.569  45.281 -32.196  1.00323.83           O  
ATOM   1582  C2'  DG E   2     -27.508  45.596 -30.763  1.00327.09           C  
ATOM   1583  C1'  DG E   2     -27.273  46.636 -29.661  1.00331.10           C  
ATOM   1584  N9   DG E   2     -26.838  46.127 -28.340  1.00334.36           N  
ATOM   1585  C8   DG E   2     -27.670  45.770 -27.315  1.00341.21           C  
ATOM   1586  N7   DG E   2     -27.064  45.409 -26.226  1.00330.90           N  
ATOM   1587  C5   DG E   2     -25.723  45.538 -26.524  1.00318.03           C  
ATOM   1588  C6   DG E   2     -24.595  45.276 -25.713  1.00308.59           C  
ATOM   1589  O6   DG E   2     -24.569  44.868 -24.541  1.00307.26           O  
ATOM   1590  N1   DG E   2     -23.414  45.533 -26.386  1.00305.51           N  
ATOM   1591  C2   DG E   2     -23.329  45.981 -27.678  1.00308.07           C  
ATOM   1592  N2   DG E   2     -22.108  46.164 -28.144  1.00306.64           N  
ATOM   1593  N3   DG E   2     -24.374  46.232 -28.465  1.00312.68           N  
ATOM   1594  C4   DG E   2     -25.543  45.995 -27.822  1.00318.99           C  
ATOM   1595  P    DC E   3     -30.164  43.908 -32.818  1.00314.40           P  
ATOM   1596  OP1  DC E   3     -31.217  44.315 -33.790  1.00307.30           O  
ATOM   1597  OP2  DC E   3     -30.595  43.043 -31.714  1.00323.53           O1-
ATOM   1598  O5'  DC E   3     -28.888  43.177 -33.523  1.00310.29           O  
ATOM   1599  C5'  DC E   3     -28.100  42.159 -32.810  1.00305.68           C  
ATOM   1600  C4'  DC E   3     -26.591  42.416 -32.912  1.00301.69           C  
ATOM   1601  O4'  DC E   3     -26.198  43.396 -31.930  1.00306.55           O  
ATOM   1602  C3'  DC E   3     -25.710  41.221 -32.623  1.00293.09           C  
ATOM   1603  O3'  DC E   3     -25.438  40.567 -33.793  1.00288.48           O  
ATOM   1604  C2'  DC E   3     -24.453  41.856 -32.057  1.00293.18           C  
ATOM   1605  C1'  DC E   3     -25.052  42.972 -31.229  1.00303.27           C  
ATOM   1606  N1   DC E   3     -25.493  42.558 -29.862  1.00309.43           N  
ATOM   1607  C2   DC E   3     -24.557  42.084 -28.936  1.00304.74           C  
ATOM   1608  O2   DC E   3     -23.362  42.001 -29.265  1.00296.70           O  
ATOM   1609  N3   DC E   3     -24.992  41.722 -27.698  1.00309.22           N  
ATOM   1610  C4   DC E   3     -26.290  41.826 -27.379  1.00315.02           C  
ATOM   1611  N4   DC E   3     -26.666  41.457 -26.146  1.00314.00           N  
ATOM   1612  C5   DC E   3     -27.255  42.311 -28.309  1.00316.10           C  
ATOM   1613  C6   DC E   3     -26.817  42.658 -29.523  1.00314.67           C  
ATOM   1614  P    DG E   4     -25.175  39.003 -33.723  1.00292.48           P  
ATOM   1615  OP1  DG E   4     -25.169  38.505 -35.114  1.00294.45           O  
ATOM   1616  OP2  DG E   4     -26.137  38.456 -32.738  1.00293.10           O1-
ATOM   1617  O5'  DG E   4     -23.703  38.920 -33.095  1.00292.48           O  
ATOM   1618  C5'  DG E   4     -22.538  38.961 -33.965  1.00289.51           C  
ATOM   1619  C4'  DG E   4     -21.245  38.702 -33.184  1.00282.26           C  
ATOM   1620  O4'  DG E   4     -21.349  39.385 -31.906  1.00282.53           O  
ATOM   1621  C3'  DG E   4     -20.931  37.209 -32.880  1.00271.50           C  
ATOM   1622  O3'  DG E   4     -19.501  36.805 -33.192  1.00256.49           O  
ATOM   1623  C2'  DG E   4     -21.261  37.065 -31.406  1.00272.32           C  
ATOM   1624  C1'  DG E   4     -21.166  38.483 -30.841  1.00277.75           C  
ATOM   1625  N9   DG E   4     -22.212  38.719 -29.878  1.00284.62           N  
ATOM   1626  C8   DG E   4     -23.553  38.859 -30.148  1.00290.59           C  
ATOM   1627  N7   DG E   4     -24.277  39.008 -29.085  1.00294.82           N  
ATOM   1628  C5   DG E   4     -23.359  38.940 -28.038  1.00291.95           C  
ATOM   1629  C6   DG E   4     -23.567  39.041 -26.646  1.00291.46           C  
ATOM   1630  O6   DG E   4     -24.641  39.216 -26.059  1.00296.39           O  
ATOM   1631  N1   DG E   4     -22.370  38.919 -25.921  1.00288.96           N  
ATOM   1632  C2   DG E   4     -21.130  38.726 -26.494  1.00285.17           C  
ATOM   1633  N2   DG E   4     -20.085  38.630 -25.655  1.00285.62           N  
ATOM   1634  N3   DG E   4     -20.930  38.630 -27.806  1.00281.74           N  
ATOM   1635  C4   DG E   4     -22.088  38.747 -28.510  1.00283.94           C  
ATOM   1636  P    DC E   5     -19.006  35.251 -33.139  1.00224.71           P  
ATOM   1637  OP1  DC E   5     -17.914  34.999 -34.125  1.00215.72           O  
ATOM   1638  OP2  DC E   5     -20.218  34.413 -33.243  1.00228.41           O1-
ATOM   1639  O5'  DC E   5     -18.412  35.077 -31.647  1.00234.74           O  
ATOM   1640  C5'  DC E   5     -17.189  35.708 -31.284  1.00236.62           C  
ATOM   1641  C4'  DC E   5     -17.090  36.005 -29.782  1.00238.46           C  
ATOM   1642  O4'  DC E   5     -18.371  36.366 -29.215  1.00249.44           O  
ATOM   1643  C3'  DC E   5     -16.551  34.870 -28.936  1.00233.26           C  
ATOM   1644  O3'  DC E   5     -15.438  35.315 -28.237  1.00226.08           O  
ATOM   1645  C2'  DC E   5     -17.697  34.509 -27.988  1.00240.95           C  
ATOM   1646  C1'  DC E   5     -18.491  35.798 -27.937  1.00250.99           C  
ATOM   1647  N1   DC E   5     -19.924  35.590 -27.694  1.00260.85           N  
ATOM   1648  C2   DC E   5     -20.416  35.560 -26.392  1.00265.91           C  
ATOM   1649  O2   DC E   5     -19.627  35.697 -25.450  1.00263.15           O  
ATOM   1650  N3   DC E   5     -21.751  35.379 -26.202  1.00271.44           N  
ATOM   1651  C4   DC E   5     -22.561  35.236 -27.258  1.00274.19           C  
ATOM   1652  N4   DC E   5     -23.870  35.058 -27.038  1.00278.19           N  
ATOM   1653  C5   DC E   5     -22.065  35.265 -28.587  1.00270.84           C  
ATOM   1654  C6   DC E   5     -20.756  35.438 -28.751  1.00262.91           C  
ATOM   1655  P    DT E   6     -14.523  34.237 -27.502  1.00213.48           P  
ATOM   1656  OP1  DT E   6     -13.152  34.784 -27.387  1.00215.33           O  
ATOM   1657  OP2  DT E   6     -14.789  32.983 -28.218  1.00222.24           O1-
ATOM   1658  O5'  DT E   6     -15.149  34.118 -26.049  1.00223.54           O  
ATOM   1659  C5'  DT E   6     -15.005  35.192 -25.202  1.00229.88           C  
ATOM   1660  C4'  DT E   6     -15.422  34.857 -23.789  1.00233.46           C  
ATOM   1661  O4'  DT E   6     -16.855  34.760 -23.720  1.00237.31           O  
ATOM   1662  C3'  DT E   6     -14.901  33.537 -23.204  1.00232.77           C  
ATOM   1663  O3'  DT E   6     -14.719  33.714 -21.799  1.00235.84           O  
ATOM   1664  C2'  DT E   6     -16.082  32.629 -23.458  1.00233.76           C  
ATOM   1665  C1'  DT E   6     -17.163  33.588 -23.039  1.00239.01           C  
ATOM   1666  N1   DT E   6     -18.397  33.208 -23.450  1.00244.72           N  
ATOM   1667  C2   DT E   6     -19.434  33.287 -22.577  1.00251.70           C  
ATOM   1668  O2   DT E   6     -19.319  33.673 -21.436  1.00253.10           O  
ATOM   1669  N3   DT E   6     -20.619  32.901 -23.080  1.00265.26           N  
ATOM   1670  C4   DT E   6     -20.859  32.464 -24.356  1.00265.22           C  
ATOM   1671  O4   DT E   6     -21.974  32.133 -24.729  1.00289.36           O  
ATOM   1672  C5   DT E   6     -19.707  32.423 -25.226  1.00253.34           C  
ATOM   1673  C7   DT E   6     -19.841  31.968 -26.639  1.00255.77           C  
ATOM   1674  C6   DT E   6     -18.546  32.799 -24.731  1.00245.46           C  
ATOM   1675  P    DG E   7     -13.417  33.162 -21.026  1.00240.49           P  
ATOM   1676  OP1  DG E   7     -12.412  34.262 -20.892  1.00243.42           O  
ATOM   1677  OP2  DG E   7     -12.992  31.929 -21.735  1.00238.05           O1-
ATOM   1678  O5'  DG E   7     -14.029  32.774 -19.571  1.00248.52           O  
ATOM   1679  C5'  DG E   7     -13.864  33.663 -18.417  1.00248.81           C  
ATOM   1680  C4'  DG E   7     -15.171  33.856 -17.637  1.00244.60           C  
ATOM   1681  O4'  DG E   7     -16.314  33.760 -18.530  1.00242.64           O  
ATOM   1682  C3'  DG E   7     -15.457  32.845 -16.533  1.00243.57           C  
ATOM   1683  O3'  DG E   7     -16.248  33.456 -15.586  1.00235.68           O  
ATOM   1684  C2'  DG E   7     -16.270  31.820 -17.272  1.00246.85           C  
ATOM   1685  C1'  DG E   7     -17.159  32.739 -18.065  1.00247.06           C  
ATOM   1686  N9   DG E   7     -17.785  32.101 -19.188  1.00248.41           N  
ATOM   1687  C8   DG E   7     -17.198  31.673 -20.353  1.00249.95           C  
ATOM   1688  N7   DG E   7     -18.039  31.126 -21.176  1.00250.40           N  
ATOM   1689  C5   DG E   7     -19.242  31.164 -20.496  1.00265.06           C  
ATOM   1690  C6   DG E   7     -20.507  30.752 -20.916  1.00266.65           C  
ATOM   1691  O6   DG E   7     -20.817  30.200 -21.972  1.00277.70           O  
ATOM   1692  N1   DG E   7     -21.463  30.988 -19.940  1.00281.30           N  
ATOM   1693  C2   DG E   7     -21.207  31.590 -18.730  1.00274.28           C  
ATOM   1694  N2   DG E   7     -22.250  31.741 -17.913  1.00295.42           N  
ATOM   1695  N3   DG E   7     -20.016  32.003 -18.340  1.00266.45           N  
ATOM   1696  C4   DG E   7     -19.089  31.770 -19.283  1.00256.48           C  
ATOM   1697  P    DT E   8     -16.307  32.863 -14.112  1.00225.73           P  
ATOM   1698  OP1  DT E   8     -16.576  34.011 -13.221  1.00233.07           O  
ATOM   1699  OP2  DT E   8     -15.014  32.156 -13.959  1.00242.68           O1-
ATOM   1700  O5'  DT E   8     -17.550  31.811 -14.153  1.00245.74           O  
ATOM   1701  C5'  DT E   8     -18.758  32.092 -14.915  1.00249.73           C  
ATOM   1702  C4'  DT E   8     -20.062  31.768 -14.145  1.00259.49           C  
ATOM   1703  O4'  DT E   8     -20.997  31.209 -15.065  1.00260.90           O  
ATOM   1704  C3'  DT E   8     -20.023  30.662 -13.104  1.00265.31           C  
ATOM   1705  O3'  DT E   8     -21.334  30.536 -12.504  1.00264.21           O  
ATOM   1706  C2'  DT E   8     -19.798  29.492 -13.984  1.00268.04           C  
ATOM   1707  C1'  DT E   8     -20.887  29.787 -14.982  1.00265.73           C  
ATOM   1708  N1   DT E   8     -20.566  29.348 -16.244  1.00267.04           N  
ATOM   1709  C2   DT E   8     -21.575  28.989 -17.048  1.00279.31           C  
ATOM   1710  O2   DT E   8     -22.726  29.003 -16.683  1.00286.48           O  
ATOM   1711  N3   DT E   8     -21.206  28.609 -18.288  1.00326.02           N  
ATOM   1712  C4   DT E   8     -19.933  28.569 -18.789  1.00276.86           C  
ATOM   1713  O4   DT E   8     -19.697  28.205 -19.924  1.00280.00           O  
ATOM   1714  C5   DT E   8     -18.897  28.992 -17.885  1.00270.32           C  
ATOM   1715  C7   DT E   8     -17.467  28.974 -18.328  1.00268.06           C  
ATOM   1716  C6   DT E   8     -19.260  29.370 -16.665  1.00266.49           C  
TER    1717       DT E   8                                                      
MASTER      350    0    0    0    0    0    0    6 1713    4    0    9          
END                                                                             
