# Supplementary material for: Crystallographic Study of DNA T‐Junction via Crystal Engineering
Source: Angew Chem Int Ed Engl. 2025 Oct 30;64(51):e18174. doi: 10.1002/anie.202518174 (PMC12707366; doi:10.1002/anie.202518174)
Supplement: Supplementary file 2 — Supporting Information [file ANIE-64-e18174-s001.zip › renamed_ae4cc.pdb]

HEADER    DNA                                     01-SEP-24   9DG0              
TITLE     DNA TENSEGRITY TRIANGLE WITH T JUNCTIONS                              
COMPND    MOL_ID: 1;                                                            
COMPND   2 MOLECULE: DNA (5'-D(*CP*AP*GP*CP*AP*GP*CP*CP*TP*GP*AP*AP*TP*AP*C)-   
COMPND   3 3');                                                                 
COMPND   4 CHAIN: A;                                                            
COMPND   5 ENGINEERED: YES;                                                     
COMPND   6 MOL_ID: 2;                                                           
COMPND   7 MOLECULE: DNA (5'-D(P*GP*GP*CP*TP*GP*C)-3');                         
COMPND   8 CHAIN: B;                                                            
COMPND   9 ENGINEERED: YES;                                                     
COMPND  10 MOL_ID: 3;                                                           
COMPND  11 MOLECULE: DNA (49-MER);                                              
COMPND  12 CHAIN: C;                                                            
COMPND  13 ENGINEERED: YES;                                                     
COMPND  14 OTHER_DETAILS: THE FOUR T BASES FROM 24 TO 27 ARE NOT MODELED IN THE 
COMPND  15 STRUCTURE.;                                                          
COMPND  16 MOL_ID: 4;                                                           
COMPND  17 MOLECULE: DNA (5'-D(*TP*GP*CP*GP*CP*TP*GP*T)-3');                    
COMPND  18 CHAIN: E;                                                            
COMPND  19 ENGINEERED: YES                                                      
SOURCE    MOL_ID: 1;                                                            
SOURCE   2 SYNTHETIC: YES;                                                      
SOURCE   3 ORGANISM_SCIENTIFIC: SYNTHETIC CONSTRUCT;                            
SOURCE   4 ORGANISM_TAXID: 32630;                                               
SOURCE   5 MOL_ID: 2;                                                           
SOURCE   6 SYNTHETIC: YES;                                                      
SOURCE   7 ORGANISM_SCIENTIFIC: SYNTHETIC CONSTRUCT;                            
SOURCE   8 ORGANISM_TAXID: 32630;                                               
SOURCE   9 MOL_ID: 3;                                                           
SOURCE  10 SYNTHETIC: YES;                                                      
SOURCE  11 ORGANISM_SCIENTIFIC: SYNTHETIC CONSTRUCT;                            
SOURCE  12 ORGANISM_TAXID: 32630;                                               
SOURCE  13 MOL_ID: 4;                                                           
SOURCE  14 SYNTHETIC: YES;                                                      
SOURCE  15 ORGANISM_SCIENTIFIC: SYNTHETIC CONSTRUCT;                            
SOURCE  16 ORGANISM_TAXID: 32630                                                
KEYWDS    STRUCTURE OF DNA TENSEGRITY TRIANGLE WITH T JUNCTIONS, DESIGN T-7-6,  
KEYWDS   2 DNA                                                                  
EXPDTA    X-RAY DIFFRACTION                                                     
AUTHOR    N.KOOMULLAM,C.MAO                                                     
JRNL        AUTH   N.KOOMULLAM                                                  
JRNL        TITL   STUDY OF DNA T-JUNCTION STRUCTURE VIA CRYSTAL ENGINEERING    
JRNL        REF    TO BE PUBLISHED                                              
JRNL        REFN                                                                
REMARK   2                                                                      
REMARK   2 RESOLUTION.    6.53 ANGSTROMS.                                       
REMARK   3                                                                      
REMARK   3 REFINEMENT.                                                          
REMARK   3   PROGRAM     : PHENIX 1.20.1_4487                                   
REMARK   3   AUTHORS     : PAUL ADAMS,PAVEL AFONINE,VINCENT CHEN,IAN            
REMARK   3               : DAVIS,KRESHNA GOPAL,RALF GROSSE-KUNSTLEVE,           
REMARK   3               : LI-WEI HUNG,ROBERT IMMORMINO,TOM IOERGER,            
REMARK   3               : AIRLIE MCCOY,ERIK MCKEE,NIGEL MORIARTY,              
REMARK   3               : REETAL PAI,RANDY READ,JANE RICHARDSON,               
REMARK   3               : DAVID RICHARDSON,TOD ROMO,JIM SACCHETTINI,           
REMARK   3               : NICHOLAS SAUTER,JACOB SMITH,LAURENT                  
REMARK   3               : STORONI,TOM TERWILLIGER,PETER ZWART                  
REMARK   3                                                                      
REMARK   3    REFINEMENT TARGET : GEOSTD + MONOMER LIBRARY + CDL V1.2           
REMARK   3                                                                      
REMARK   3  DATA USED IN REFINEMENT.                                            
REMARK   3   RESOLUTION RANGE HIGH (ANGSTROMS) : 6.53                           
REMARK   3   RESOLUTION RANGE LOW  (ANGSTROMS) : 32.32                          
REMARK   3   MIN(FOBS/SIGMA_FOBS)              : 1.960                          
REMARK   3   COMPLETENESS FOR RANGE        (%) : 99.6                           
REMARK   3   NUMBER OF REFLECTIONS             : 1604                           
REMARK   3                                                                      
REMARK   3  FIT TO DATA USED IN REFINEMENT.                                     
REMARK   3   R VALUE     (WORKING + TEST SET) : 0.172                           
REMARK   3   R VALUE            (WORKING SET) : 0.166                           
REMARK   3   FREE R VALUE                     : 0.218                           
REMARK   3   FREE R VALUE TEST SET SIZE   (%) : 10.220                          
REMARK   3   FREE R VALUE TEST SET COUNT      : 164                             
REMARK   3                                                                      
REMARK   3  FIT TO DATA USED IN REFINEMENT (IN BINS).                           
REMARK   3   BIN  RESOLUTION RANGE  COMPL.    NWORK NFREE   RWORK  RFREE        
REMARK   3     1 32.3200 -  6.5300    1.00     1440   164  0.1664 0.2184        
REMARK   3                                                                      
REMARK   3  BULK SOLVENT MODELLING.                                             
REMARK   3   METHOD USED        : FLAT BULK SOLVENT MODEL                       
REMARK   3   SOLVENT RADIUS     : 1.10                                          
REMARK   3   SHRINKAGE RADIUS   : 0.90                                          
REMARK   3   K_SOL              : NULL                                          
REMARK   3   B_SOL              : NULL                                          
REMARK   3                                                                      
REMARK   3  ERROR ESTIMATES.                                                    
REMARK   3   COORDINATE ERROR (MAXIMUM-LIKELIHOOD BASED)     : 0.644            
REMARK   3   PHASE ERROR (DEGREES, MAXIMUM-LIKELIHOOD BASED) : 21.002           
REMARK   3                                                                      
REMARK   3  B VALUES.                                                           
REMARK   3   FROM WILSON PLOT           (A**2) : 154.5                          
REMARK   3   MEAN B VALUE      (OVERALL, A**2) : 311.6                          
REMARK   3   OVERALL ANISOTROPIC B VALUE.                                       
REMARK   3    B11 (A**2) : NULL                                                 
REMARK   3    B22 (A**2) : NULL                                                 
REMARK   3    B33 (A**2) : NULL                                                 
REMARK   3    B12 (A**2) : NULL                                                 
REMARK   3    B13 (A**2) : NULL                                                 
REMARK   3    B23 (A**2) : NULL                                                 
REMARK   3                                                                      
REMARK   3  TWINNING INFORMATION.                                               
REMARK   3   FRACTION: NULL                                                     
REMARK   3   OPERATOR: NULL                                                     
REMARK   3                                                                      
REMARK   3  DEVIATIONS FROM IDEAL VALUES.                                       
REMARK   3                 RMSD          COUNT                                  
REMARK   3   BOND      :  0.017           1691                                  
REMARK   3   ANGLE     :  1.537           2599                                  
REMARK   3   CHIRALITY :  0.091            294                                  
REMARK   3   PLANARITY :  0.007             74                                  
REMARK   3   DIHEDRAL  : 36.641            723                                  
REMARK   3                                                                      
REMARK   3  TLS DETAILS                                                         
REMARK   3   NUMBER OF TLS GROUPS  : NULL                                       
REMARK   3                                                                      
REMARK   3  NCS DETAILS                                                         
REMARK   3   NUMBER OF NCS GROUPS : NULL                                        
REMARK   3                                                                      
REMARK   3  OTHER REFINEMENT REMARKS: NULL                                      
REMARK   4                                                                      
REMARK   4 9DG0 COMPLIES WITH FORMAT V. 3.30, 13-JUL-11                         
REMARK 100                                                                      
REMARK 100 THIS ENTRY HAS BEEN PROCESSED BY RCSB ON 16-SEP-24.                  
REMARK 100 THE DEPOSITION ID IS D_1000288033.                                   
REMARK 200                                                                      
REMARK 200 EXPERIMENTAL DETAILS                                                 
REMARK 200  EXPERIMENT TYPE                : X-RAY DIFFRACTION                  
REMARK 200  DATE OF DATA COLLECTION        : 18-AUG-16                          
REMARK 200  TEMPERATURE           (KELVIN) : 100                                
REMARK 200  PH                             : NULL                               
REMARK 200  NUMBER OF CRYSTALS USED        : 1                                  
REMARK 200                                                                      
REMARK 200  SYNCHROTRON              (Y/N) : N                                  
REMARK 200  RADIATION SOURCE               : ROTATING ANODE                     
REMARK 200  BEAMLINE                       : NULL                               
REMARK 200  X-RAY GENERATOR MODEL          : RIGAKU R-AXIS IV                   
REMARK 200  MONOCHROMATIC OR LAUE    (M/L) : M                                  
REMARK 200  WAVELENGTH OR RANGE        (A) : 1.54                               
REMARK 200  MONOCHROMATOR                  : NULL                               
REMARK 200  OPTICS                         : NULL                               
REMARK 200                                                                      
REMARK 200  DETECTOR TYPE                  : IMAGE PLATE                        
REMARK 200  DETECTOR MANUFACTURER          : RIGAKU RAXIS IV++                  
REMARK 200  INTENSITY-INTEGRATION SOFTWARE : HKL-2000                           
REMARK 200  DATA SCALING SOFTWARE          : HKL-2000                           
REMARK 200                                                                      
REMARK 200  NUMBER OF UNIQUE REFLECTIONS   : 1703                               
REMARK 200  RESOLUTION RANGE HIGH      (A) : 6.400                              
REMARK 200  RESOLUTION RANGE LOW       (A) : 50.000                             
REMARK 200  REJECTION CRITERIA  (SIGMA(I)) : NULL                               
REMARK 200                                                                      
REMARK 200 OVERALL.                                                             
REMARK 200  COMPLETENESS FOR RANGE     (%) : 99.3                               
REMARK 200  DATA REDUNDANCY                : 6.600                              
REMARK 200  R MERGE                    (I) : NULL                               
REMARK 200  R SYM                      (I) : NULL                               
REMARK 200  <I/SIGMA(I)> FOR THE DATA SET  : 13.5000                            
REMARK 200                                                                      
REMARK 200 IN THE HIGHEST RESOLUTION SHELL.                                     
REMARK 200  HIGHEST RESOLUTION SHELL, RANGE HIGH (A) : 6.40                     
REMARK 200  HIGHEST RESOLUTION SHELL, RANGE LOW  (A) : 6.63                     
REMARK 200  COMPLETENESS FOR SHELL     (%) : NULL                               
REMARK 200  DATA REDUNDANCY IN SHELL       : NULL                               
REMARK 200  R MERGE FOR SHELL          (I) : NULL                               
REMARK 200  R SYM FOR SHELL            (I) : NULL                               
REMARK 200  <I/SIGMA(I)> FOR SHELL         : NULL                               
REMARK 200                                                                      
REMARK 200 DIFFRACTION PROTOCOL: SINGLE WAVELENGTH                              
REMARK 200 METHOD USED TO DETERMINE THE STRUCTURE: MOLECULAR REPLACEMENT        
REMARK 200 SOFTWARE USED: PHASER                                                
REMARK 200 STARTING MODEL: NULL                                                 
REMARK 200                                                                      
REMARK 200 REMARK: NULL                                                         
REMARK 280                                                                      
REMARK 280 CRYSTAL                                                              
REMARK 280 SOLVENT CONTENT, VS   (%): NULL                                      
REMARK 280 MATTHEWS COEFFICIENT, VM (ANGSTROMS**3/DA): NULL                     
REMARK 280                                                                      
REMARK 280 CRYSTALLIZATION CONDITIONS: DNA STRANDS MIXED WITH TAE/MG2+ AND      
REMARK 280  0.001 M MAGNESIUM CHLORIDE HEXAHYDRATE, 0.005 M TRIS                
REMARK 280  HYDROCHLORIDE, PH=7.5, 0.16 M AMMONIUM SULFATE, 0.23 M SUCROSE      
REMARK 280  AND CRYSTALLIZED AGAINST (NH4)2SO4, VAPOR DIFFUSION, HANGING        
REMARK 280  DROP, TEMPERATURE 298K                                              
REMARK 290                                                                      
REMARK 290 CRYSTALLOGRAPHIC SYMMETRY                                            
REMARK 290 SYMMETRY OPERATORS FOR SPACE GROUP: H 3                              
REMARK 290                                                                      
REMARK 290      SYMOP   SYMMETRY                                                
REMARK 290     NNNMMM   OPERATOR                                                
REMARK 290       1555   X,Y,Z                                                   
REMARK 290       2555   -Y,X-Y,Z                                                
REMARK 290       3555   -X+Y,-X,Z                                               
REMARK 290       4555   X+2/3,Y+1/3,Z+1/3                                       
REMARK 290       5555   -Y+2/3,X-Y+1/3,Z+1/3                                    
REMARK 290       6555   -X+Y+2/3,-X+1/3,Z+1/3                                   
REMARK 290       7555   X+1/3,Y+2/3,Z+2/3                                       
REMARK 290       8555   -Y+1/3,X-Y+2/3,Z+2/3                                    
REMARK 290       9555   -X+Y+1/3,-X+2/3,Z+2/3                                   
REMARK 290                                                                      
REMARK 290     WHERE NNN -> OPERATOR NUMBER                                     
REMARK 290           MMM -> TRANSLATION VECTOR                                  
REMARK 290                                                                      
REMARK 290 CRYSTALLOGRAPHIC SYMMETRY TRANSFORMATIONS                            
REMARK 290 THE FOLLOWING TRANSFORMATIONS OPERATE ON THE ATOM/HETATM             
REMARK 290 RECORDS IN THIS ENTRY TO PRODUCE CRYSTALLOGRAPHICALLY                
REMARK 290 RELATED MOLECULES.                                                   
REMARK 290   SMTRY1   1  1.000000  0.000000  0.000000        0.00000            
REMARK 290   SMTRY2   1  0.000000  1.000000  0.000000        0.00000            
REMARK 290   SMTRY3   1  0.000000  0.000000  1.000000        0.00000            
REMARK 290   SMTRY1   2 -0.500000 -0.866025  0.000000        0.00000            
REMARK 290   SMTRY2   2  0.866025 -0.500000  0.000000        0.00000            
REMARK 290   SMTRY3   2  0.000000  0.000000  1.000000        0.00000            
REMARK 290   SMTRY1   3 -0.500000  0.866025  0.000000        0.00000            
REMARK 290   SMTRY2   3 -0.866025 -0.500000  0.000000        0.00000            
REMARK 290   SMTRY3   3  0.000000  0.000000  1.000000        0.00000            
REMARK 290   SMTRY1   4  1.000000  0.000000  0.000000       83.60900            
REMARK 290   SMTRY2   4  0.000000  1.000000  0.000000       48.27168            
REMARK 290   SMTRY3   4  0.000000  0.000000  1.000000       26.70433            
REMARK 290   SMTRY1   5 -0.500000 -0.866025  0.000000       83.60900            
REMARK 290   SMTRY2   5  0.866025 -0.500000  0.000000       48.27168            
REMARK 290   SMTRY3   5  0.000000  0.000000  1.000000       26.70433            
REMARK 290   SMTRY1   6 -0.500000  0.866025  0.000000       83.60900            
REMARK 290   SMTRY2   6 -0.866025 -0.500000  0.000000       48.27168            
REMARK 290   SMTRY3   6  0.000000  0.000000  1.000000       26.70433            
REMARK 290   SMTRY1   7  1.000000  0.000000  0.000000        0.00000            
REMARK 290   SMTRY2   7  0.000000  1.000000  0.000000       96.54336            
REMARK 290   SMTRY3   7  0.000000  0.000000  1.000000       53.40867            
REMARK 290   SMTRY1   8 -0.500000 -0.866025  0.000000        0.00000            
REMARK 290   SMTRY2   8  0.866025 -0.500000  0.000000       96.54336            
REMARK 290   SMTRY3   8  0.000000  0.000000  1.000000       53.40867            
REMARK 290   SMTRY1   9 -0.500000  0.866025  0.000000        0.00000            
REMARK 290   SMTRY2   9 -0.866025 -0.500000  0.000000       96.54336            
REMARK 290   SMTRY3   9  0.000000  0.000000  1.000000       53.40867            
REMARK 290                                                                      
REMARK 290 REMARK: NULL                                                         
REMARK 300                                                                      
REMARK 300 BIOMOLECULE: 1                                                       
REMARK 300 SEE REMARK 350 FOR THE AUTHOR PROVIDED AND/OR PROGRAM                
REMARK 300 GENERATED ASSEMBLY INFORMATION FOR THE STRUCTURE IN                  
REMARK 300 THIS ENTRY. THE REMARK MAY ALSO PROVIDE INFORMATION ON               
REMARK 300 BURIED SURFACE AREA.                                                 
REMARK 350                                                                      
REMARK 350 COORDINATES FOR A COMPLETE MULTIMER REPRESENTING THE KNOWN           
REMARK 350 BIOLOGICALLY SIGNIFICANT OLIGOMERIZATION STATE OF THE                
REMARK 350 MOLECULE CAN BE GENERATED BY APPLYING BIOMT TRANSFORMATIONS          
REMARK 350 GIVEN BELOW.  BOTH NON-CRYSTALLOGRAPHIC AND                          
REMARK 350 CRYSTALLOGRAPHIC OPERATIONS ARE GIVEN.                               
REMARK 350                                                                      
REMARK 350 BIOMOLECULE: 1                                                       
REMARK 350 AUTHOR DETERMINED BIOLOGICAL UNIT: DODECAMERIC                       
REMARK 350 APPLY THE FOLLOWING TO CHAINS: A, B, C, E                            
REMARK 350   BIOMT1   1  1.000000  0.000000  0.000000        0.00000            
REMARK 350   BIOMT2   1  0.000000  1.000000  0.000000        0.00000            
REMARK 350   BIOMT3   1  0.000000  0.000000  1.000000        0.00000            
REMARK 350 APPLY THE FOLLOWING TO CHAINS: A, B, C, E                            
REMARK 350   BIOMT1   2 -0.500000 -0.866025  0.000000        0.00000            
REMARK 350   BIOMT2   2  0.866025 -0.500000  0.000000        0.00000            
REMARK 350   BIOMT3   2  0.000000  0.000000  1.000000        0.00000            
REMARK 350 APPLY THE FOLLOWING TO CHAINS: A, B, C, E                            
REMARK 350   BIOMT1   3 -0.500000  0.866025  0.000000        0.00000            
REMARK 350   BIOMT2   3 -0.866025 -0.500000  0.000000        0.00000            
REMARK 350   BIOMT3   3  0.000000  0.000000  1.000000        0.00000            
REMARK 465                                                                      
REMARK 465 MISSING RESIDUES                                                     
REMARK 465 THE FOLLOWING RESIDUES WERE NOT LOCATED IN THE                       
REMARK 465 EXPERIMENT. (M=MODEL NUMBER; RES=RESIDUE NAME; C=CHAIN               
REMARK 465 IDENTIFIER; SSSEQ=SEQUENCE NUMBER; I=INSERTION CODE.)                
REMARK 465                                                                      
REMARK 465   M RES C SSSEQI                                                     
REMARK 465      DT C    24                                                      
REMARK 465      DT C    25                                                      
REMARK 465      DT C    26                                                      
REMARK 465      DT C    27                                                      
REMARK 500                                                                      
REMARK 500 GEOMETRY AND STEREOCHEMISTRY                                         
REMARK 500 SUBTOPIC: CLOSE CONTACTS IN SAME ASYMMETRIC UNIT                     
REMARK 500                                                                      
REMARK 500 THE FOLLOWING ATOMS ARE IN CLOSE CONTACT.                            
REMARK 500                                                                      
REMARK 500  ATM1  RES C  SSEQI   ATM2  RES C  SSEQI           DISTANCE          
REMARK 500   O6    DG C    49     N3    DC E     3              2.13            
REMARK 500                                                                      
REMARK 500 REMARK: NULL                                                         
REMARK 500                                                                      
REMARK 500 GEOMETRY AND STEREOCHEMISTRY                                         
REMARK 500 SUBTOPIC: CLOSE CONTACTS                                             
REMARK 500                                                                      
REMARK 500 THE FOLLOWING ATOMS THAT ARE RELATED BY CRYSTALLOGRAPHIC             
REMARK 500 SYMMETRY ARE IN CLOSE CONTACT.  AN ATOM LOCATED WITHIN 0.15          
REMARK 500 ANGSTROMS OF A SYMMETRY RELATED ATOM IS ASSUMED TO BE ON A           
REMARK 500 SPECIAL POSITION AND IS, THEREFORE, LISTED IN REMARK 375             
REMARK 500 INSTEAD OF REMARK 500.  ATOMS WITH NON-BLANK ALTERNATE               
REMARK 500 LOCATION INDICATORS ARE NOT INCLUDED IN THE CALCULATIONS.            
REMARK 500                                                                      
REMARK 500 DISTANCE CUTOFF:                                                     
REMARK 500 2.2 ANGSTROMS FOR CONTACTS NOT INVOLVING HYDROGEN ATOMS              
REMARK 500 1.6 ANGSTROMS FOR CONTACTS INVOLVING HYDROGEN ATOMS                  
REMARK 500                                                                      
REMARK 500  ATM1  RES C  SSEQI   ATM2  RES C  SSEQI  SSYMOP   DISTANCE          
REMARK 500   N2    DG A    10     O2    DC C    11     3555     2.09            
REMARK 500                                                                      
REMARK 500 REMARK: NULL                                                         
REMARK 500                                                                      
REMARK 500 GEOMETRY AND STEREOCHEMISTRY                                         
REMARK 500 SUBTOPIC: COVALENT BOND LENGTHS                                      
REMARK 500                                                                      
REMARK 500 THE STEREOCHEMICAL PARAMETERS OF THE FOLLOWING RESIDUES              
REMARK 500 HAVE VALUES WHICH DEVIATE FROM EXPECTED VALUES BY MORE               
REMARK 500 THAN 6*RMSD (M=MODEL NUMBER; RES=RESIDUE NAME; C=CHAIN               
REMARK 500 IDENTIFIER; SSEQ=SEQUENCE NUMBER; I=INSERTION CODE).                 
REMARK 500                                                                      
REMARK 500 STANDARD TABLE:                                                      
REMARK 500 FORMAT: (10X,I3,1X,2(A3,1X,A1,I4,A1,1X,A4,3X),1X,F6.3)               
REMARK 500                                                                      
REMARK 500 EXPECTED VALUES PROTEIN: ENGH AND HUBER, 1999                        
REMARK 500 EXPECTED VALUES NUCLEIC ACID: CLOWNEY ET AL 1996                     
REMARK 500                                                                      
REMARK 500  M RES CSSEQI ATM1   RES CSSEQI ATM2   DEVIATION                     
REMARK 500     DC A   1   O3'    DC A   1   C3'     0.081                       
REMARK 500     DC A   1   C1'    DC A   1   N1      0.111                       
REMARK 500     DA A   5   C5'    DA A   5   C4'     0.046                       
REMARK 500     DT A   9   C1'    DT A   9   N1      0.079                       
REMARK 500     DA A  11   O3'    DA A  11   C3'    -0.037                       
REMARK 500     DA A  12   N9     DA A  12   C4     -0.037                       
REMARK 500     DG B  10   O3'    DG B  10   C3'    -0.044                       
REMARK 500     DC C   3   O3'    DC C   3   C3'     0.102                       
REMARK 500     DT C   7   O3'    DT C   7   C3'    -0.056                       
REMARK 500     DT C  34   O3'    DT C  34   C3'    -0.048                       
REMARK 500     DC C  45   O3'    DC C  45   C3'    -0.040                       
REMARK 500     DA C  46   O3'    DA C  46   C3'    -0.038                       
REMARK 500     DC C  48   O3'    DC C  48   C3'    -0.062                       
REMARK 500     DC E   3   O3'    DC E   3   C3'    -0.054                       
REMARK 500     DT E   6   C1'    DT E   6   N1     -0.092                       
REMARK 500     DG E   7   N9     DG E   7   C4     -0.050                       
REMARK 500     DT E   8   C1'    DT E   8   N1     -0.089                       
REMARK 500                                                                      
REMARK 500 REMARK: NULL                                                         
REMARK 500                                                                      
REMARK 500 GEOMETRY AND STEREOCHEMISTRY                                         
REMARK 500 SUBTOPIC: COVALENT BOND ANGLES                                       
REMARK 500                                                                      
REMARK 500 THE STEREOCHEMICAL PARAMETERS OF THE FOLLOWING RESIDUES              
REMARK 500 HAVE VALUES WHICH DEVIATE FROM EXPECTED VALUES BY MORE               
REMARK 500 THAN 6*RMSD (M=MODEL NUMBER; RES=RESIDUE NAME; C=CHAIN               
REMARK 500 IDENTIFIER; SSEQ=SEQUENCE NUMBER; I=INSERTION CODE).                 
REMARK 500                                                                      
REMARK 500 STANDARD TABLE:                                                      
REMARK 500 FORMAT: (10X,I3,1X,A3,1X,A1,I4,A1,3(1X,A4,2X),12X,F5.1)              
REMARK 500                                                                      
REMARK 500 EXPECTED VALUES PROTEIN: ENGH AND HUBER, 1999                        
REMARK 500 EXPECTED VALUES NUCLEIC ACID: CLOWNEY ET AL 1996                     
REMARK 500                                                                      
REMARK 500  M RES CSSEQI ATM1   ATM2   ATM3                                     
REMARK 500     DC A   1   O4' -  C1' -  N1  ANGL. DEV. =   3.0 DEGREES          
REMARK 500     DC A   8   O5' -  P   -  OP1 ANGL. DEV. =  -6.2 DEGREES          
REMARK 500     DC A   8   O4' -  C1' -  N1  ANGL. DEV. =   2.5 DEGREES          
REMARK 500     DT A   9   O4' -  C1' -  N1  ANGL. DEV. =   3.0 DEGREES          
REMARK 500     DT A  13   O4' -  C1' -  N1  ANGL. DEV. =   2.3 DEGREES          
REMARK 500     DG B  13   O4' -  C1' -  N9  ANGL. DEV. =   3.4 DEGREES          
REMARK 500     DC B  14   O4' -  C1' -  N1  ANGL. DEV. =   3.8 DEGREES          
REMARK 500     DG C   2   O4' -  C1' -  N9  ANGL. DEV. =   1.9 DEGREES          
REMARK 500     DA C   5   O5' -  P   -  OP1 ANGL. DEV. =  -7.1 DEGREES          
REMARK 500     DG C   6   O5' -  P   -  OP2 ANGL. DEV. =  -6.7 DEGREES          
REMARK 500     DG C   6   O4' -  C1' -  N9  ANGL. DEV. =   2.6 DEGREES          
REMARK 500     DT C   7   C3' -  C2' -  C1' ANGL. DEV. =  -4.9 DEGREES          
REMARK 500     DT C   7   O4' -  C1' -  N1  ANGL. DEV. =   3.3 DEGREES          
REMARK 500     DT C   9   O4' -  C1' -  N1  ANGL. DEV. =   2.8 DEGREES          
REMARK 500     DT C  10   O4' -  C1' -  N1  ANGL. DEV. =   1.8 DEGREES          
REMARK 500     DC C  14   O4' -  C1' -  N1  ANGL. DEV. =   2.5 DEGREES          
REMARK 500     DG C  32   O4' -  C1' -  N9  ANGL. DEV. =   3.0 DEGREES          
REMARK 500     DG C  33   O4' -  C1' -  N9  ANGL. DEV. =   1.9 DEGREES          
REMARK 500     DA C  44   O4' -  C1' -  N9  ANGL. DEV. =   3.6 DEGREES          
REMARK 500     DG C  47   C3' -  C2' -  C1' ANGL. DEV. =  -6.9 DEGREES          
REMARK 500     DG C  47   O4' -  C1' -  N9  ANGL. DEV. =   3.5 DEGREES          
REMARK 500     DG E   2   O4' -  C1' -  N9  ANGL. DEV. =   2.3 DEGREES          
REMARK 500     DT E   6   C3' -  C2' -  C1' ANGL. DEV. =  -4.9 DEGREES          
REMARK 500                                                                      
REMARK 500 REMARK: NULL                                                         
DBREF  9DG0 A    1    15  PDB    9DG0     9DG0             1     15             
DBREF  9DG0 B    9    14  PDB    9DG0     9DG0             9     14             
DBREF  9DG0 C    1    49  PDB    9DG0     9DG0             1     49             
DBREF  9DG0 E    1     8  PDB    9DG0     9DG0             1      8             
SEQRES   1 A   15   DC  DA  DG  DC  DA  DG  DC  DC  DT  DG  DA  DA  DT          
SEQRES   2 A   15   DA  DC                                                      
SEQRES   1 B    6   DG  DG  DC  DT  DG  DC                                      
SEQRES   1 C   49   DT  DG  DC  DG  DA  DG  DT  DA  DT  DT  DC  DA  DC          
SEQRES   2 C   49   DC  DG  DG  DC  DC  DC  DG  DC  DG  DG  DT  DT  DT          
SEQRES   3 C   49   DT  DC  DC  DG  DC  DG  DG  DT  DC  DG  DC  DA  DG          
SEQRES   4 C   49   DC  DC  DG  DG  DA  DC  DA  DG  DC  DG                      
SEQRES   1 E    8   DT  DG  DC  DG  DC  DT  DG  DT                              
CRYST1  167.218  167.218   80.113  90.00  90.00 120.00 H 3           9          
ORIGX1      1.000000  0.000000  0.000000        0.00000                         
ORIGX2      0.000000  1.000000  0.000000        0.00000                         
ORIGX3      0.000000  0.000000  1.000000        0.00000                         
SCALE1      0.005980  0.003453  0.000000        0.00000                         
SCALE2      0.000000  0.006905  0.000000        0.00000                         
SCALE3      0.000000  0.000000  0.012482        0.00000                         
ATOM      1  O5'  DC A   1     -13.632  48.618  -4.586  1.00228.11           O  
ATOM      2  C5'  DC A   1     -14.505  49.224  -5.530  1.00233.46           C  
ATOM      3  C4'  DC A   1     -15.452  50.199  -4.851  1.00241.96           C  
ATOM      4  O4'  DC A   1     -16.478  50.616  -5.810  1.00251.17           O  
ATOM      5  C3'  DC A   1     -16.213  49.633  -3.616  1.00238.68           C  
ATOM      6  O3'  DC A   1     -15.874  50.390  -2.346  1.00241.59           O  
ATOM      7  C2'  DC A   1     -17.714  49.761  -4.029  1.00251.05           C  
ATOM      8  C1'  DC A   1     -17.654  50.880  -5.083  1.00251.09           C  
ATOM      9  N1   DC A   1     -18.907  51.079  -6.057  1.00256.18           N  
ATOM     10  C2   DC A   1     -20.196  51.366  -5.528  1.00261.24           C  
ATOM     11  O2   DC A   1     -20.359  51.403  -4.300  1.00266.53           O  
ATOM     12  N3   DC A   1     -21.241  51.575  -6.390  1.00266.94           N  
ATOM     13  C4   DC A   1     -21.044  51.533  -7.715  1.00264.19           C  
ATOM     14  N4   DC A   1     -22.103  51.744  -8.522  1.00264.59           N  
ATOM     15  C5   DC A   1     -19.749  51.273  -8.270  1.00260.44           C  
ATOM     16  C6   DC A   1     -18.723  51.067  -7.419  1.00252.20           C  
ATOM     17  P    DA A   2     -15.395  49.663  -0.969  1.00228.07           P  
ATOM     18  OP1  DA A   2     -14.926  50.724  -0.054  1.00218.22           O  
ATOM     19  OP2  DA A   2     -14.453  48.562  -1.302  1.00228.57           O1-
ATOM     20  O5'  DA A   2     -16.753  49.124  -0.302  1.00223.77           O  
ATOM     21  C5'  DA A   2     -17.229  49.689   0.943  1.00215.91           C  
ATOM     22  C4'  DA A   2     -18.406  48.891   1.462  1.00223.55           C  
ATOM     23  O4'  DA A   2     -19.431  48.786   0.429  1.00226.32           O  
ATOM     24  C3'  DA A   2     -18.056  47.451   1.824  1.00225.76           C  
ATOM     25  O3'  DA A   2     -18.925  46.957   2.805  1.00227.91           O  
ATOM     26  C2'  DA A   2     -18.341  46.741   0.525  1.00232.18           C  
ATOM     27  C1'  DA A   2     -19.631  47.423   0.138  1.00231.05           C  
ATOM     28  N9   DA A   2     -19.893  47.284  -1.257  1.00238.55           N  
ATOM     29  C8   DA A   2     -19.000  46.875  -2.182  1.00245.44           C  
ATOM     30  N7   DA A   2     -19.472  46.841  -3.384  1.00251.24           N  
ATOM     31  C5   DA A   2     -20.765  47.261  -3.234  1.00268.00           C  
ATOM     32  C6   DA A   2     -21.776  47.443  -4.150  1.00289.28           C  
ATOM     33  N6   DA A   2     -21.612  47.205  -5.447  1.00303.06           N  
ATOM     34  N1   DA A   2     -22.962  47.880  -3.694  1.00306.71           N  
ATOM     35  C2   DA A   2     -23.102  48.110  -2.387  1.00282.44           C  
ATOM     36  N3   DA A   2     -22.203  47.976  -1.423  1.00257.62           N  
ATOM     37  C4   DA A   2     -21.041  47.559  -1.928  1.00252.51           C  
ATOM     38  P    DG A   3     -18.945  47.525   4.312  1.00228.37           P  
ATOM     39  OP1  DG A   3     -18.052  48.706   4.439  1.00221.16           O  
ATOM     40  OP2  DG A   3     -18.687  46.472   5.314  1.00232.03           O1-
ATOM     41  O5'  DG A   3     -20.502  47.845   4.457  1.00231.17           O  
ATOM     42  C5'  DG A   3     -21.230  48.197   3.274  1.00233.98           C  
ATOM     43  C4'  DG A   3     -22.609  47.595   3.242  1.00234.48           C  
ATOM     44  O4'  DG A   3     -22.922  47.288   1.865  1.00235.30           O  
ATOM     45  C3'  DG A   3     -22.764  46.270   3.989  1.00232.14           C  
ATOM     46  O3'  DG A   3     -24.114  46.127   4.449  1.00231.32           O  
ATOM     47  C2'  DG A   3     -22.480  45.284   2.880  1.00238.78           C  
ATOM     48  C1'  DG A   3     -23.292  45.947   1.800  1.00241.13           C  
ATOM     49  N9   DG A   3     -23.023  45.474   0.477  1.00250.76           N  
ATOM     50  C8   DG A   3     -21.806  45.330  -0.112  1.00250.64           C  
ATOM     51  N7   DG A   3     -21.867  44.907  -1.332  1.00260.83           N  
ATOM     52  C5   DG A   3     -23.222  44.750  -1.556  1.00272.98           C  
ATOM     53  C6   DG A   3     -23.896  44.274  -2.687  1.00290.16           C  
ATOM     54  O6   DG A   3     -23.418  43.936  -3.769  1.00302.10           O  
ATOM     55  N1   DG A   3     -25.279  44.258  -2.499  1.00299.96           N  
ATOM     56  C2   DG A   3     -25.922  44.631  -1.345  1.00286.54           C  
ATOM     57  N2   DG A   3     -27.260  44.541  -1.354  1.00303.46           N  
ATOM     58  N3   DG A   3     -25.296  45.067  -0.266  1.00268.23           N  
ATOM     59  C4   DG A   3     -23.948  45.097  -0.448  1.00265.90           C  
ATOM     60  P    DC A   4     -24.466  45.106   5.641  1.00232.64           P  
ATOM     61  OP1  DC A   4     -25.115  45.898   6.696  1.00233.67           O  
ATOM     62  OP2  DC A   4     -23.260  44.326   5.978  1.00235.75           O1-
ATOM     63  O5'  DC A   4     -25.528  44.099   5.008  1.00241.09           O  
ATOM     64  C5'  DC A   4     -26.535  44.574   4.134  1.00240.27           C  
ATOM     65  C4'  DC A   4     -27.184  43.407   3.431  1.00250.95           C  
ATOM     66  O4'  DC A   4     -26.510  43.175   2.164  1.00258.98           O  
ATOM     67  C3'  DC A   4     -27.107  42.092   4.202  1.00247.40           C  
ATOM     68  O3'  DC A   4     -28.269  41.326   3.936  1.00254.41           O  
ATOM     69  C2'  DC A   4     -25.852  41.434   3.616  1.00252.24           C  
ATOM     70  C1'  DC A   4     -25.917  41.894   2.163  1.00261.11           C  
ATOM     71  N1   DC A   4     -24.576  41.965   1.471  1.00268.93           N  
ATOM     72  C2   DC A   4     -24.519  41.941   0.067  1.00273.62           C  
ATOM     73  O2   DC A   4     -25.582  41.863  -0.579  1.00273.29           O  
ATOM     74  N3   DC A   4     -23.299  42.005  -0.541  1.00278.00           N  
ATOM     75  C4   DC A   4     -22.183  42.094   0.203  1.00274.45           C  
ATOM     76  N4   DC A   4     -21.008  42.157  -0.426  1.00272.10           N  
ATOM     77  C5   DC A   4     -22.227  42.114   1.629  1.00267.59           C  
ATOM     78  C6   DC A   4     -23.429  42.046   2.216  1.00264.55           C  
ATOM     79  P    DA A   5     -29.243  40.827   5.117  1.00248.98           P  
ATOM     80  OP1  DA A   5     -29.791  42.007   5.833  1.00240.37           O  
ATOM     81  OP2  DA A   5     -28.412  39.911   5.920  1.00246.77           O1-
ATOM     82  O5'  DA A   5     -30.381  39.970   4.313  1.00254.71           O  
ATOM     83  C5'  DA A   5     -31.233  40.618   3.303  1.00259.90           C  
ATOM     84  C4'  DA A   5     -31.272  39.908   1.916  1.00269.38           C  
ATOM     85  O4'  DA A   5     -30.093  40.228   1.108  1.00268.25           O  
ATOM     86  C3'  DA A   5     -31.405  38.363   1.882  1.00275.33           C  
ATOM     87  O3'  DA A   5     -32.450  37.961   0.961  1.00284.09           O  
ATOM     88  C2'  DA A   5     -30.059  37.933   1.334  1.00273.97           C  
ATOM     89  C1'  DA A   5     -29.760  39.071   0.379  1.00269.68           C  
ATOM     90  N9   DA A   5     -28.371  39.110   0.059  1.00266.35           N  
ATOM     91  C8   DA A   5     -27.378  39.491   0.883  1.00266.86           C  
ATOM     92  N7   DA A   5     -26.197  39.389   0.369  1.00269.85           N  
ATOM     93  C5   DA A   5     -26.439  38.888  -0.875  1.00269.64           C  
ATOM     94  C6   DA A   5     -25.587  38.555  -1.897  1.00274.38           C  
ATOM     95  N6   DA A   5     -24.268  38.711  -1.799  1.00274.76           N  
ATOM     96  N1   DA A   5     -26.130  38.061  -3.023  1.00274.55           N  
ATOM     97  C2   DA A   5     -27.460  37.917  -3.088  1.00273.14           C  
ATOM     98  N3   DA A   5     -28.369  38.210  -2.173  1.00268.08           N  
ATOM     99  C4   DA A   5     -27.780  38.692  -1.081  1.00265.69           C  
ATOM    100  P    DG A   6     -32.653  36.409   0.536  1.00299.46           P  
ATOM    101  OP1  DG A   6     -34.066  36.274   0.126  1.00297.89           O  
ATOM    102  OP2  DG A   6     -32.085  35.533   1.588  1.00289.94           O1-
ATOM    103  O5'  DG A   6     -31.819  36.182  -0.820  1.00281.38           O  
ATOM    104  C5'  DG A   6     -32.191  35.060  -1.683  1.00279.78           C  
ATOM    105  C4'  DG A   6     -31.124  34.759  -2.724  1.00278.16           C  
ATOM    106  O4'  DG A   6     -29.869  35.383  -2.315  1.00276.76           O  
ATOM    107  C3'  DG A   6     -30.807  33.263  -2.931  1.00278.98           C  
ATOM    108  O3'  DG A   6     -30.547  32.963  -4.345  1.00277.83           O  
ATOM    109  C2'  DG A   6     -29.551  33.088  -2.084  1.00284.23           C  
ATOM    110  C1'  DG A   6     -28.849  34.413  -2.341  1.00276.78           C  
ATOM    111  N9   DG A   6     -27.812  34.765  -1.361  1.00273.81           N  
ATOM    112  C8   DG A   6     -27.989  35.295  -0.101  1.00273.82           C  
ATOM    113  N7   DG A   6     -26.866  35.515   0.534  1.00269.11           N  
ATOM    114  C5   DG A   6     -25.883  35.117  -0.364  1.00266.48           C  
ATOM    115  C6   DG A   6     -24.473  35.124  -0.234  1.00262.23           C  
ATOM    116  O6   DG A   6     -23.791  35.498   0.746  1.00259.14           O  
ATOM    117  N1   DG A   6     -23.845  34.629  -1.397  1.00259.21           N  
ATOM    118  C2   DG A   6     -24.511  34.184  -2.535  1.00261.81           C  
ATOM    119  N2   DG A   6     -23.747  33.741  -3.559  1.00261.18           N  
ATOM    120  N3   DG A   6     -25.833  34.179  -2.657  1.00266.74           N  
ATOM    121  C4   DG A   6     -26.451  34.657  -1.539  1.00269.10           C  
ATOM    122  P    DC A   7     -30.522  31.438  -4.895  1.00275.06           P  
ATOM    123  OP1  DC A   7     -31.216  31.430  -6.207  1.00270.08           O  
ATOM    124  OP2  DC A   7     -31.041  30.609  -3.792  1.00275.76           O1-
ATOM    125  O5'  DC A   7     -28.952  31.073  -5.125  1.00258.54           O  
ATOM    126  C5'  DC A   7     -28.234  31.653  -6.245  1.00249.83           C  
ATOM    127  C4'  DC A   7     -26.796  31.133  -6.386  1.00234.55           C  
ATOM    128  O4'  DC A   7     -25.990  31.528  -5.252  1.00238.82           O  
ATOM    129  C3'  DC A   7     -26.639  29.622  -6.524  1.00220.03           C  
ATOM    130  O3'  DC A   7     -25.625  29.302  -7.492  1.00213.39           O  
ATOM    131  C2'  DC A   7     -26.220  29.193  -5.138  1.00221.25           C  
ATOM    132  C1'  DC A   7     -25.459  30.395  -4.621  1.00227.56           C  
ATOM    133  N1   DC A   7     -25.688  30.544  -3.230  1.00237.69           N  
ATOM    134  C2   DC A   7     -24.648  30.344  -2.356  1.00235.72           C  
ATOM    135  O2   DC A   7     -23.532  30.100  -2.813  1.00239.97           O  
ATOM    136  N3   DC A   7     -24.880  30.452  -1.032  1.00246.89           N  
ATOM    137  C4   DC A   7     -26.108  30.730  -0.593  1.00250.42           C  
ATOM    138  N4   DC A   7     -26.289  30.834   0.721  1.00254.06           N  
ATOM    139  C5   DC A   7     -27.199  30.908  -1.482  1.00251.27           C  
ATOM    140  C6   DC A   7     -26.948  30.798  -2.783  1.00247.16           C  
ATOM    141  P    DC A   8     -25.567  27.828  -8.154  1.00193.70           P  
ATOM    142  OP1  DC A   8     -25.428  27.760  -9.641  1.00189.92           O  
ATOM    143  OP2  DC A   8     -26.662  27.105  -7.493  1.00205.02           O1-
ATOM    144  O5'  DC A   8     -24.148  27.320  -7.739  1.00199.73           O  
ATOM    145  C5'  DC A   8     -23.108  27.756  -8.484  1.00200.35           C  
ATOM    146  C4'  DC A   8     -21.913  28.015  -7.616  1.00209.58           C  
ATOM    147  O4'  DC A   8     -22.254  28.607  -6.319  1.00214.42           O  
ATOM    148  C3'  DC A   8     -21.167  26.789  -7.226  1.00213.05           C  
ATOM    149  O3'  DC A   8     -20.524  26.247  -8.389  1.00218.20           O  
ATOM    150  C2'  DC A   8     -20.195  27.421  -6.220  1.00215.20           C  
ATOM    151  C1'  DC A   8     -21.128  28.389  -5.446  1.00218.49           C  
ATOM    152  N1   DC A   8     -21.586  27.792  -4.101  1.00216.94           N  
ATOM    153  C2   DC A   8     -20.631  27.491  -3.087  1.00213.41           C  
ATOM    154  O2   DC A   8     -19.437  27.768  -3.266  1.00212.91           O  
ATOM    155  N3   DC A   8     -21.054  26.916  -1.928  1.00212.24           N  
ATOM    156  C4   DC A   8     -22.340  26.634  -1.757  1.00215.48           C  
ATOM    157  N4   DC A   8     -22.708  26.074  -0.598  1.00213.37           N  
ATOM    158  C5   DC A   8     -23.315  26.918  -2.765  1.00219.43           C  
ATOM    159  C6   DC A   8     -22.897  27.476  -3.913  1.00219.75           C  
ATOM    160  P    DT A   9     -19.793  24.813  -8.348  1.00225.53           P  
ATOM    161  OP1  DT A   9     -19.610  24.451  -9.786  1.00226.94           O  
ATOM    162  OP2  DT A   9     -20.567  23.943  -7.407  1.00218.65           O1-
ATOM    163  O5'  DT A   9     -18.352  25.165  -7.682  1.00222.17           O  
ATOM    164  C5'  DT A   9     -17.328  24.178  -7.482  1.00222.67           C  
ATOM    165  C4'  DT A   9     -16.423  24.569  -6.307  1.00218.61           C  
ATOM    166  O4'  DT A   9     -17.117  25.523  -5.434  1.00211.49           O  
ATOM    167  C3'  DT A   9     -16.073  23.413  -5.384  1.00218.36           C  
ATOM    168  O3'  DT A   9     -14.962  22.647  -5.875  1.00222.29           O  
ATOM    169  C2'  DT A   9     -15.813  24.127  -4.055  1.00214.50           C  
ATOM    170  C1'  DT A   9     -16.969  25.122  -4.067  1.00210.83           C  
ATOM    171  N1   DT A   9     -18.304  24.529  -3.500  1.00207.71           N  
ATOM    172  C2   DT A   9     -18.739  24.947  -2.263  1.00205.31           C  
ATOM    173  O2   DT A   9     -18.154  25.785  -1.599  1.00205.58           O  
ATOM    174  N3   DT A   9     -19.905  24.357  -1.832  1.00201.34           N  
ATOM    175  C4   DT A   9     -20.663  23.395  -2.489  1.00197.95           C  
ATOM    176  O4   DT A   9     -21.690  22.931  -2.013  1.00192.10           O  
ATOM    177  C5   DT A   9     -20.161  22.974  -3.768  1.00200.88           C  
ATOM    178  C7   DT A   9     -20.909  21.931  -4.566  1.00188.10           C  
ATOM    179  C6   DT A   9     -19.020  23.549  -4.211  1.00207.76           C  
ATOM    180  P    DG A  10     -15.089  21.034  -5.914  1.00221.42           P  
ATOM    181  OP1  DG A  10     -14.684  20.508  -7.241  1.00218.69           O  
ATOM    182  OP2  DG A  10     -16.473  20.742  -5.435  1.00219.97           O1-
ATOM    183  O5'  DG A  10     -14.051  20.520  -4.783  1.00214.30           O  
ATOM    184  C5'  DG A  10     -12.779  21.188  -4.538  1.00209.25           C  
ATOM    185  C4'  DG A  10     -12.603  21.463  -3.041  1.00206.13           C  
ATOM    186  O4'  DG A  10     -13.846  22.001  -2.472  1.00213.27           O  
ATOM    187  C3'  DG A  10     -12.253  20.255  -2.171  1.00195.17           C  
ATOM    188  O3'  DG A  10     -11.355  20.684  -1.146  1.00188.83           O  
ATOM    189  C2'  DG A  10     -13.616  19.832  -1.607  1.00194.75           C  
ATOM    190  C1'  DG A  10     -14.302  21.170  -1.399  1.00205.06           C  
ATOM    191  N9   DG A  10     -15.788  21.115  -1.397  1.00208.60           N  
ATOM    192  C8   DG A  10     -16.615  20.712  -2.424  1.00207.50           C  
ATOM    193  N7   DG A  10     -17.891  20.795  -2.141  1.00207.76           N  
ATOM    194  C5   DG A  10     -17.917  21.284  -0.842  1.00208.62           C  
ATOM    195  C6   DG A  10     -19.016  21.580   0.002  1.00211.31           C  
ATOM    196  O6   DG A  10     -20.228  21.464  -0.241  1.00212.81           O  
ATOM    197  N1   DG A  10     -18.594  22.055   1.248  1.00216.21           N  
ATOM    198  C2   DG A  10     -17.277  22.219   1.628  1.00215.62           C  
ATOM    199  N2   DG A  10     -17.063  22.688   2.869  1.00222.25           N  
ATOM    200  N3   DG A  10     -16.244  21.948   0.845  1.00212.73           N  
ATOM    201  C4   DG A  10     -16.632  21.484  -0.368  1.00209.57           C  
ATOM    202  P    DA A  11     -10.788  19.674  -0.033  1.00170.73           P  
ATOM    203  OP1  DA A  11      -9.643  20.320   0.657  1.00175.27           O  
ATOM    204  OP2  DA A  11     -10.606  18.354  -0.654  1.00171.79           O1-
ATOM    205  O5'  DA A  11     -11.948  19.611   1.041  1.00169.60           O  
ATOM    206  C5'  DA A  11     -11.763  20.276   2.248  1.00167.32           C  
ATOM    207  C4'  DA A  11     -12.632  19.679   3.321  1.00164.77           C  
ATOM    208  O4'  DA A  11     -14.007  19.631   2.869  1.00173.76           O  
ATOM    209  C3'  DA A  11     -12.274  18.256   3.694  1.00162.06           C  
ATOM    210  O3'  DA A  11     -12.643  18.023   5.005  1.00159.77           O  
ATOM    211  C2'  DA A  11     -13.123  17.463   2.738  1.00169.26           C  
ATOM    212  C1'  DA A  11     -14.390  18.293   2.739  1.00177.06           C  
ATOM    213  N9   DA A  11     -15.155  18.135   1.548  1.00183.72           N  
ATOM    214  C8   DA A  11     -14.698  17.801   0.333  1.00182.87           C  
ATOM    215  N7   DA A  11     -15.630  17.709  -0.575  1.00187.95           N  
ATOM    216  C5   DA A  11     -16.783  17.974   0.117  1.00196.57           C  
ATOM    217  C6   DA A  11     -18.134  18.026  -0.262  1.00207.15           C  
ATOM    218  N6   DA A  11     -18.580  17.796  -1.509  1.00207.22           N  
ATOM    219  N1   DA A  11     -19.023  18.328   0.701  1.00218.34           N  
ATOM    220  C2   DA A  11     -18.576  18.555   1.944  1.00220.54           C  
ATOM    221  N3   DA A  11     -17.336  18.530   2.405  1.00206.75           N  
ATOM    222  C4   DA A  11     -16.487  18.232   1.433  1.00196.13           C  
ATOM    223  P    DA A  12     -11.751  18.639   6.184  1.00137.55           P  
ATOM    224  OP1  DA A  12     -12.501  19.844   6.629  1.00160.52           O  
ATOM    225  OP2  DA A  12     -10.343  18.755   5.695  1.00153.44           O1-
ATOM    226  O5'  DA A  12     -11.795  17.528   7.336  1.00159.80           O  
ATOM    227  C5'  DA A  12     -12.144  17.899   8.662  1.00165.63           C  
ATOM    228  C4'  DA A  12     -13.642  17.777   8.879  1.00174.70           C  
ATOM    229  O4'  DA A  12     -14.318  17.836   7.603  1.00173.19           O  
ATOM    230  C3'  DA A  12     -14.110  16.476   9.554  1.00183.16           C  
ATOM    231  O3'  DA A  12     -14.874  16.761  10.751  1.00191.21           O  
ATOM    232  C2'  DA A  12     -14.969  15.805   8.489  1.00194.44           C  
ATOM    233  C1'  DA A  12     -15.409  16.983   7.647  1.00190.06           C  
ATOM    234  N9   DA A  12     -15.705  16.600   6.309  1.00198.55           N  
ATOM    235  C8   DA A  12     -14.827  16.311   5.330  1.00194.54           C  
ATOM    236  N7   DA A  12     -15.387  15.957   4.214  1.00203.39           N  
ATOM    237  C5   DA A  12     -16.718  16.044   4.485  1.00213.94           C  
ATOM    238  C6   DA A  12     -17.844  15.791   3.713  1.00230.16           C  
ATOM    239  N6   DA A  12     -17.788  15.398   2.434  1.00233.15           N  
ATOM    240  N1   DA A  12     -19.038  15.935   4.310  1.00246.15           N  
ATOM    241  C2   DA A  12     -19.077  16.329   5.587  1.00242.13           C  
ATOM    242  N3   DA A  12     -18.077  16.582   6.408  1.00228.40           N  
ATOM    243  C4   DA A  12     -16.922  16.417   5.788  1.00213.70           C  
ATOM    244  P    DT A  13     -15.448  15.559  11.657  1.00192.55           P  
ATOM    245  OP1  DT A  13     -16.028  15.993  12.949  1.00190.58           O  
ATOM    246  OP2  DT A  13     -14.459  14.483  11.596  1.00196.22           O1-
ATOM    247  O5'  DT A  13     -16.670  15.073  10.834  1.00213.63           O  
ATOM    248  C5'  DT A  13     -17.886  15.635  11.076  1.00227.60           C  
ATOM    249  C4'  DT A  13     -18.903  14.736  10.501  1.00247.50           C  
ATOM    250  O4'  DT A  13     -18.795  14.776   9.056  1.00246.84           O  
ATOM    251  C3'  DT A  13     -18.684  13.273  10.896  1.00257.81           C  
ATOM    252  O3'  DT A  13     -19.906  12.662  11.134  1.00270.54           O  
ATOM    253  C2'  DT A  13     -18.028  12.702   9.666  1.00259.11           C  
ATOM    254  C1'  DT A  13     -18.791  13.460   8.615  1.00256.09           C  
ATOM    255  N1   DT A  13     -18.202  13.366   7.325  1.00249.32           N  
ATOM    256  C2   DT A  13     -19.020  13.306   6.257  1.00262.42           C  
ATOM    257  O2   DT A  13     -20.222  13.381   6.353  1.00274.74           O  
ATOM    258  N3   DT A  13     -18.385  13.183   5.059  1.00257.61           N  
ATOM    259  C4   DT A  13     -17.024  13.082   4.847  1.00245.53           C  
ATOM    260  O4   DT A  13     -16.539  12.981   3.729  1.00238.09           O  
ATOM    261  C5   DT A  13     -16.215  13.148   6.031  1.00235.55           C  
ATOM    262  C7   DT A  13     -14.720  13.055   5.929  1.00225.57           C  
ATOM    263  C6   DT A  13     -16.840  13.276   7.206  1.00238.88           C  
ATOM    264  P    DA A  14     -20.610  12.829  12.567  1.00272.44           P  
ATOM    265  OP1  DA A  14     -19.721  13.542  13.520  1.00255.20           O  
ATOM    266  OP2  DA A  14     -21.126  11.515  12.963  1.00299.45           O1-
ATOM    267  O5'  DA A  14     -21.910  13.671  12.214  1.00295.39           O  
ATOM    268  C5'  DA A  14     -22.101  14.158  10.883  1.00297.00           C  
ATOM    269  C4'  DA A  14     -23.134  13.347  10.155  1.00324.95           C  
ATOM    270  O4'  DA A  14     -22.574  12.842   8.909  1.00317.79           O  
ATOM    271  C3'  DA A  14     -23.583  12.115  10.909  1.00365.61           C  
ATOM    272  O3'  DA A  14     -24.878  11.785  10.509  1.00419.49           O  
ATOM    273  C2'  DA A  14     -22.593  11.092  10.402  1.00353.99           C  
ATOM    274  C1'  DA A  14     -22.627  11.433   8.941  1.00343.73           C  
ATOM    275  N9   DA A  14     -21.499  10.911   8.230  1.00329.21           N  
ATOM    276  C8   DA A  14     -20.249  10.773   8.704  1.00314.93           C  
ATOM    277  N7   DA A  14     -19.405  10.283   7.841  1.00317.77           N  
ATOM    278  C5   DA A  14     -20.185  10.032   6.733  1.00341.78           C  
ATOM    279  C6   DA A  14     -19.896   9.483   5.469  1.00349.46           C  
ATOM    280  N6   DA A  14     -18.679   9.067   5.102  1.00343.78           N  
ATOM    281  N1   DA A  14     -20.912   9.377   4.591  1.00355.48           N  
ATOM    282  C2   DA A  14     -22.127   9.782   4.965  1.00361.36           C  
ATOM    283  N3   DA A  14     -22.510  10.320   6.116  1.00365.51           N  
ATOM    284  C4   DA A  14     -21.482  10.412   6.962  1.00350.87           C  
ATOM    285  P    DC A  15     -25.683  10.620  11.263  1.00478.49           P  
ATOM    286  OP1  DC A  15     -26.628  11.267  12.197  1.00478.49           O  
ATOM    287  OP2  DC A  15     -24.711   9.639  11.794  1.00478.49           O1-
ATOM    288  O5'  DC A  15     -26.483   9.883  10.084  1.00478.49           O  
ATOM    289  C5'  DC A  15     -27.105  10.639   9.026  1.00478.49           C  
ATOM    290  C4'  DC A  15     -27.155   9.822   7.736  1.00486.29           C  
ATOM    291  O4'  DC A  15     -25.811   9.636   7.236  1.00478.49           O  
ATOM    292  C3'  DC A  15     -27.732   8.418   7.887  1.00488.33           C  
ATOM    293  O3'  DC A  15     -29.139   8.426   7.594  1.00489.49           O  
ATOM    294  C2'  DC A  15     -26.946   7.568   6.869  1.00487.42           C  
ATOM    295  C1'  DC A  15     -25.726   8.431   6.503  1.00478.49           C  
ATOM    296  N1   DC A  15     -24.403   7.781   6.810  1.00478.49           N  
ATOM    297  C2   DC A  15     -23.807   6.925   5.872  1.00478.49           C  
ATOM    298  O2   DC A  15     -24.382   6.705   4.800  1.00478.49           O  
ATOM    299  N3   DC A  15     -22.613   6.359   6.170  1.00478.49           N  
ATOM    300  C4   DC A  15     -22.020   6.624   7.335  1.00478.49           C  
ATOM    301  N4   DC A  15     -20.847   6.039   7.584  1.00478.49           N  
ATOM    302  C5   DC A  15     -22.608   7.489   8.300  1.00478.49           C  
ATOM    303  C6   DC A  15     -23.786   8.043   7.999  1.00478.49           C  
TER     304       DC A  15                                                      
ATOM    305  P    DG B   9     -16.239  33.421   4.040  1.00214.75           P  
ATOM    306  OP1  DG B   9     -15.483  34.690   4.183  1.00213.88           O  
ATOM    307  OP2  DG B   9     -17.708  33.353   3.897  1.00217.50           O1-
ATOM    308  O5'  DG B   9     -15.968  32.495   5.303  1.00210.21           O  
ATOM    309  C5'  DG B   9     -16.923  31.566   5.670  1.00210.00           C  
ATOM    310  C4'  DG B   9     -16.456  30.209   5.278  1.00220.01           C  
ATOM    311  O4'  DG B   9     -17.593  29.335   5.291  1.00220.77           O  
ATOM    312  C3'  DG B   9     -15.877  30.169   3.867  1.00223.08           C  
ATOM    313  O3'  DG B   9     -14.405  30.187   3.905  1.00224.07           O  
ATOM    314  C2'  DG B   9     -16.450  28.898   3.228  1.00222.52           C  
ATOM    315  C1'  DG B   9     -17.607  28.507   4.149  1.00223.05           C  
ATOM    316  N9   DG B   9     -18.935  28.574   3.568  1.00222.09           N  
ATOM    317  C8   DG B   9     -20.108  28.584   4.280  1.00217.35           C  
ATOM    318  N7   DG B   9     -21.159  28.664   3.541  1.00217.35           N  
ATOM    319  C5   DG B   9     -20.659  28.707   2.240  1.00222.14           C  
ATOM    320  C6   DG B   9     -21.346  28.789   1.017  1.00224.38           C  
ATOM    321  O6   DG B   9     -22.567  28.842   0.838  1.00227.12           O  
ATOM    322  N1   DG B   9     -20.479  28.808  -0.080  1.00222.21           N  
ATOM    323  C2   DG B   9     -19.114  28.751  -0.012  1.00218.19           C  
ATOM    324  N2   DG B   9     -18.454  28.782  -1.191  1.00218.36           N  
ATOM    325  N3   DG B   9     -18.445  28.667   1.133  1.00220.88           N  
ATOM    326  C4   DG B   9     -19.289  28.649   2.226  1.00222.58           C  
ATOM    327  P    DG B  10     -13.550  31.384   3.212  1.00219.34           P  
ATOM    328  OP1  DG B  10     -12.213  30.832   2.893  1.00230.12           O  
ATOM    329  OP2  DG B  10     -13.546  32.618   4.028  1.00219.10           O1-
ATOM    330  O5'  DG B  10     -14.278  31.597   1.796  1.00213.29           O  
ATOM    331  C5'  DG B  10     -14.354  30.466   0.886  1.00218.84           C  
ATOM    332  C4'  DG B  10     -14.992  30.809  -0.450  1.00211.82           C  
ATOM    333  O4'  DG B  10     -16.436  30.685  -0.371  1.00211.14           O  
ATOM    334  C3'  DG B  10     -14.713  32.214  -0.969  1.00203.78           C  
ATOM    335  O3'  DG B  10     -14.608  32.179  -2.339  1.00192.90           O  
ATOM    336  C2'  DG B  10     -15.963  32.955  -0.573  1.00207.01           C  
ATOM    337  C1'  DG B  10     -17.000  31.878  -0.838  1.00211.56           C  
ATOM    338  N9   DG B  10     -18.246  32.111  -0.152  1.00217.93           N  
ATOM    339  C8   DG B  10     -18.417  32.543   1.142  1.00222.56           C  
ATOM    340  N7   DG B  10     -19.665  32.685   1.480  1.00228.38           N  
ATOM    341  C5   DG B  10     -20.353  32.323   0.332  1.00228.65           C  
ATOM    342  C6   DG B  10     -21.722  32.280   0.095  1.00234.62           C  
ATOM    343  O6   DG B  10     -22.645  32.559   0.877  1.00244.12           O  
ATOM    344  N1   DG B  10     -21.996  31.853  -1.214  1.00243.54           N  
ATOM    345  C2   DG B  10     -21.041  31.511  -2.156  1.00235.81           C  
ATOM    346  N2   DG B  10     -21.488  31.136  -3.363  1.00226.21           N  
ATOM    347  N3   DG B  10     -19.749  31.561  -1.932  1.00223.24           N  
ATOM    348  C4   DG B  10     -19.478  31.973  -0.672  1.00222.43           C  
ATOM    349  P    DC B  11     -14.159  33.498  -3.101  1.00176.71           P  
ATOM    350  OP1  DC B  11     -13.354  33.015  -4.234  1.00181.38           O  
ATOM    351  OP2  DC B  11     -13.547  34.412  -2.087  1.00178.07           O1-
ATOM    352  O5'  DC B  11     -15.501  33.995  -3.795  1.00192.06           O  
ATOM    353  C5'  DC B  11     -15.592  33.873  -5.199  1.00190.99           C  
ATOM    354  C4'  DC B  11     -16.800  33.076  -5.616  1.00194.26           C  
ATOM    355  O4'  DC B  11     -17.621  32.784  -4.454  1.00201.37           O  
ATOM    356  C3'  DC B  11     -17.677  33.843  -6.572  1.00200.10           C  
ATOM    357  O3'  DC B  11     -18.175  33.042  -7.589  1.00202.68           O  
ATOM    358  C2'  DC B  11     -18.785  34.376  -5.695  1.00209.88           C  
ATOM    359  C1'  DC B  11     -18.911  33.328  -4.633  1.00211.18           C  
ATOM    360  N1   DC B  11     -19.328  33.956  -3.422  1.00218.39           N  
ATOM    361  C2   DC B  11     -20.684  34.213  -3.240  1.00228.76           C  
ATOM    362  O2   DC B  11     -21.492  33.790  -4.076  1.00228.57           O  
ATOM    363  N3   DC B  11     -21.081  34.841  -2.118  1.00235.65           N  
ATOM    364  C4   DC B  11     -20.176  35.267  -1.240  1.00233.52           C  
ATOM    365  N4   DC B  11     -20.616  35.895  -0.145  1.00241.56           N  
ATOM    366  C5   DC B  11     -18.776  35.069  -1.445  1.00228.45           C  
ATOM    367  C6   DC B  11     -18.400  34.437  -2.557  1.00215.82           C  
ATOM    368  P    DT B  12     -19.250  33.708  -8.583  1.00196.46           P  
ATOM    369  OP1  DT B  12     -19.332  33.108  -9.933  1.00201.09           O  
ATOM    370  OP2  DT B  12     -18.884  35.122  -8.656  1.00200.03           O1-
ATOM    371  O5'  DT B  12     -20.604  33.580  -7.748  1.00213.31           O  
ATOM    372  C5'  DT B  12     -21.679  32.899  -8.278  1.00223.07           C  
ATOM    373  C4'  DT B  12     -22.916  33.760  -8.220  1.00224.89           C  
ATOM    374  O4'  DT B  12     -23.131  34.113  -6.854  1.00222.20           O  
ATOM    375  C3'  DT B  12     -22.843  35.087  -8.997  1.00233.99           C  
ATOM    376  O3'  DT B  12     -23.556  35.009 -10.231  1.00234.66           O  
ATOM    377  C2'  DT B  12     -23.543  36.069  -8.102  1.00242.06           C  
ATOM    378  C1'  DT B  12     -23.791  35.335  -6.802  1.00239.07           C  
ATOM    379  N1   DT B  12     -23.246  36.073  -5.736  1.00246.97           N  
ATOM    380  C2   DT B  12     -24.054  36.423  -4.710  1.00255.69           C  
ATOM    381  O2   DT B  12     -25.225  36.095  -4.651  1.00258.00           O  
ATOM    382  N3   DT B  12     -23.444  37.164  -3.739  1.00266.42           N  
ATOM    383  C4   DT B  12     -22.125  37.589  -3.710  1.00257.47           C  
ATOM    384  O4   DT B  12     -21.665  38.260  -2.783  1.00265.09           O  
ATOM    385  C5   DT B  12     -21.329  37.186  -4.841  1.00247.06           C  
ATOM    386  C7   DT B  12     -19.885  37.587  -4.928  1.00243.70           C  
ATOM    387  C6   DT B  12     -21.924  36.454  -5.791  1.00243.87           C  
ATOM    388  P    DG B  13     -23.800  36.331 -11.121  1.00238.57           P  
ATOM    389  OP1  DG B  13     -24.318  35.946 -12.445  1.00242.56           O  
ATOM    390  OP2  DG B  13     -22.583  37.148 -11.016  1.00246.63           O1-
ATOM    391  O5'  DG B  13     -24.962  37.132 -10.381  1.00250.65           O  
ATOM    392  C5'  DG B  13     -26.325  36.849 -10.644  1.00258.93           C  
ATOM    393  C4'  DG B  13     -27.160  37.467  -9.556  1.00266.71           C  
ATOM    394  O4'  DG B  13     -26.485  37.247  -8.283  1.00266.57           O  
ATOM    395  C3'  DG B  13     -27.294  38.981  -9.636  1.00294.78           C  
ATOM    396  O3'  DG B  13     -28.333  39.382 -10.612  1.00300.55           O  
ATOM    397  C2'  DG B  13     -27.675  39.312  -8.187  1.00302.26           C  
ATOM    398  C1'  DG B  13     -26.861  38.282  -7.376  1.00285.55           C  
ATOM    399  N9   DG B  13     -25.678  38.867  -6.690  1.00280.46           N  
ATOM    400  C8   DG B  13     -24.361  38.817  -7.084  1.00270.95           C  
ATOM    401  N7   DG B  13     -23.545  39.442  -6.279  1.00275.94           N  
ATOM    402  C5   DG B  13     -24.370  39.956  -5.286  1.00286.84           C  
ATOM    403  C6   DG B  13     -24.051  40.743  -4.152  1.00289.06           C  
ATOM    404  O6   DG B  13     -22.937  41.134  -3.788  1.00291.56           O  
ATOM    405  N1   DG B  13     -25.186  41.071  -3.399  1.00287.43           N  
ATOM    406  C2   DG B  13     -26.471  40.697  -3.710  1.00287.30           C  
ATOM    407  N2   DG B  13     -27.438  41.103  -2.857  1.00285.61           N  
ATOM    408  N3   DG B  13     -26.785  39.961  -4.782  1.00288.89           N  
ATOM    409  C4   DG B  13     -25.685  39.624  -5.521  1.00286.70           C  
ATOM    410  P    DC B  14     -28.565  40.938 -10.999  1.00299.81           P  
ATOM    411  OP1  DC B  14     -29.510  41.101 -12.128  1.00298.77           O  
ATOM    412  OP2  DC B  14     -27.227  41.549 -11.099  1.00309.61           O1-
ATOM    413  O5'  DC B  14     -29.298  41.518  -9.721  1.00304.41           O  
ATOM    414  C5'  DC B  14     -30.659  41.839  -9.768  1.00299.81           C  
ATOM    415  C4'  DC B  14     -30.930  42.894  -8.744  1.00303.31           C  
ATOM    416  O4'  DC B  14     -30.148  42.586  -7.564  1.00314.48           O  
ATOM    417  C3'  DC B  14     -30.535  44.280  -9.206  1.00309.09           C  
ATOM    418  O3'  DC B  14     -31.684  45.075  -9.298  1.00306.62           O  
ATOM    419  C2'  DC B  14     -29.556  44.816  -8.154  1.00336.23           C  
ATOM    420  C1'  DC B  14     -29.239  43.620  -7.261  1.00326.71           C  
ATOM    421  N1   DC B  14     -27.760  43.130  -7.309  1.00326.81           N  
ATOM    422  C2   DC B  14     -27.055  42.928  -6.108  1.00328.89           C  
ATOM    423  O2   DC B  14     -27.645  43.106  -5.034  1.00330.56           O  
ATOM    424  N3   DC B  14     -25.741  42.530  -6.158  1.00320.86           N  
ATOM    425  C4   DC B  14     -25.139  42.342  -7.340  1.00318.17           C  
ATOM    426  N4   DC B  14     -23.850  41.951  -7.351  1.00311.57           N  
ATOM    427  C5   DC B  14     -25.837  42.553  -8.565  1.00323.18           C  
ATOM    428  C6   DC B  14     -27.124  42.960  -8.503  1.00321.42           C  
TER     429       DC B  14                                                      
ATOM    430  P    DT C   1      13.586 -16.728  16.108  1.00348.37           P  
ATOM    431  OP1  DT C   1      12.300 -17.196  16.690  1.00340.49           O  
ATOM    432  OP2  DT C   1      14.102 -17.285  14.830  1.00338.47           O1-
ATOM    433  O5'  DT C   1      13.590 -15.118  16.034  1.00326.31           O  
ATOM    434  C5'  DT C   1      14.044 -14.356  17.167  1.00323.55           C  
ATOM    435  C4'  DT C   1      13.811 -12.868  16.963  1.00312.00           C  
ATOM    436  O4'  DT C   1      14.895 -12.299  16.181  1.00314.46           O  
ATOM    437  C3'  DT C   1      12.499 -12.514  16.269  1.00305.42           C  
ATOM    438  O3'  DT C   1      11.715 -11.640  17.112  1.00296.30           O  
ATOM    439  C2'  DT C   1      12.899 -11.835  14.944  1.00305.80           C  
ATOM    440  C1'  DT C   1      14.432 -11.788  14.952  1.00310.17           C  
ATOM    441  N1   DT C   1      15.057 -12.581  13.855  1.00321.38           N  
ATOM    442  C2   DT C   1      14.898 -12.170  12.552  1.00322.28           C  
ATOM    443  O2   DT C   1      14.264 -11.170  12.232  1.00319.77           O  
ATOM    444  N3   DT C   1      15.512 -12.981  11.626  1.00325.73           N  
ATOM    445  C4   DT C   1      16.252 -14.129  11.875  1.00324.90           C  
ATOM    446  O4   DT C   1      16.767 -14.789  10.978  1.00326.31           O  
ATOM    447  C5   DT C   1      16.377 -14.495  13.261  1.00322.51           C  
ATOM    448  C7   DT C   1      17.146 -15.720  13.647  1.00325.62           C  
ATOM    449  C6   DT C   1      15.783 -13.713  14.173  1.00322.06           C  
ATOM    450  P    DG C   2      10.132 -11.448  16.862  1.00285.99           P  
ATOM    451  OP1  DG C   2       9.584 -10.584  17.941  1.00284.40           O  
ATOM    452  OP2  DG C   2       9.580 -12.794  16.608  1.00290.95           O1-
ATOM    453  O5'  DG C   2      10.034 -10.665  15.462  1.00289.09           O  
ATOM    454  C5'  DG C   2       8.816 -10.047  15.053  1.00289.17           C  
ATOM    455  C4'  DG C   2       8.856  -9.719  13.567  1.00292.43           C  
ATOM    456  O4'  DG C   2      10.030 -10.338  12.951  1.00291.31           O  
ATOM    457  C3'  DG C   2       7.667 -10.262  12.779  1.00294.24           C  
ATOM    458  O3'  DG C   2       7.397  -9.442  11.601  1.00299.32           O  
ATOM    459  C2'  DG C   2       8.193 -11.625  12.387  1.00296.33           C  
ATOM    460  C1'  DG C   2       9.582 -11.227  11.959  1.00296.34           C  
ATOM    461  N9   DG C   2      10.493 -12.339  11.836  1.00302.45           N  
ATOM    462  C8   DG C   2      10.660 -13.401  12.689  1.00305.15           C  
ATOM    463  N7   DG C   2      11.562 -14.250  12.279  1.00313.01           N  
ATOM    464  C5   DG C   2      12.009 -13.703  11.085  1.00315.33           C  
ATOM    465  C6   DG C   2      12.975 -14.162  10.173  1.00323.25           C  
ATOM    466  O6   DG C   2      13.670 -15.186  10.231  1.00323.78           O  
ATOM    467  N1   DG C   2      13.096 -13.293   9.093  1.00331.18           N  
ATOM    468  C2   DG C   2      12.374 -12.131   8.929  1.00328.17           C  
ATOM    469  N2   DG C   2      12.620 -11.417   7.831  1.00336.60           N  
ATOM    470  N3   DG C   2      11.477 -11.700   9.771  1.00312.71           N  
ATOM    471  C4   DG C   2      11.348 -12.529  10.816  1.00309.69           C  
ATOM    472  P    DC C   3       5.885  -8.968  11.246  1.00305.85           P  
ATOM    473  OP1  DC C   3       5.875  -7.627  10.624  1.00303.55           O  
ATOM    474  OP2  DC C   3       5.064  -9.155  12.474  1.00300.33           O1-
ATOM    475  O5'  DC C   3       5.446  -9.921  10.032  1.00305.80           O  
ATOM    476  C5'  DC C   3       5.988 -11.217   9.911  1.00306.22           C  
ATOM    477  C4'  DC C   3       7.012 -11.271   8.810  1.00306.23           C  
ATOM    478  O4'  DC C   3       8.198 -11.962   9.270  1.00304.40           O  
ATOM    479  C3'  DC C   3       6.548 -12.071   7.633  1.00314.05           C  
ATOM    480  O3'  DC C   3       5.627 -11.278   6.692  1.00313.65           O  
ATOM    481  C2'  DC C   3       7.861 -12.586   7.017  1.00324.21           C  
ATOM    482  C1'  DC C   3       8.879 -12.491   8.161  1.00312.44           C  
ATOM    483  N1   DC C   3       9.520 -13.811   8.557  1.00317.72           N  
ATOM    484  C2   DC C   3      10.521 -14.360   7.752  1.00339.71           C  
ATOM    485  O2   DC C   3      10.857 -13.763   6.732  1.00350.16           O  
ATOM    486  N3   DC C   3      11.097 -15.529   8.113  1.00340.52           N  
ATOM    487  C4   DC C   3      10.712 -16.146   9.220  1.00331.47           C  
ATOM    488  N4   DC C   3      11.314 -17.297   9.525  1.00349.44           N  
ATOM    489  C5   DC C   3       9.692 -15.610  10.065  1.00318.06           C  
ATOM    490  C6   DC C   3       9.130 -14.450   9.698  1.00315.33           C  
ATOM    491  P    DG C   4       5.656  -9.665   6.436  1.00302.53           P  
ATOM    492  OP1  DG C   4       6.727  -8.947   7.166  1.00297.84           O1-
ATOM    493  OP2  DG C   4       4.275  -9.108   6.527  1.00280.98           O  
ATOM    494  O5'  DG C   4       6.176  -9.632   4.932  1.00320.62           O  
ATOM    495  C5'  DG C   4       7.269 -10.533   4.624  1.00328.15           C  
ATOM    496  C4'  DG C   4       7.683 -10.555   3.170  1.00345.45           C  
ATOM    497  O4'  DG C   4       8.851 -11.427   3.029  1.00359.73           O  
ATOM    498  C3'  DG C   4       6.625 -11.100   2.228  1.00328.67           C  
ATOM    499  O3'  DG C   4       5.961 -10.035   1.430  1.00325.18           O  
ATOM    500  C2'  DG C   4       7.347 -12.182   1.366  1.00335.77           C  
ATOM    501  C1'  DG C   4       8.573 -12.555   2.205  1.00350.84           C  
ATOM    502  N9   DG C   4       8.480 -13.761   3.077  1.00365.28           N  
ATOM    503  C8   DG C   4       7.850 -13.842   4.285  1.00353.26           C  
ATOM    504  N7   DG C   4       7.976 -14.995   4.886  1.00359.09           N  
ATOM    505  C5   DG C   4       8.788 -15.727   4.042  1.00376.00           C  
ATOM    506  C6   DG C   4       9.278 -17.050   4.173  1.00409.37           C  
ATOM    507  O6   DG C   4       9.089 -17.850   5.091  1.00415.28           O  
ATOM    508  N1   DG C   4      10.076 -17.416   3.102  1.00436.33           N  
ATOM    509  C2   DG C   4      10.365 -16.613   2.031  1.00421.45           C  
ATOM    510  N2   DG C   4      11.163 -17.149   1.099  1.00452.13           N  
ATOM    511  N3   DG C   4       9.919 -15.365   1.891  1.00393.64           N  
ATOM    512  C4   DG C   4       9.133 -14.985   2.929  1.00378.30           C  
ATOM    513  P    DA C   5       4.352  -9.775   1.459  1.00315.21           P  
ATOM    514  OP1  DA C   5       3.966  -9.140   0.169  1.00299.55           O  
ATOM    515  OP2  DA C   5       3.979  -9.113   2.749  1.00310.78           O1-
ATOM    516  O5'  DA C   5       3.674 -11.216   1.232  1.00315.11           O  
ATOM    517  C5'  DA C   5       3.447 -12.143   2.299  1.00322.41           C  
ATOM    518  C4'  DA C   5       4.520 -13.215   2.260  1.00325.41           C  
ATOM    519  O4'  DA C   5       4.926 -13.617   3.586  1.00330.74           O  
ATOM    520  C3'  DA C   5       4.290 -14.467   1.444  1.00320.21           C  
ATOM    521  O3'  DA C   5       5.457 -14.705   0.525  1.00302.90           O  
ATOM    522  C2'  DA C   5       4.165 -15.501   2.564  1.00324.12           C  
ATOM    523  C1'  DA C   5       5.161 -14.982   3.559  1.00330.76           C  
ATOM    524  N9   DA C   5       5.018 -15.474   4.921  1.00343.59           N  
ATOM    525  C8   DA C   5       4.421 -14.825   5.962  1.00343.49           C  
ATOM    526  N7   DA C   5       4.457 -15.487   7.089  1.00352.54           N  
ATOM    527  C5   DA C   5       5.145 -16.642   6.772  1.00364.27           C  
ATOM    528  C6   DA C   5       5.515 -17.763   7.540  1.00393.28           C  
ATOM    529  N6   DA C   5       5.225 -17.892   8.835  1.00402.98           N  
ATOM    530  N1   DA C   5       6.193 -18.746   6.923  1.00406.82           N  
ATOM    531  C2   DA C   5       6.466 -18.615   5.623  1.00393.20           C  
ATOM    532  N3   DA C   5       6.180 -17.604   4.798  1.00363.77           N  
ATOM    533  C4   DA C   5       5.505 -16.645   5.441  1.00356.24           C  
ATOM    534  P    DG C   6       5.416 -14.185  -1.019  1.00280.82           P  
ATOM    535  OP1  DG C   6       5.351 -12.722  -1.148  1.00282.35           O  
ATOM    536  OP2  DG C   6       4.509 -15.017  -1.806  1.00290.23           O1-
ATOM    537  O5'  DG C   6       6.769 -14.611  -1.673  1.00280.61           O  
ATOM    538  C5'  DG C   6       6.710 -15.395  -2.807  1.00274.90           C  
ATOM    539  C4'  DG C   6       7.060 -16.804  -2.436  1.00284.20           C  
ATOM    540  O4'  DG C   6       6.720 -17.071  -1.037  1.00296.84           O  
ATOM    541  C3'  DG C   6       6.351 -17.890  -3.245  1.00294.98           C  
ATOM    542  O3'  DG C   6       7.308 -18.872  -3.648  1.00302.62           O  
ATOM    543  C2'  DG C   6       5.381 -18.476  -2.223  1.00305.01           C  
ATOM    544  C1'  DG C   6       6.251 -18.399  -0.995  1.00302.32           C  
ATOM    545  N9   DG C   6       5.575 -18.675   0.278  1.00313.92           N  
ATOM    546  C8   DG C   6       4.738 -17.852   0.937  1.00314.07           C  
ATOM    547  N7   DG C   6       4.288 -18.340   2.063  1.00325.62           N  
ATOM    548  C5   DG C   6       4.864 -19.584   2.157  1.00331.50           C  
ATOM    549  C6   DG C   6       4.741 -20.573   3.167  1.00354.03           C  
ATOM    550  O6   DG C   6       4.070 -20.533   4.201  1.00373.66           O  
ATOM    551  N1   DG C   6       5.485 -21.708   2.876  1.00358.38           N  
ATOM    552  C2   DG C   6       6.259 -21.865   1.760  1.00346.60           C  
ATOM    553  N2   DG C   6       6.908 -23.038   1.653  1.00355.02           N  
ATOM    554  N3   DG C   6       6.387 -20.938   0.804  1.00333.71           N  
ATOM    555  C4   DG C   6       5.659 -19.826   1.066  1.00326.72           C  
ATOM    556  P    DT C   7       6.841 -20.271  -4.304  1.00319.08           P  
ATOM    557  OP1  DT C   7       8.011 -20.879  -4.989  1.00312.19           O  
ATOM    558  OP2  DT C   7       5.629 -19.931  -5.074  1.00320.67           O1-
ATOM    559  O5'  DT C   7       6.432 -21.233  -3.064  1.00316.48           O  
ATOM    560  C5'  DT C   7       6.933 -22.591  -3.016  1.00315.76           C  
ATOM    561  C4'  DT C   7       6.182 -23.481  -2.017  1.00322.63           C  
ATOM    562  O4'  DT C   7       5.614 -22.722  -0.907  1.00320.86           O  
ATOM    563  C3'  DT C   7       5.008 -24.275  -2.582  1.00325.51           C  
ATOM    564  O3'  DT C   7       5.009 -25.491  -1.969  1.00327.81           O  
ATOM    565  C2'  DT C   7       3.819 -23.485  -2.063  1.00328.42           C  
ATOM    566  C1'  DT C   7       4.333 -23.249  -0.670  1.00326.94           C  
ATOM    567  N1   DT C   7       3.505 -22.326   0.149  1.00327.78           N  
ATOM    568  C2   DT C   7       3.154 -22.711   1.423  1.00329.26           C  
ATOM    569  O2   DT C   7       3.530 -23.754   1.937  1.00330.10           O  
ATOM    570  N3   DT C   7       2.371 -21.814   2.092  1.00329.75           N  
ATOM    571  C4   DT C   7       1.900 -20.604   1.623  1.00329.31           C  
ATOM    572  O4   DT C   7       1.202 -19.869   2.303  1.00326.03           O  
ATOM    573  C5   DT C   7       2.288 -20.271   0.276  1.00325.10           C  
ATOM    574  C7   DT C   7       1.830 -18.987  -0.339  1.00323.76           C  
ATOM    575  C6   DT C   7       3.055 -21.140  -0.394  1.00328.63           C  
ATOM    576  P    DA C   8       5.392 -26.819  -2.759  1.00336.68           P  
ATOM    577  OP1  DA C   8       6.862 -26.778  -2.967  1.00327.36           O  
ATOM    578  OP2  DA C   8       4.551 -26.895  -3.973  1.00336.47           O1-
ATOM    579  O5'  DA C   8       4.907 -27.951  -1.710  1.00337.39           O  
ATOM    580  C5'  DA C   8       5.615 -28.112  -0.456  1.00334.53           C  
ATOM    581  C4'  DA C   8       4.697 -28.368   0.761  1.00324.94           C  
ATOM    582  O4'  DA C   8       3.977 -27.155   1.130  1.00322.59           O  
ATOM    583  C3'  DA C   8       3.645 -29.483   0.630  1.00321.90           C  
ATOM    584  O3'  DA C   8       3.645 -30.317   1.819  1.00321.95           O  
ATOM    585  C2'  DA C   8       2.348 -28.698   0.507  1.00317.56           C  
ATOM    586  C1'  DA C   8       2.633 -27.475   1.382  1.00318.70           C  
ATOM    587  N9   DA C   8       1.809 -26.316   1.029  1.00316.81           N  
ATOM    588  C8   DA C   8       1.678 -25.774  -0.219  1.00323.29           C  
ATOM    589  N7   DA C   8       0.866 -24.745  -0.279  1.00320.18           N  
ATOM    590  C5   DA C   8       0.428 -24.586   1.019  1.00319.04           C  
ATOM    591  C6   DA C   8      -0.455 -23.653   1.599  1.00308.22           C  
ATOM    592  N6   DA C   8      -1.061 -22.679   0.895  1.00297.20           N  
ATOM    593  N1   DA C   8      -0.689 -23.762   2.929  1.00304.47           N  
ATOM    594  C2   DA C   8      -0.079 -24.747   3.618  1.00312.67           C  
ATOM    595  N3   DA C   8       0.782 -25.681   3.179  1.00318.98           N  
ATOM    596  C4   DA C   8       0.996 -25.545   1.854  1.00321.05           C  
ATOM    597  P    DT C   9       3.223 -31.873   1.754  1.00307.09           P  
ATOM    598  OP1  DT C   9       3.945 -32.612   2.811  1.00303.22           O  
ATOM    599  OP2  DT C   9       3.208 -32.337   0.356  1.00312.62           O1-
ATOM    600  O5'  DT C   9       1.715 -31.893   2.232  1.00304.96           O  
ATOM    601  C5'  DT C   9       1.414 -32.342   3.540  1.00306.02           C  
ATOM    602  C4'  DT C   9       1.010 -31.176   4.431  1.00313.12           C  
ATOM    603  O4'  DT C   9       0.945 -29.954   3.649  1.00310.38           O  
ATOM    604  C3'  DT C   9      -0.380 -31.277   5.044  1.00318.36           C  
ATOM    605  O3'  DT C   9      -0.379 -32.097   6.208  1.00326.73           O  
ATOM    606  C2'  DT C   9      -0.688 -29.824   5.396  1.00316.18           C  
ATOM    607  C1'  DT C   9       0.048 -29.042   4.297  1.00312.01           C  
ATOM    608  N1   DT C   9      -0.875 -28.332   3.260  1.00309.32           N  
ATOM    609  C2   DT C   9      -1.978 -27.597   3.690  1.00302.65           C  
ATOM    610  O2   DT C   9      -2.306 -27.478   4.861  1.00300.39           O  
ATOM    611  N3   DT C   9      -2.698 -26.999   2.678  1.00295.01           N  
ATOM    612  C4   DT C   9      -2.439 -27.046   1.313  1.00294.26           C  
ATOM    613  O4   DT C   9      -3.142 -26.472   0.481  1.00290.36           O  
ATOM    614  C5   DT C   9      -1.279 -27.813   0.933  1.00306.75           C  
ATOM    615  C7   DT C   9      -0.908 -27.934  -0.520  1.00308.60           C  
ATOM    616  C6   DT C   9      -0.565 -28.412   1.912  1.00306.70           C  
ATOM    617  P    DT C  10      -1.773 -32.661   6.782  1.00339.22           P  
ATOM    618  OP1  DT C  10      -1.517 -33.494   7.970  1.00337.85           O  
ATOM    619  OP2  DT C  10      -2.577 -33.164   5.653  1.00338.07           O1-
ATOM    620  O5'  DT C  10      -2.518 -31.383   7.310  1.00336.18           O  
ATOM    621  C5'  DT C  10      -2.511 -31.099   8.666  1.00335.71           C  
ATOM    622  C4'  DT C  10      -3.630 -30.157   8.943  1.00331.31           C  
ATOM    623  O4'  DT C  10      -3.779 -29.313   7.769  1.00331.92           O  
ATOM    624  C3'  DT C  10      -4.983 -30.848   9.147  1.00323.72           C  
ATOM    625  O3'  DT C  10      -5.772 -30.167  10.202  1.00317.85           O  
ATOM    626  C2'  DT C  10      -5.599 -30.756   7.767  1.00322.22           C  
ATOM    627  C1'  DT C  10      -5.094 -29.400   7.319  1.00325.47           C  
ATOM    628  N1   DT C  10      -5.137 -29.262   5.908  1.00276.30           N  
ATOM    629  C2   DT C  10      -5.906 -28.272   5.379  1.00265.26           C  
ATOM    630  O2   DT C  10      -6.513 -27.469   6.053  1.00261.58           O  
ATOM    631  N3   DT C  10      -5.942 -28.249   4.031  1.00261.55           N  
ATOM    632  C4   DT C  10      -5.301 -29.107   3.175  1.00271.08           C  
ATOM    633  O4   DT C  10      -5.391 -29.000   1.969  1.00267.56           O  
ATOM    634  C5   DT C  10      -4.528 -30.144   3.794  1.00281.99           C  
ATOM    635  C7   DT C  10      -3.790 -31.136   2.946  1.00288.27           C  
ATOM    636  C6   DT C  10      -4.492 -30.183   5.124  1.00283.48           C  
ATOM    637  P    DC C  11      -7.341 -29.779  10.051  1.00276.73           P  
ATOM    638  OP1  DC C  11      -7.829 -29.246  11.356  1.00275.99           O  
ATOM    639  OP2  DC C  11      -8.106 -30.889   9.449  1.00276.55           O1-
ATOM    640  O5'  DC C  11      -7.326 -28.638   8.940  1.00273.70           O  
ATOM    641  C5'  DC C  11      -7.539 -27.310   9.269  1.00274.72           C  
ATOM    642  C4'  DC C  11      -8.885 -26.886   8.750  1.00264.38           C  
ATOM    643  O4'  DC C  11      -8.904 -26.992   7.305  1.00253.18           O  
ATOM    644  C3'  DC C  11     -10.036 -27.740   9.240  1.00257.03           C  
ATOM    645  O3'  DC C  11     -11.175 -26.941   9.372  1.00259.23           O  
ATOM    646  C2'  DC C  11     -10.193 -28.775   8.132  1.00251.72           C  
ATOM    647  C1'  DC C  11      -9.865 -27.945   6.908  1.00244.81           C  
ATOM    648  N1   DC C  11      -9.305 -28.728   5.805  1.00242.94           N  
ATOM    649  C2   DC C  11      -9.523 -28.285   4.516  1.00237.48           C  
ATOM    650  O2   DC C  11     -10.183 -27.258   4.354  1.00231.90           O  
ATOM    651  N3   DC C  11      -9.025 -28.991   3.484  1.00236.37           N  
ATOM    652  C4   DC C  11      -8.319 -30.094   3.711  1.00243.38           C  
ATOM    653  N4   DC C  11      -7.843 -30.744   2.647  1.00239.87           N  
ATOM    654  C5   DC C  11      -8.069 -30.574   5.036  1.00249.78           C  
ATOM    655  C6   DC C  11      -8.583 -29.864   6.051  1.00249.40           C  
ATOM    656  P    DA C  12     -11.992 -26.992  10.747  1.00270.53           P  
ATOM    657  OP1  DA C  12     -11.533 -25.972  11.724  1.00268.75           O  
ATOM    658  OP2  DA C  12     -11.888 -28.426  11.091  1.00269.60           O1-
ATOM    659  O5'  DA C  12     -13.496 -26.642  10.306  1.00259.45           O  
ATOM    660  C5'  DA C  12     -13.767 -25.526   9.413  1.00244.73           C  
ATOM    661  C4'  DA C  12     -14.640 -25.972   8.248  1.00238.41           C  
ATOM    662  O4'  DA C  12     -13.839 -26.177   7.064  1.00227.25           O  
ATOM    663  C3'  DA C  12     -15.347 -27.298   8.440  1.00236.37           C  
ATOM    664  O3'  DA C  12     -16.587 -27.109   9.187  1.00229.93           O  
ATOM    665  C2'  DA C  12     -15.600 -27.754   6.987  1.00224.99           C  
ATOM    666  C1'  DA C  12     -14.604 -26.923   6.148  1.00229.25           C  
ATOM    667  N9   DA C  12     -13.705 -27.733   5.300  1.00222.30           N  
ATOM    668  C8   DA C  12     -12.884 -28.762   5.696  1.00225.19           C  
ATOM    669  N7   DA C  12     -12.211 -29.316   4.715  1.00222.76           N  
ATOM    670  C5   DA C  12     -12.617 -28.608   3.597  1.00218.91           C  
ATOM    671  C6   DA C  12     -12.267 -28.708   2.240  1.00215.14           C  
ATOM    672  N6   DA C  12     -11.386 -29.596   1.779  1.00214.93           N  
ATOM    673  N1   DA C  12     -12.854 -27.854   1.372  1.00214.62           N  
ATOM    674  C2   DA C  12     -13.736 -26.962   1.838  1.00214.00           C  
ATOM    675  N3   DA C  12     -14.141 -26.767   3.094  1.00215.54           N  
ATOM    676  C4   DA C  12     -13.520 -27.617   3.937  1.00218.90           C  
ATOM    677  P    DC C  13     -17.610 -25.892   8.877  1.00239.77           P  
ATOM    678  OP1  DC C  13     -17.522 -25.248   7.500  1.00242.39           O  
ATOM    679  OP2  DC C  13     -17.556 -24.871   9.992  1.00252.42           O1-
ATOM    680  O5'  DC C  13     -19.053 -26.566   8.869  1.00241.34           O  
ATOM    681  C5'  DC C  13     -19.815 -26.532   7.638  1.00231.71           C  
ATOM    682  C4'  DC C  13     -21.279 -26.406   7.974  1.00241.48           C  
ATOM    683  O4'  DC C  13     -21.498 -26.662   9.380  1.00233.72           O  
ATOM    684  C3'  DC C  13     -21.788 -25.007   7.710  1.00268.93           C  
ATOM    685  O3'  DC C  13     -23.071 -24.919   7.096  1.00287.60           O  
ATOM    686  C2'  DC C  13     -21.892 -24.387   9.094  1.00275.00           C  
ATOM    687  C1'  DC C  13     -22.104 -25.562  10.015  1.00251.52           C  
ATOM    688  N1   DC C  13     -21.424 -25.345  11.301  1.00247.32           N  
ATOM    689  C2   DC C  13     -22.175 -24.931  12.397  1.00254.67           C  
ATOM    690  O2   DC C  13     -23.402 -24.822  12.259  1.00261.28           O  
ATOM    691  N3   DC C  13     -21.536 -24.675  13.563  1.00256.26           N  
ATOM    692  C4   DC C  13     -20.208 -24.813  13.650  1.00253.52           C  
ATOM    693  N4   DC C  13     -19.626 -24.580  14.812  1.00256.09           N  
ATOM    694  C5   DC C  13     -19.432 -25.207  12.534  1.00250.16           C  
ATOM    695  C6   DC C  13     -20.079 -25.449  11.389  1.00245.53           C  
ATOM    696  P    DC C  14     -23.580 -23.495   6.547  1.00306.18           P  
ATOM    697  OP1  DC C  14     -23.488 -23.567   5.055  1.00319.16           O  
ATOM    698  OP2  DC C  14     -22.682 -22.478   7.119  1.00306.27           O1-
ATOM    699  O5'  DC C  14     -25.076 -23.278   7.171  1.00314.43           O  
ATOM    700  C5'  DC C  14     -25.397 -23.569   8.565  1.00307.64           C  
ATOM    701  C4'  DC C  14     -26.127 -22.400   9.215  1.00321.99           C  
ATOM    702  O4'  DC C  14     -25.344 -21.969  10.346  1.00316.58           O  
ATOM    703  C3'  DC C  14     -26.256 -21.148   8.336  1.00332.92           C  
ATOM    704  O3'  DC C  14     -27.287 -20.273   8.815  1.00339.94           O  
ATOM    705  C2'  DC C  14     -24.895 -20.515   8.512  1.00330.11           C  
ATOM    706  C1'  DC C  14     -24.554 -20.844   9.965  1.00329.21           C  
ATOM    707  N1   DC C  14     -23.095 -21.143  10.119  1.00317.44           N  
ATOM    708  C2   DC C  14     -22.603 -21.777  11.271  1.00317.35           C  
ATOM    709  O2   DC C  14     -23.395 -22.112  12.175  1.00318.21           O  
ATOM    710  N3   DC C  14     -21.260 -22.016  11.354  1.00311.24           N  
ATOM    711  C4   DC C  14     -20.438 -21.638  10.352  1.00307.18           C  
ATOM    712  N4   DC C  14     -19.127 -21.899  10.477  1.00297.25           N  
ATOM    713  C5   DC C  14     -20.927 -20.981   9.186  1.00312.11           C  
ATOM    714  C6   DC C  14     -22.236 -20.734   9.127  1.00316.54           C  
ATOM    715  P    DG C  15     -27.552 -18.811   8.166  1.00349.38           P  
ATOM    716  OP1  DG C  15     -28.424 -18.948   6.974  1.00345.44           O  
ATOM    717  OP2  DG C  15     -26.320 -17.996   8.067  1.00349.78           O1-
ATOM    718  O5'  DG C  15     -28.374 -18.118   9.329  1.00351.26           O  
ATOM    719  C5'  DG C  15     -29.100 -18.951  10.232  1.00351.88           C  
ATOM    720  C4'  DG C  15     -28.909 -18.534  11.685  1.00358.19           C  
ATOM    721  O4'  DG C  15     -27.873 -19.341  12.334  1.00343.53           O  
ATOM    722  C3'  DG C  15     -28.453 -17.103  11.939  1.00361.56           C  
ATOM    723  O3'  DG C  15     -29.524 -16.145  11.735  1.00373.77           O  
ATOM    724  C2'  DG C  15     -28.062 -17.255  13.402  1.00357.15           C  
ATOM    725  C1'  DG C  15     -27.214 -18.519  13.297  1.00346.70           C  
ATOM    726  N9   DG C  15     -25.898 -18.190  12.802  1.00344.79           N  
ATOM    727  C8   DG C  15     -25.462 -18.250  11.506  1.00344.41           C  
ATOM    728  N7   DG C  15     -24.240 -17.836  11.348  1.00344.51           N  
ATOM    729  C5   DG C  15     -23.857 -17.449  12.617  1.00344.57           C  
ATOM    730  C6   DG C  15     -22.637 -16.923  13.063  1.00341.63           C  
ATOM    731  O6   DG C  15     -21.618 -16.684  12.391  1.00338.12           O  
ATOM    732  N1   DG C  15     -22.667 -16.659  14.437  1.00340.10           N  
ATOM    733  C2   DG C  15     -23.752 -16.883  15.263  1.00341.81           C  
ATOM    734  N2   DG C  15     -23.597 -16.573  16.560  1.00338.61           N  
ATOM    735  N3   DG C  15     -24.899 -17.390  14.848  1.00344.21           N  
ATOM    736  C4   DG C  15     -24.879 -17.641  13.520  1.00345.20           C  
ATOM    737  P    DG C  16     -29.230 -14.553  11.682  1.00385.57           P  
ATOM    738  OP1  DG C  16     -30.469 -13.951  11.135  1.00383.25           O  
ATOM    739  OP2  DG C  16     -27.969 -14.314  10.936  1.00369.18           O1-
ATOM    740  O5'  DG C  16     -29.103 -14.162  13.246  1.00369.05           O  
ATOM    741  C5'  DG C  16     -28.586 -12.890  13.709  1.00356.73           C  
ATOM    742  C4'  DG C  16     -28.099 -13.040  15.153  1.00348.33           C  
ATOM    743  O4'  DG C  16     -27.348 -14.275  15.285  1.00350.78           O  
ATOM    744  C3'  DG C  16     -27.205 -11.919  15.692  1.00346.46           C  
ATOM    745  O3'  DG C  16     -27.804 -11.366  16.867  1.00344.52           O  
ATOM    746  C2'  DG C  16     -25.857 -12.606  16.015  1.00342.03           C  
ATOM    747  C1'  DG C  16     -25.977 -13.998  15.378  1.00344.66           C  
ATOM    748  N9   DG C  16     -25.364 -14.120  14.038  1.00348.11           N  
ATOM    749  C8   DG C  16     -25.978 -14.476  12.859  1.00349.82           C  
ATOM    750  N7   DG C  16     -25.180 -14.488  11.820  1.00346.87           N  
ATOM    751  C5   DG C  16     -23.949 -14.136  12.345  1.00342.48           C  
ATOM    752  C6   DG C  16     -22.687 -13.992  11.707  1.00341.42           C  
ATOM    753  O6   DG C  16     -22.401 -14.157  10.495  1.00334.04           O  
ATOM    754  N1   DG C  16     -21.697 -13.620  12.632  1.00340.39           N  
ATOM    755  C2   DG C  16     -21.908 -13.415  13.994  1.00337.09           C  
ATOM    756  N2   DG C  16     -20.839 -13.055  14.733  1.00330.84           N  
ATOM    757  N3   DG C  16     -23.081 -13.549  14.586  1.00339.04           N  
ATOM    758  C4   DG C  16     -24.049 -13.909  13.715  1.00343.10           C  
ATOM    759  P    DC C  17     -27.662  -9.806  17.208  1.00325.39           P  
ATOM    760  OP1  DC C  17     -28.289  -9.569  18.532  1.00328.17           O  
ATOM    761  OP2  DC C  17     -28.110  -9.087  16.004  1.00335.82           O1-
ATOM    762  O5'  DC C  17     -26.100  -9.597  17.376  1.00323.81           O  
ATOM    763  C5'  DC C  17     -25.508  -9.908  18.608  1.00322.31           C  
ATOM    764  C4'  DC C  17     -24.000  -9.877  18.514  1.00325.48           C  
ATOM    765  O4'  DC C  17     -23.569 -10.549  17.307  1.00323.17           O  
ATOM    766  C3'  DC C  17     -23.395  -8.490  18.416  1.00328.48           C  
ATOM    767  O3'  DC C  17     -22.075  -8.544  18.883  1.00330.05           O  
ATOM    768  C2'  DC C  17     -23.400  -8.278  16.924  1.00325.76           C  
ATOM    769  C1'  DC C  17     -22.867  -9.629  16.512  1.00321.23           C  
ATOM    770  N1   DC C  17     -23.119  -9.949  15.144  1.00323.32           N  
ATOM    771  C2   DC C  17     -22.047 -10.168  14.307  1.00325.34           C  
ATOM    772  O2   DC C  17     -20.901 -10.070  14.774  1.00322.76           O  
ATOM    773  N3   DC C  17     -22.288 -10.466  13.005  1.00329.85           N  
ATOM    774  C4   DC C  17     -23.551 -10.556  12.564  1.00331.73           C  
ATOM    775  N4   DC C  17     -23.747 -10.863  11.275  1.00331.32           N  
ATOM    776  C5   DC C  17     -24.663 -10.334  13.428  1.00331.32           C  
ATOM    777  C6   DC C  17     -24.398 -10.027  14.695  1.00327.27           C  
ATOM    778  P    DC C  18     -21.750  -8.107  20.388  1.00336.11           P  
ATOM    779  OP1  DC C  18     -20.308  -8.389  20.591  1.00328.28           O  
ATOM    780  OP2  DC C  18     -22.799  -8.728  21.231  1.00338.78           O1-
ATOM    781  O5'  DC C  18     -22.014  -6.512  20.412  1.00350.47           O  
ATOM    782  C5'  DC C  18     -23.117  -5.926  21.212  1.00355.13           C  
ATOM    783  C4'  DC C  18     -22.951  -4.396  21.366  1.00362.18           C  
ATOM    784  O4'  DC C  18     -23.473  -3.721  20.196  1.00357.62           O  
ATOM    785  C3'  DC C  18     -23.664  -3.723  22.551  1.00367.00           C  
ATOM    786  O3'  DC C  18     -22.950  -2.515  22.928  1.00374.63           O  
ATOM    787  C2'  DC C  18     -25.024  -3.388  21.956  1.00361.66           C  
ATOM    788  C1'  DC C  18     -24.646  -3.000  20.530  1.00355.58           C  
ATOM    789  N1   DC C  18     -25.646  -3.364  19.564  1.00349.42           N  
ATOM    790  C2   DC C  18     -26.353  -2.368  18.908  1.00351.94           C  
ATOM    791  O2   DC C  18     -26.115  -1.181  19.165  1.00352.58           O  
ATOM    792  N3   DC C  18     -27.267  -2.727  17.994  1.00352.12           N  
ATOM    793  C4   DC C  18     -27.484  -4.016  17.735  1.00352.75           C  
ATOM    794  N4   DC C  18     -28.410  -4.312  16.825  1.00356.61           N  
ATOM    795  C5   DC C  18     -26.773  -5.053  18.400  1.00346.34           C  
ATOM    796  C6   DC C  18     -25.869  -4.684  19.297  1.00346.21           C  
ATOM    797  P    DC C  19     -23.352  -1.666  24.240  1.00385.21           P  
ATOM    798  OP1  DC C  19     -22.184  -0.815  24.588  1.00380.26           O  
ATOM    799  OP2  DC C  19     -23.881  -2.617  25.244  1.00387.11           O1-
ATOM    800  O5'  DC C  19     -24.561  -0.722  23.756  1.00377.40           O  
ATOM    801  C5'  DC C  19     -24.304   0.318  22.817  1.00375.88           C  
ATOM    802  C4'  DC C  19     -25.478   1.277  22.701  1.00380.42           C  
ATOM    803  O4'  DC C  19     -26.491   0.714  21.838  1.00379.06           O  
ATOM    804  C3'  DC C  19     -26.172   1.673  24.008  1.00383.33           C  
ATOM    805  O3'  DC C  19     -26.350   3.115  24.001  1.00391.61           O  
ATOM    806  C2'  DC C  19     -27.486   0.895  23.957  1.00380.55           C  
ATOM    807  C1'  DC C  19     -27.744   0.778  22.465  1.00382.26           C  
ATOM    808  N1   DC C  19     -28.437  -0.431  22.135  1.00375.67           N  
ATOM    809  C2   DC C  19     -28.831  -0.660  20.818  1.00376.41           C  
ATOM    810  O2   DC C  19     -28.594   0.195  19.948  1.00371.69           O  
ATOM    811  N3   DC C  19     -29.479  -1.799  20.538  1.00374.81           N  
ATOM    812  C4   DC C  19     -29.720  -2.691  21.502  1.00376.93           C  
ATOM    813  N4   DC C  19     -30.362  -3.810  21.165  1.00383.74           N  
ATOM    814  C5   DC C  19     -29.316  -2.475  22.851  1.00377.73           C  
ATOM    815  C6   DC C  19     -28.683  -1.342  23.118  1.00375.81           C  
ATOM    816  P    DG C  20     -27.386   3.914  24.945  1.00400.28           P  
ATOM    817  OP1  DG C  20     -26.567   4.977  25.597  1.00394.40           O  
ATOM    818  OP2  DG C  20     -28.200   3.007  25.797  1.00391.17           O1-
ATOM    819  O5'  DG C  20     -28.382   4.594  23.873  1.00404.38           O  
ATOM    820  C5'  DG C  20     -27.879   4.997  22.574  1.00404.58           C  
ATOM    821  C4'  DG C  20     -28.986   5.082  21.511  1.00414.10           C  
ATOM    822  O4'  DG C  20     -29.345   3.751  21.024  1.00405.89           O  
ATOM    823  C3'  DG C  20     -30.310   5.707  21.964  1.00423.39           C  
ATOM    824  O3'  DG C  20     -30.899   6.412  20.879  1.00432.25           O  
ATOM    825  C2'  DG C  20     -31.134   4.474  22.286  1.00423.11           C  
ATOM    826  C1'  DG C  20     -30.751   3.628  21.097  1.00413.18           C  
ATOM    827  N9   DG C  20     -31.113   2.231  21.232  1.00404.84           N  
ATOM    828  C8   DG C  20     -30.952   1.437  22.341  1.00401.20           C  
ATOM    829  N7   DG C  20     -31.371   0.219  22.170  1.00396.57           N  
ATOM    830  C5   DG C  20     -31.847   0.211  20.864  1.00400.97           C  
ATOM    831  C6   DG C  20     -32.421  -0.832  20.125  1.00400.25           C  
ATOM    832  O6   DG C  20     -32.625  -1.989  20.492  1.00403.84           O  
ATOM    833  N1   DG C  20     -32.769  -0.428  18.834  1.00396.98           N  
ATOM    834  C2   DG C  20     -32.591   0.842  18.335  1.00398.64           C  
ATOM    835  N2   DG C  20     -32.986   1.049  17.065  1.00388.09           N  
ATOM    836  N3   DG C  20     -32.034   1.830  19.019  1.00401.00           N  
ATOM    837  C4   DG C  20     -31.694   1.441  20.276  1.00401.84           C  
ATOM    838  P    DC C  21     -32.207   7.319  21.115  1.00449.80           P  
ATOM    839  OP1  DC C  21     -31.695   8.696  21.267  1.00453.10           O  
ATOM    840  OP2  DC C  21     -33.039   6.758  22.208  1.00444.83           O1-
ATOM    841  O5'  DC C  21     -33.012   7.199  19.733  1.00448.70           O  
ATOM    842  C5'  DC C  21     -33.087   5.946  19.056  1.00439.46           C  
ATOM    843  C4'  DC C  21     -34.492   5.359  19.138  1.00451.54           C  
ATOM    844  O4'  DC C  21     -34.458   4.069  19.808  1.00443.29           O  
ATOM    845  C3'  DC C  21     -35.527   6.203  19.902  1.00460.68           C  
ATOM    846  O3'  DC C  21     -36.763   6.194  19.198  1.00470.45           O  
ATOM    847  C2'  DC C  21     -35.658   5.467  21.233  1.00456.69           C  
ATOM    848  C1'  DC C  21     -35.484   4.031  20.779  1.00449.80           C  
ATOM    849  N1   DC C  21     -35.080   3.112  21.868  1.00446.47           N  
ATOM    850  C2   DC C  21     -34.916   1.750  21.598  1.00443.36           C  
ATOM    851  O2   DC C  21     -35.106   1.333  20.443  1.00444.21           O  
ATOM    852  N3   DC C  21     -34.547   0.926  22.609  1.00442.89           N  
ATOM    853  C4   DC C  21     -34.354   1.416  23.837  1.00442.65           C  
ATOM    854  N4   DC C  21     -33.992   0.565  24.802  1.00447.33           N  
ATOM    855  C5   DC C  21     -34.523   2.800  24.131  1.00440.13           C  
ATOM    856  C6   DC C  21     -34.885   3.603  23.129  1.00443.88           C  
ATOM    857  P    DG C  22     -37.922   7.255  19.544  1.00482.39           P  
ATOM    858  OP1  DG C  22     -37.410   8.607  19.220  1.00485.07           O  
ATOM    859  OP2  DG C  22     -38.474   6.982  20.894  1.00476.76           O1-
ATOM    860  O5'  DG C  22     -39.063   6.902  18.487  1.00480.71           O  
ATOM    861  C5'  DG C  22     -38.840   5.899  17.495  1.00476.01           C  
ATOM    862  C4'  DG C  22     -39.914   4.838  17.579  1.00475.83           C  
ATOM    863  O4'  DG C  22     -39.478   3.792  18.491  1.00470.28           O  
ATOM    864  C3'  DG C  22     -41.250   5.344  18.139  1.00479.07           C  
ATOM    865  O3'  DG C  22     -42.341   4.676  17.513  1.00484.46           O  
ATOM    866  C2'  DG C  22     -41.147   4.974  19.608  1.00476.43           C  
ATOM    867  C1'  DG C  22     -40.447   3.643  19.508  1.00476.04           C  
ATOM    868  N9   DG C  22     -39.799   3.270  20.746  1.00475.01           N  
ATOM    869  C8   DG C  22     -39.262   4.116  21.687  1.00469.41           C  
ATOM    870  N7   DG C  22     -38.766   3.495  22.716  1.00466.53           N  
ATOM    871  C5   DG C  22     -39.004   2.154  22.444  1.00475.31           C  
ATOM    872  C6   DG C  22     -38.690   1.005  23.197  1.00484.34           C  
ATOM    873  O6   DG C  22     -38.117   0.945  24.295  1.00487.82           O  
ATOM    874  N1   DG C  22     -39.112  -0.164  22.555  1.00494.31           N  
ATOM    875  C2   DG C  22     -39.757  -0.209  21.336  1.00487.82           C  
ATOM    876  N2   DG C  22     -40.089  -1.428  20.874  1.00493.03           N  
ATOM    877  N3   DG C  22     -40.052   0.864  20.622  1.00482.08           N  
ATOM    878  C4   DG C  22     -39.648   2.004  21.236  1.00478.70           C  
ATOM    879  P    DG C  23     -43.859   4.951  17.985  1.00488.36           P  
ATOM    880  OP1  DG C  23     -44.597   5.328  16.757  1.00487.38           O  
ATOM    881  OP2  DG C  23     -43.873   5.900  19.127  1.00481.47           O1-
ATOM    882  O5'  DG C  23     -44.371   3.506  18.500  1.00485.16           O  
ATOM    883  C5'  DG C  23     -44.438   2.378  17.577  1.00486.23           C  
ATOM    884  C4'  DG C  23     -44.693   1.033  18.289  1.00481.65           C  
ATOM    885  O4'  DG C  23     -44.125   1.049  19.627  1.00479.92           O  
ATOM    886  C3'  DG C  23     -46.170   0.624  18.459  1.00473.66           C  
ATOM    887  O3'  DG C  23     -46.343  -0.777  18.185  1.00470.60           O  
ATOM    888  C2'  DG C  23     -46.440   0.926  19.925  1.00468.23           C  
ATOM    889  C1'  DG C  23     -45.093   0.593  20.547  1.00470.15           C  
ATOM    890  N9   DG C  23     -44.878   1.266  21.815  1.00466.93           N  
ATOM    891  C8   DG C  23     -44.258   2.480  22.017  1.00468.88           C  
ATOM    892  N7   DG C  23     -44.220   2.842  23.268  1.00464.48           N  
ATOM    893  C5   DG C  23     -44.862   1.804  23.936  1.00464.68           C  
ATOM    894  C6   DG C  23     -45.124   1.638  25.313  1.00465.50           C  
ATOM    895  O6   DG C  23     -44.829   2.405  26.244  1.00468.06           O  
ATOM    896  N1   DG C  23     -45.800   0.438  25.570  1.00461.94           N  
ATOM    897  C2   DG C  23     -46.173  -0.483  24.609  1.00455.31           C  
ATOM    898  N2   DG C  23     -46.818  -1.581  25.045  1.00444.02           N  
ATOM    899  N3   DG C  23     -45.930  -0.335  23.313  1.00457.00           N  
ATOM    900  C4   DG C  23     -45.274   0.828  23.052  1.00462.56           C  
ATOM    901  P    DC C  28     -40.139  -3.597  33.318  1.00493.95           P  
ATOM    902  OP1  DC C  28     -39.946  -4.196  34.657  1.00482.71           O  
ATOM    903  OP2  DC C  28     -39.078  -3.766  32.291  1.00495.05           O1-
ATOM    904  O5'  DC C  28     -41.556  -4.104  32.747  1.00508.86           O  
ATOM    905  C5'  DC C  28     -42.421  -3.204  32.041  1.00512.33           C  
ATOM    906  C4'  DC C  28     -42.727  -3.729  30.644  1.00526.61           C  
ATOM    907  O4'  DC C  28     -43.061  -2.612  29.768  1.00522.72           O  
ATOM    908  C3'  DC C  28     -41.565  -4.457  29.964  1.00538.48           C  
ATOM    909  O3'  DC C  28     -42.051  -5.502  29.113  1.00561.98           O  
ATOM    910  C2'  DC C  28     -40.896  -3.343  29.164  1.00536.46           C  
ATOM    911  C1'  DC C  28     -42.097  -2.503  28.731  1.00529.07           C  
ATOM    912  N1   DC C  28     -41.776  -1.046  28.521  1.00515.03           N  
ATOM    913  C2   DC C  28     -42.625  -0.253  27.738  1.00496.06           C  
ATOM    914  O2   DC C  28     -43.632  -0.767  27.229  1.00489.87           O  
ATOM    915  N3   DC C  28     -42.320   1.060  27.562  1.00488.88           N  
ATOM    916  C4   DC C  28     -41.224   1.575  28.126  1.00485.29           C  
ATOM    917  N4   DC C  28     -40.966   2.873  27.923  1.00476.05           N  
ATOM    918  C5   DC C  28     -40.346   0.783  28.924  1.00496.54           C  
ATOM    919  C6   DC C  28     -40.656  -0.508  29.093  1.00507.72           C  
ATOM    920  P    DC C  29     -41.080  -6.708  28.669  1.00571.60           P  
ATOM    921  OP1  DC C  29     -41.780  -7.969  28.997  1.00578.56           O  
ATOM    922  OP2  DC C  29     -39.713  -6.450  29.182  1.00571.60           O1-
ATOM    923  O5'  DC C  29     -41.023  -6.585  27.082  1.00571.60           O  
ATOM    924  C5'  DC C  29     -42.224  -6.648  26.321  1.00573.28           C  
ATOM    925  C4'  DC C  29     -41.936  -6.440  24.846  1.00572.96           C  
ATOM    926  O4'  DC C  29     -41.521  -5.067  24.623  1.00571.60           O  
ATOM    927  C3'  DC C  29     -40.816  -7.310  24.281  1.00571.60           C  
ATOM    928  O3'  DC C  29     -41.085  -7.626  22.928  1.00571.60           O  
ATOM    929  C2'  DC C  29     -39.597  -6.408  24.405  1.00571.60           C  
ATOM    930  C1'  DC C  29     -40.196  -5.038  24.130  1.00571.60           C  
ATOM    931  N1   DC C  29     -39.453  -3.949  24.809  1.00571.60           N  
ATOM    932  C2   DC C  29     -39.252  -2.737  24.149  1.00571.60           C  
ATOM    933  O2   DC C  29     -39.721  -2.587  23.013  1.00571.60           O  
ATOM    934  N3   DC C  29     -38.554  -1.756  24.777  1.00571.60           N  
ATOM    935  C4   DC C  29     -38.066  -1.960  26.003  1.00571.60           C  
ATOM    936  N4   DC C  29     -37.386  -0.963  26.582  1.00571.60           N  
ATOM    937  C5   DC C  29     -38.253  -3.197  26.690  1.00571.60           C  
ATOM    938  C6   DC C  29     -38.942  -4.154  26.060  1.00571.60           C  
ATOM    939  P    DG C  30     -40.192  -8.709  22.138  1.00552.25           P  
ATOM    940  OP1  DG C  30     -41.047  -9.887  21.887  1.00562.23           O  
ATOM    941  OP2  DG C  30     -38.872  -8.882  22.796  1.00553.04           O1-
ATOM    942  O5'  DG C  30     -39.955  -8.011  20.728  1.00525.75           O  
ATOM    943  C5'  DG C  30     -41.019  -7.292  20.103  1.00518.83           C  
ATOM    944  C4'  DG C  30     -40.496  -6.458  18.947  1.00493.19           C  
ATOM    945  O4'  DG C  30     -39.952  -5.207  19.458  1.00489.03           O  
ATOM    946  C3'  DG C  30     -39.355  -7.104  18.156  1.00481.63           C  
ATOM    947  O3'  DG C  30     -39.379  -6.646  16.808  1.00468.90           O  
ATOM    948  C2'  DG C  30     -38.136  -6.574  18.889  1.00473.90           C  
ATOM    949  C1'  DG C  30     -38.572  -5.144  19.146  1.00471.79           C  
ATOM    950  N9   DG C  30     -37.854  -4.520  20.244  1.00480.05           N  
ATOM    951  C8   DG C  30     -37.448  -5.112  21.420  1.00493.36           C  
ATOM    952  N7   DG C  30     -36.805  -4.299  22.211  1.00494.03           N  
ATOM    953  C5   DG C  30     -36.776  -3.099  21.510  1.00479.82           C  
ATOM    954  C6   DG C  30     -36.215  -1.853  21.862  1.00474.18           C  
ATOM    955  O6   DG C  30     -35.611  -1.556  22.905  1.00476.05           O  
ATOM    956  N1   DG C  30     -36.411  -0.898  20.858  1.00466.58           N  
ATOM    957  C2   DG C  30     -37.071  -1.128  19.666  1.00460.68           C  
ATOM    958  N2   DG C  30     -37.165  -0.090  18.817  1.00455.65           N  
ATOM    959  N3   DG C  30     -37.599  -2.293  19.331  1.00461.56           N  
ATOM    960  C4   DG C  30     -37.413  -3.227  20.295  1.00471.06           C  
ATOM    961  P    DC C  31     -38.376  -7.251  15.697  1.00464.17           P  
ATOM    962  OP1  DC C  31     -39.179  -8.201  14.883  1.00455.10           O  
ATOM    963  OP2  DC C  31     -37.112  -7.717  16.321  1.00451.18           O1-
ATOM    964  O5'  DC C  31     -37.992  -5.960  14.820  1.00448.42           O  
ATOM    965  C5'  DC C  31     -38.709  -4.723  15.013  1.00442.16           C  
ATOM    966  C4'  DC C  31     -37.836  -3.502  14.726  1.00428.91           C  
ATOM    967  O4'  DC C  31     -37.211  -3.036  15.946  1.00430.66           O  
ATOM    968  C3'  DC C  31     -36.685  -3.720  13.751  1.00418.85           C  
ATOM    969  O3'  DC C  31     -36.390  -2.510  13.107  1.00408.19           O  
ATOM    970  C2'  DC C  31     -35.551  -4.118  14.676  1.00414.86           C  
ATOM    971  C1'  DC C  31     -35.803  -3.183  15.842  1.00421.38           C  
ATOM    972  N1   DC C  31     -35.323  -3.713  17.098  1.00426.32           N  
ATOM    973  C2   DC C  31     -34.815  -2.841  18.042  1.00426.67           C  
ATOM    974  O2   DC C  31     -34.777  -1.634  17.784  1.00421.29           O  
ATOM    975  N3   DC C  31     -34.384  -3.339  19.215  1.00430.42           N  
ATOM    976  C4   DC C  31     -34.439  -4.646  19.450  1.00434.00           C  
ATOM    977  N4   DC C  31     -33.992  -5.090  20.626  1.00440.83           N  
ATOM    978  C5   DC C  31     -34.954  -5.557  18.489  1.00433.94           C  
ATOM    979  C6   DC C  31     -35.386  -5.049  17.337  1.00432.18           C  
ATOM    980  P    DG C  32     -36.438  -2.427  11.509  1.00412.97           P  
ATOM    981  OP1  DG C  32     -37.820  -2.758  11.101  1.00419.83           O  
ATOM    982  OP2  DG C  32     -35.300  -3.232  10.992  1.00404.43           O1-
ATOM    983  O5'  DG C  32     -36.212  -0.870  11.216  1.00407.48           O  
ATOM    984  C5'  DG C  32     -35.808  -0.001  12.278  1.00406.37           C  
ATOM    985  C4'  DG C  32     -34.297   0.138  12.290  1.00404.69           C  
ATOM    986  O4'  DG C  32     -33.764  -0.284  13.581  1.00395.94           O  
ATOM    987  C3'  DG C  32     -33.559  -0.720  11.225  1.00406.16           C  
ATOM    988  O3'  DG C  32     -32.608   0.055  10.407  1.00418.92           O  
ATOM    989  C2'  DG C  32     -32.816  -1.751  12.086  1.00394.64           C  
ATOM    990  C1'  DG C  32     -32.540  -0.904  13.311  1.00390.82           C  
ATOM    991  N9   DG C  32     -32.061  -1.648  14.462  1.00382.24           N  
ATOM    992  C8   DG C  32     -32.214  -2.989  14.689  1.00380.11           C  
ATOM    993  N7   DG C  32     -31.651  -3.388  15.786  1.00378.23           N  
ATOM    994  C5   DG C  32     -31.068  -2.242  16.310  1.00375.68           C  
ATOM    995  C6   DG C  32     -30.325  -2.072  17.489  1.00375.85           C  
ATOM    996  O6   DG C  32     -30.033  -2.930  18.312  1.00373.21           O  
ATOM    997  N1   DG C  32     -29.905  -0.755  17.668  1.00376.91           N  
ATOM    998  C2   DG C  32     -30.170   0.266  16.799  1.00376.79           C  
ATOM    999  N2   DG C  32     -29.705   1.478  17.143  1.00374.09           N  
ATOM   1000  N3   DG C  32     -30.897   0.124  15.694  1.00377.24           N  
ATOM   1001  C4   DG C  32     -31.298  -1.162  15.507  1.00377.70           C  
ATOM   1002  P    DG C  33     -32.980   1.419   9.615  1.00444.32           P  
ATOM   1003  OP1  DG C  33     -34.429   1.713   9.735  1.00423.25           O  
ATOM   1004  OP2  DG C  33     -32.462   1.275   8.226  1.00453.04           O1-
ATOM   1005  O5'  DG C  33     -32.040   2.524  10.352  1.00432.32           O  
ATOM   1006  C5'  DG C  33     -32.082   2.697  11.814  1.00422.65           C  
ATOM   1007  C4'  DG C  33     -30.692   2.607  12.491  1.00413.29           C  
ATOM   1008  O4'  DG C  33     -30.502   1.307  13.120  1.00397.19           O  
ATOM   1009  C3'  DG C  33     -29.472   2.792  11.590  1.00426.97           C  
ATOM   1010  O3'  DG C  33     -29.104   4.202  11.515  1.00441.09           O  
ATOM   1011  C2'  DG C  33     -28.370   1.949  12.293  1.00414.57           C  
ATOM   1012  C1'  DG C  33     -29.119   1.110  13.352  1.00390.70           C  
ATOM   1013  N9   DG C  33     -28.795  -0.345  13.328  1.00372.16           N  
ATOM   1014  C8   DG C  33     -29.348  -1.320  12.515  1.00368.89           C  
ATOM   1015  N7   DG C  33     -28.860  -2.513  12.719  1.00354.06           N  
ATOM   1016  C5   DG C  33     -27.925  -2.327  13.724  1.00356.63           C  
ATOM   1017  C6   DG C  33     -27.087  -3.262  14.344  1.00345.95           C  
ATOM   1018  O6   DG C  33     -27.015  -4.468  14.119  1.00338.52           O  
ATOM   1019  N1   DG C  33     -26.283  -2.677  15.318  1.00341.99           N  
ATOM   1020  C2   DG C  33     -26.291  -1.344  15.640  1.00346.82           C  
ATOM   1021  N2   DG C  33     -25.447  -0.961  16.600  1.00339.72           N  
ATOM   1022  N3   DG C  33     -27.079  -0.450  15.067  1.00353.89           N  
ATOM   1023  C4   DG C  33     -27.868  -1.008  14.116  1.00357.91           C  
ATOM   1024  P    DT C  34     -29.025   4.999  10.111  1.00454.65           P  
ATOM   1025  OP1  DT C  34     -27.639   5.469   9.945  1.00466.64           O1-
ATOM   1026  OP2  DT C  34     -30.133   5.974  10.040  1.00455.08           O  
ATOM   1027  O5'  DT C  34     -29.316   3.918   8.980  1.00466.53           O  
ATOM   1028  C5'  DT C  34     -29.880   4.353   7.754  1.00481.37           C  
ATOM   1029  C4'  DT C  34     -29.036   3.902   6.588  1.00503.76           C  
ATOM   1030  O4'  DT C  34     -27.672   4.377   6.741  1.00497.04           O  
ATOM   1031  C3'  DT C  34     -28.931   2.395   6.441  1.00525.01           C  
ATOM   1032  O3'  DT C  34     -28.932   2.088   5.104  1.00565.53           O  
ATOM   1033  C2'  DT C  34     -27.574   2.095   7.055  1.00516.10           C  
ATOM   1034  C1'  DT C  34     -26.798   3.292   6.564  1.00505.90           C  
ATOM   1035  N1   DT C  34     -25.570   3.535   7.325  1.00499.85           N  
ATOM   1036  C2   DT C  34     -24.360   3.422   6.701  1.00502.75           C  
ATOM   1037  O2   DT C  34     -24.241   3.151   5.534  1.00502.17           O  
ATOM   1038  N3   DT C  34     -23.281   3.659   7.499  1.00485.49           N  
ATOM   1039  C4   DT C  34     -23.295   3.983   8.837  1.00475.66           C  
ATOM   1040  O4   DT C  34     -22.272   4.183   9.474  1.00468.85           O  
ATOM   1041  C5   DT C  34     -24.601   4.081   9.431  1.00479.32           C  
ATOM   1042  C7   DT C  34     -24.744   4.430  10.881  1.00470.88           C  
ATOM   1043  C6   DT C  34     -25.661   3.845   8.653  1.00482.95           C  
ATOM   1044  P    DC C  35     -30.313   1.962   4.308  1.00595.92           P  
ATOM   1045  OP1  DC C  35     -30.637   3.295   3.753  1.00595.92           O  
ATOM   1046  OP2  DC C  35     -31.304   1.338   5.217  1.00595.92           O1-
ATOM   1047  O5'  DC C  35     -29.925   0.920   3.151  1.00595.92           O  
ATOM   1048  C5'  DC C  35     -30.422   1.068   1.832  1.00604.60           C  
ATOM   1049  C4'  DC C  35     -29.301   0.953   0.794  1.00604.02           C  
ATOM   1050  O4'  DC C  35     -28.263   1.933   1.080  1.00598.95           O  
ATOM   1051  C3'  DC C  35     -28.537  -0.376   0.728  1.00603.03           C  
ATOM   1052  O3'  DC C  35     -29.257  -1.387  -0.030  1.00613.54           O  
ATOM   1053  C2'  DC C  35     -27.284   0.077  -0.010  1.00595.92           C  
ATOM   1054  C1'  DC C  35     -27.000   1.405   0.690  1.00597.46           C  
ATOM   1055  N1   DC C  35     -26.164   1.231   1.897  1.00595.92           N  
ATOM   1056  C2   DC C  35     -24.808   0.927   1.755  1.00595.92           C  
ATOM   1057  O2   DC C  35     -24.324   0.840   0.621  1.00595.92           O  
ATOM   1058  N3   DC C  35     -24.059   0.749   2.868  1.00595.92           N  
ATOM   1059  C4   DC C  35     -24.623   0.849   4.067  1.00595.92           C  
ATOM   1060  N4   DC C  35     -23.847   0.674   5.141  1.00595.92           N  
ATOM   1061  C5   DC C  35     -26.003   1.143   4.226  1.00595.92           C  
ATOM   1062  C6   DC C  35     -26.728   1.328   3.128  1.00595.92           C  
ATOM   1063  P    DG C  36     -28.986  -2.969   0.200  1.00612.97           P  
ATOM   1064  OP1  DG C  36     -29.549  -3.674  -0.980  1.00609.77           O  
ATOM   1065  OP2  DG C  36     -29.487  -3.327   1.549  1.00611.63           O1-
ATOM   1066  O5'  DG C  36     -27.377  -3.127   0.197  1.00572.01           O  
ATOM   1067  C5'  DG C  36     -26.743  -4.438   0.380  1.00545.76           C  
ATOM   1068  C4'  DG C  36     -25.221  -4.333   0.231  1.00514.42           C  
ATOM   1069  O4'  DG C  36     -24.727  -3.260   1.070  1.00509.71           O  
ATOM   1070  C3'  DG C  36     -24.415  -5.596   0.581  1.00488.87           C  
ATOM   1071  O3'  DG C  36     -23.791  -6.127  -0.639  1.00482.61           O  
ATOM   1072  C2'  DG C  36     -23.377  -5.118   1.631  1.00482.51           C  
ATOM   1073  C1'  DG C  36     -23.470  -3.584   1.605  1.00482.51           C  
ATOM   1074  N9   DG C  36     -23.394  -2.962   2.934  1.00465.16           N  
ATOM   1075  C8   DG C  36     -24.442  -2.475   3.674  1.00484.60           C  
ATOM   1076  N7   DG C  36     -24.086  -1.979   4.825  1.00477.06           N  
ATOM   1077  C5   DG C  36     -22.714  -2.140   4.852  1.00450.16           C  
ATOM   1078  C6   DG C  36     -21.781  -1.785   5.850  1.00419.93           C  
ATOM   1079  O6   DG C  36     -21.992  -1.243   6.945  1.00409.32           O  
ATOM   1080  N1   DG C  36     -20.489  -2.122   5.480  1.00405.16           N  
ATOM   1081  C2   DG C  36     -20.146  -2.730   4.294  1.00407.57           C  
ATOM   1082  N2   DG C  36     -18.844  -2.965   4.107  1.00398.61           N  
ATOM   1083  N3   DG C  36     -21.012  -3.060   3.348  1.00421.72           N  
ATOM   1084  C4   DG C  36     -22.271  -2.738   3.691  1.00447.74           C  
ATOM   1085  P    DC C  37     -23.408  -7.687  -0.826  1.00474.48           P  
ATOM   1086  OP1  DC C  37     -23.285  -7.966  -2.279  1.00471.20           O  
ATOM   1087  OP2  DC C  37     -24.316  -8.527  -0.013  1.00481.88           O1-
ATOM   1088  O5'  DC C  37     -21.936  -7.767  -0.216  1.00452.06           O  
ATOM   1089  C5'  DC C  37     -21.058  -6.646  -0.361  1.00444.77           C  
ATOM   1090  C4'  DC C  37     -19.869  -6.755   0.573  1.00431.71           C  
ATOM   1091  O4'  DC C  37     -20.055  -5.926   1.752  1.00422.39           O  
ATOM   1092  C3'  DC C  37     -19.583  -8.165   1.090  1.00425.70           C  
ATOM   1093  O3'  DC C  37     -18.266  -8.526   0.732  1.00419.80           O  
ATOM   1094  C2'  DC C  37     -19.753  -8.044   2.615  1.00410.32           C  
ATOM   1095  C1'  DC C  37     -19.439  -6.581   2.833  1.00408.27           C  
ATOM   1096  N1   DC C  37     -19.964  -6.025   4.117  1.00408.32           N  
ATOM   1097  C2   DC C  37     -19.064  -5.620   5.110  1.00392.35           C  
ATOM   1098  O2   DC C  37     -17.847  -5.716   4.898  1.00391.38           O  
ATOM   1099  N3   DC C  37     -19.550  -5.101   6.265  1.00383.39           N  
ATOM   1100  C4   DC C  37     -20.864  -5.005   6.455  1.00389.72           C  
ATOM   1101  N4   DC C  37     -21.289  -4.493   7.615  1.00377.23           N  
ATOM   1102  C5   DC C  37     -21.798  -5.424   5.460  1.00412.70           C  
ATOM   1103  C6   DC C  37     -21.309  -5.926   4.320  1.00415.40           C  
ATOM   1104  P    DA C  38     -17.672  -9.951   1.164  1.00416.00           P  
ATOM   1105  OP1  DA C  38     -16.867 -10.455   0.032  1.00420.62           O  
ATOM   1106  OP2  DA C  38     -18.774 -10.788   1.691  1.00414.59           O1-
ATOM   1107  O5'  DA C  38     -16.711  -9.591   2.383  1.00400.40           O  
ATOM   1108  C5'  DA C  38     -15.517  -8.848   2.160  1.00397.44           C  
ATOM   1109  C4'  DA C  38     -14.646  -8.862   3.401  1.00391.35           C  
ATOM   1110  O4'  DA C  38     -15.426  -8.412   4.539  1.00396.51           O  
ATOM   1111  C3'  DA C  38     -14.127 -10.236   3.807  1.00389.29           C  
ATOM   1112  O3'  DA C  38     -12.923 -10.098   4.538  1.00384.06           O  
ATOM   1113  C2'  DA C  38     -15.241 -10.737   4.706  1.00394.98           C  
ATOM   1114  C1'  DA C  38     -15.559  -9.472   5.470  1.00397.74           C  
ATOM   1115  N9   DA C  38     -16.908  -9.457   6.011  1.00371.38           N  
ATOM   1116  C8   DA C  38     -18.039  -9.986   5.441  1.00372.51           C  
ATOM   1117  N7   DA C  38     -19.123  -9.829   6.169  1.00366.14           N  
ATOM   1118  C5   DA C  38     -18.665  -9.153   7.293  1.00362.70           C  
ATOM   1119  C6   DA C  38     -19.318  -8.682   8.454  1.00352.58           C  
ATOM   1120  N6   DA C  38     -20.634  -8.835   8.675  1.00349.45           N  
ATOM   1121  N1   DA C  38     -18.557  -8.047   9.384  1.00345.56           N  
ATOM   1122  C2   DA C  38     -17.239  -7.902   9.162  1.00346.04           C  
ATOM   1123  N3   DA C  38     -16.519  -8.299   8.113  1.00355.76           N  
ATOM   1124  C4   DA C  38     -17.299  -8.924   7.209  1.00362.98           C  
ATOM   1125  P    DG C  39     -12.292 -11.358   5.315  1.00346.87           P  
ATOM   1126  OP1  DG C  39     -10.825 -11.230   5.216  1.00344.49           O  
ATOM   1127  OP2  DG C  39     -12.955 -12.610   4.891  1.00353.94           O1-
ATOM   1128  O5'  DG C  39     -12.653 -11.105   6.842  1.00332.72           O  
ATOM   1129  C5'  DG C  39     -11.661 -10.574   7.698  1.00321.14           C  
ATOM   1130  C4'  DG C  39     -12.150 -10.556   9.125  1.00305.77           C  
ATOM   1131  O4'  DG C  39     -13.537 -10.180   9.125  1.00319.77           O  
ATOM   1132  C3'  DG C  39     -12.064 -11.900   9.849  1.00299.21           C  
ATOM   1133  O3'  DG C  39     -10.775 -11.980  10.587  1.00285.38           O  
ATOM   1134  C2'  DG C  39     -13.301 -11.901  10.769  1.00299.66           C  
ATOM   1135  C1'  DG C  39     -14.205 -10.786  10.200  1.00310.69           C  
ATOM   1136  N9   DG C  39     -15.500 -11.241   9.703  1.00326.69           N  
ATOM   1137  C8   DG C  39     -15.758 -11.819   8.481  1.00339.13           C  
ATOM   1138  N7   DG C  39     -17.022 -12.105   8.293  1.00347.55           N  
ATOM   1139  C5   DG C  39     -17.649 -11.676   9.461  1.00338.62           C  
ATOM   1140  C6   DG C  39     -19.026 -11.722   9.842  1.00350.74           C  
ATOM   1141  O6   DG C  39     -20.008 -12.169   9.193  1.00342.04           O  
ATOM   1142  N1   DG C  39     -19.217 -11.171  11.120  1.00346.15           N  
ATOM   1143  C2   DG C  39     -18.211 -10.648  11.924  1.00325.36           C  
ATOM   1144  N2   DG C  39     -18.590 -10.161  13.121  1.00327.37           N  
ATOM   1145  N3   DG C  39     -16.929 -10.604  11.575  1.00324.30           N  
ATOM   1146  C4   DG C  39     -16.720 -11.132  10.339  1.00327.59           C  
ATOM   1147  P    DC C  40     -10.463 -13.092  11.724  1.00277.79           P  
ATOM   1148  OP1  DC C  40      -9.006 -13.093  12.011  1.00257.07           O  
ATOM   1149  OP2  DC C  40     -11.170 -14.345  11.376  1.00279.06           O1-
ATOM   1150  O5'  DC C  40     -11.118 -12.479  13.041  1.00276.73           O  
ATOM   1151  C5'  DC C  40     -12.076 -13.216  13.788  1.00280.72           C  
ATOM   1152  C4'  DC C  40     -12.807 -12.293  14.752  1.00281.88           C  
ATOM   1153  O4'  DC C  40     -13.895 -11.616  14.061  1.00289.05           O  
ATOM   1154  C3'  DC C  40     -13.444 -12.982  15.946  1.00281.04           C  
ATOM   1155  O3'  DC C  40     -12.497 -13.040  17.037  1.00277.98           O  
ATOM   1156  C2'  DC C  40     -14.613 -12.054  16.276  1.00280.07           C  
ATOM   1157  C1'  DC C  40     -15.031 -11.528  14.903  1.00284.84           C  
ATOM   1158  N1   DC C  40     -16.087 -12.311  14.283  1.00298.89           N  
ATOM   1159  C2   DC C  40     -17.387 -12.285  14.804  1.00300.18           C  
ATOM   1160  O2   DC C  40     -17.642 -11.579  15.795  1.00289.04           O  
ATOM   1161  N3   DC C  40     -18.334 -13.030  14.193  1.00311.89           N  
ATOM   1162  C4   DC C  40     -18.013 -13.771  13.122  1.00314.93           C  
ATOM   1163  N4   DC C  40     -18.974 -14.494  12.545  1.00323.34           N  
ATOM   1164  C5   DC C  40     -16.696 -13.803  12.593  1.00307.04           C  
ATOM   1165  C6   DC C  40     -15.779 -13.068  13.198  1.00301.73           C  
ATOM   1166  P    DC C  41     -12.360 -14.364  17.939  1.00282.64           P  
ATOM   1167  OP1  DC C  41     -11.643 -14.017  19.197  1.00268.76           O  
ATOM   1168  OP2  DC C  41     -11.781 -15.353  16.998  1.00278.76           O1-
ATOM   1169  O5'  DC C  41     -13.895 -14.764  18.299  1.00280.27           O  
ATOM   1170  C5'  DC C  41     -14.626 -14.021  19.320  1.00275.37           C  
ATOM   1171  C4'  DC C  41     -16.130 -14.343  19.350  1.00272.44           C  
ATOM   1172  O4'  DC C  41     -16.662 -14.505  18.015  1.00276.15           O  
ATOM   1173  C3'  DC C  41     -16.528 -15.611  20.122  1.00267.16           C  
ATOM   1174  O3'  DC C  41     -17.258 -15.261  21.297  1.00263.68           O  
ATOM   1175  C2'  DC C  41     -17.401 -16.395  19.137  1.00268.15           C  
ATOM   1176  C1'  DC C  41     -17.778 -15.342  18.109  1.00275.37           C  
ATOM   1177  N1   DC C  41     -18.046 -15.932  16.802  1.00285.70           N  
ATOM   1178  C2   DC C  41     -19.363 -16.226  16.452  1.00294.83           C  
ATOM   1179  O2   DC C  41     -20.274 -15.940  17.244  1.00291.58           O  
ATOM   1180  N3   DC C  41     -19.607 -16.801  15.251  1.00302.68           N  
ATOM   1181  C4   DC C  41     -18.594 -17.091  14.432  1.00300.04           C  
ATOM   1182  N4   DC C  41     -18.884 -17.655  13.255  1.00303.53           N  
ATOM   1183  C5   DC C  41     -17.240 -16.812  14.782  1.00292.07           C  
ATOM   1184  C6   DC C  41     -17.013 -16.245  15.970  1.00285.44           C  
ATOM   1185  P    DG C  42     -17.703 -16.400  22.344  1.00255.11           P  
ATOM   1186  OP1  DG C  42     -18.010 -15.808  23.669  1.00259.81           O  
ATOM   1187  OP2  DG C  42     -16.660 -17.442  22.285  1.00249.67           O1-
ATOM   1188  O5'  DG C  42     -19.048 -16.989  21.711  1.00256.09           O  
ATOM   1189  C5'  DG C  42     -20.127 -16.127  21.339  1.00261.01           C  
ATOM   1190  C4'  DG C  42     -21.349 -16.956  21.029  1.00258.80           C  
ATOM   1191  O4'  DG C  42     -21.392 -17.262  19.607  1.00272.16           O  
ATOM   1192  C3'  DG C  42     -21.345 -18.310  21.715  1.00252.35           C  
ATOM   1193  O3'  DG C  42     -22.653 -18.725  21.914  1.00245.24           O  
ATOM   1194  C2'  DG C  42     -20.664 -19.184  20.677  1.00260.55           C  
ATOM   1195  C1'  DG C  42     -21.367 -18.671  19.453  1.00271.07           C  
ATOM   1196  N9   DG C  42     -20.696 -19.016  18.218  1.00281.42           N  
ATOM   1197  C8   DG C  42     -19.337 -19.063  17.990  1.00281.90           C  
ATOM   1198  N7   DG C  42     -19.034 -19.417  16.776  1.00284.96           N  
ATOM   1199  C5   DG C  42     -20.273 -19.627  16.169  1.00291.04           C  
ATOM   1200  C6   DG C  42     -20.580 -20.019  14.857  1.00293.87           C  
ATOM   1201  O6   DG C  42     -19.793 -20.273  13.941  1.00299.70           O  
ATOM   1202  N1   DG C  42     -21.964 -20.113  14.646  1.00303.79           N  
ATOM   1203  C2   DG C  42     -22.928 -19.854  15.595  1.00296.10           C  
ATOM   1204  N2   DG C  42     -24.212 -19.997  15.208  1.00305.84           N  
ATOM   1205  N3   DG C  42     -22.649 -19.476  16.833  1.00291.10           N  
ATOM   1206  C4   DG C  42     -21.301 -19.385  17.047  1.00288.99           C  
ATOM   1207  P    DG C  43     -22.936 -19.979  22.867  1.00241.10           P  
ATOM   1208  OP1  DG C  43     -22.887 -19.448  24.251  1.00244.25           O  
ATOM   1209  OP2  DG C  43     -22.032 -21.085  22.446  1.00245.26           O1-
ATOM   1210  O5'  DG C  43     -24.440 -20.406  22.519  1.00246.79           O  
ATOM   1211  C5'  DG C  43     -25.331 -19.484  21.912  1.00249.07           C  
ATOM   1212  C4'  DG C  43     -26.238 -20.189  20.920  1.00254.02           C  
ATOM   1213  O4'  DG C  43     -25.486 -20.462  19.712  1.00257.27           O  
ATOM   1214  C3'  DG C  43     -26.784 -21.545  21.390  1.00257.15           C  
ATOM   1215  O3'  DG C  43     -28.076 -21.800  20.823  1.00261.33           O  
ATOM   1216  C2'  DG C  43     -25.749 -22.512  20.846  1.00258.74           C  
ATOM   1217  C1'  DG C  43     -25.396 -21.862  19.519  1.00259.65           C  
ATOM   1218  N9   DG C  43     -24.048 -22.180  19.094  1.00264.27           N  
ATOM   1219  C8   DG C  43     -22.920 -22.217  19.882  1.00261.98           C  
ATOM   1220  N7   DG C  43     -21.842 -22.530  19.230  1.00264.92           N  
ATOM   1221  C5   DG C  43     -22.283 -22.710  17.926  1.00268.06           C  
ATOM   1222  C6   DG C  43     -21.562 -23.055  16.776  1.00267.92           C  
ATOM   1223  O6   DG C  43     -20.351 -23.283  16.684  1.00264.76           O  
ATOM   1224  N1   DG C  43     -22.389 -23.135  15.648  1.00269.06           N  
ATOM   1225  C2   DG C  43     -23.753 -22.906  15.646  1.00267.64           C  
ATOM   1226  N2   DG C  43     -24.390 -23.026  14.462  1.00270.13           N  
ATOM   1227  N3   DG C  43     -24.439 -22.568  16.726  1.00266.98           N  
ATOM   1228  C4   DG C  43     -23.640 -22.492  17.826  1.00268.00           C  
ATOM   1229  P    DA C  44     -28.889 -23.146  21.185  1.00263.84           P  
ATOM   1230  OP1  DA C  44     -30.180 -22.783  21.802  1.00262.56           O  
ATOM   1231  OP2  DA C  44     -28.023 -24.036  21.976  1.00259.93           O1-
ATOM   1232  O5'  DA C  44     -29.128 -23.852  19.766  1.00255.15           O  
ATOM   1233  C5'  DA C  44     -29.652 -23.126  18.632  1.00251.71           C  
ATOM   1234  C4'  DA C  44     -29.671 -24.048  17.437  1.00251.84           C  
ATOM   1235  O4'  DA C  44     -28.332 -24.049  16.853  1.00251.82           O  
ATOM   1236  C3'  DA C  44     -29.989 -25.504  17.831  1.00251.00           C  
ATOM   1237  O3'  DA C  44     -30.887 -26.171  16.915  1.00250.67           O  
ATOM   1238  C2'  DA C  44     -28.627 -26.173  17.873  1.00253.86           C  
ATOM   1239  C1'  DA C  44     -27.813 -25.369  16.860  1.00258.96           C  
ATOM   1240  N9   DA C  44     -26.376 -25.394  17.194  1.00261.94           N  
ATOM   1241  C8   DA C  44     -25.806 -25.195  18.435  1.00262.34           C  
ATOM   1242  N7   DA C  44     -24.503 -25.367  18.461  1.00261.95           N  
ATOM   1243  C5   DA C  44     -24.194 -25.734  17.163  1.00257.23           C  
ATOM   1244  C6   DA C  44     -22.982 -26.052  16.548  1.00249.19           C  
ATOM   1245  N6   DA C  44     -21.817 -26.043  17.199  1.00247.27           N  
ATOM   1246  N1   DA C  44     -23.010 -26.387  15.239  1.00244.19           N  
ATOM   1247  C2   DA C  44     -24.187 -26.393  14.589  1.00248.11           C  
ATOM   1248  N3   DA C  44     -25.399 -26.102  15.055  1.00257.42           N  
ATOM   1249  C4   DA C  44     -25.335 -25.779  16.368  1.00260.00           C  
ATOM   1250  P    DC C  45     -31.382 -27.680  17.240  1.00249.90           P  
ATOM   1251  OP1  DC C  45     -32.769 -27.843  16.752  1.00248.96           O  
ATOM   1252  OP2  DC C  45     -31.056 -27.968  18.656  1.00246.80           O1-
ATOM   1253  O5'  DC C  45     -30.403 -28.635  16.386  1.00243.20           O  
ATOM   1254  C5'  DC C  45     -30.134 -28.368  14.988  1.00238.15           C  
ATOM   1255  C4'  DC C  45     -29.486 -29.574  14.278  1.00230.57           C  
ATOM   1256  O4'  DC C  45     -28.030 -29.498  14.307  1.00233.51           O  
ATOM   1257  C3'  DC C  45     -29.849 -30.951  14.822  1.00222.61           C  
ATOM   1258  O3'  DC C  45     -29.990 -31.821  13.761  1.00218.45           O  
ATOM   1259  C2'  DC C  45     -28.635 -31.333  15.658  1.00219.70           C  
ATOM   1260  C1'  DC C  45     -27.487 -30.665  14.905  1.00224.01           C  
ATOM   1261  N1   DC C  45     -26.396 -30.223  15.825  1.00226.67           N  
ATOM   1262  C2   DC C  45     -25.091 -30.032  15.339  1.00224.68           C  
ATOM   1263  O2   DC C  45     -24.849 -30.252  14.128  1.00221.93           O  
ATOM   1264  N3   DC C  45     -24.126 -29.601  16.224  1.00225.35           N  
ATOM   1265  C4   DC C  45     -24.437 -29.374  17.523  1.00227.04           C  
ATOM   1266  N4   DC C  45     -23.465 -28.955  18.348  1.00222.97           N  
ATOM   1267  C5   DC C  45     -25.760 -29.569  18.023  1.00234.27           C  
ATOM   1268  C6   DC C  45     -26.694 -29.988  17.151  1.00229.47           C  
ATOM   1269  P    DA C  46     -30.761 -33.210  13.947  1.00217.55           P  
ATOM   1270  OP1  DA C  46     -32.207 -32.952  13.820  1.00224.45           O  
ATOM   1271  OP2  DA C  46     -30.356 -33.845  15.211  1.00213.35           O1-
ATOM   1272  O5'  DA C  46     -30.230 -34.009  12.688  1.00212.31           O  
ATOM   1273  C5'  DA C  46     -29.094 -33.490  12.011  1.00207.66           C  
ATOM   1274  C4'  DA C  46     -27.960 -34.460  12.144  1.00206.06           C  
ATOM   1275  O4'  DA C  46     -27.145 -34.158  13.304  1.00203.78           O  
ATOM   1276  C3'  DA C  46     -28.422 -35.898  12.332  1.00207.02           C  
ATOM   1277  O3'  DA C  46     -27.499 -36.756  11.769  1.00209.17           O  
ATOM   1278  C2'  DA C  46     -28.395 -36.043  13.844  1.00207.58           C  
ATOM   1279  C1'  DA C  46     -27.115 -35.298  14.148  1.00206.28           C  
ATOM   1280  N9   DA C  46     -27.055 -34.814  15.496  1.00209.03           N  
ATOM   1281  C8   DA C  46     -28.095 -34.662  16.362  1.00211.49           C  
ATOM   1282  N7   DA C  46     -27.760 -34.144  17.511  1.00214.84           N  
ATOM   1283  C5   DA C  46     -26.402 -33.947  17.383  1.00216.99           C  
ATOM   1284  C6   DA C  46     -25.448 -33.430  18.260  1.00220.55           C  
ATOM   1285  N6   DA C  46     -25.745 -32.998  19.501  1.00224.03           N  
ATOM   1286  N1   DA C  46     -24.170 -33.370  17.813  1.00215.87           N  
ATOM   1287  C2   DA C  46     -23.888 -33.802  16.569  1.00212.23           C  
ATOM   1288  N3   DA C  46     -24.707 -34.307  15.658  1.00211.01           N  
ATOM   1289  C4   DA C  46     -25.958 -34.351  16.135  1.00212.00           C  
ATOM   1290  P    DG C  47     -27.099 -36.679  10.217  1.00213.92           P  
ATOM   1291  OP1  DG C  47     -27.266 -35.337   9.582  1.00205.30           O  
ATOM   1292  OP2  DG C  47     -27.858 -37.804   9.627  1.00217.41           O1-
ATOM   1293  O5'  DG C  47     -25.541 -37.064  10.270  1.00209.34           O  
ATOM   1294  C5'  DG C  47     -24.599 -36.090  10.745  1.00206.16           C  
ATOM   1295  C4'  DG C  47     -23.445 -36.709  11.541  1.00206.61           C  
ATOM   1296  O4'  DG C  47     -23.520 -36.323  12.951  1.00201.65           O  
ATOM   1297  C3'  DG C  47     -23.353 -38.247  11.572  1.00206.52           C  
ATOM   1298  O3'  DG C  47     -21.970 -38.598  11.701  1.00206.38           O  
ATOM   1299  C2'  DG C  47     -24.071 -38.539  12.872  1.00206.19           C  
ATOM   1300  C1'  DG C  47     -23.332 -37.515  13.676  1.00202.96           C  
ATOM   1301  N9   DG C  47     -23.744 -37.377  15.044  1.00202.24           N  
ATOM   1302  C8   DG C  47     -24.992 -37.569  15.579  1.00204.81           C  
ATOM   1303  N7   DG C  47     -25.025 -37.379  16.865  1.00206.19           N  
ATOM   1304  C5   DG C  47     -23.706 -37.058  17.187  1.00206.50           C  
ATOM   1305  C6   DG C  47     -23.114 -36.748  18.426  1.00207.86           C  
ATOM   1306  O6   DG C  47     -23.652 -36.691  19.535  1.00210.54           O  
ATOM   1307  N1   DG C  47     -21.744 -36.484  18.300  1.00205.86           N  
ATOM   1308  C2   DG C  47     -21.042 -36.513  17.121  1.00204.07           C  
ATOM   1309  N2   DG C  47     -19.725 -36.230  17.193  1.00202.26           N  
ATOM   1310  N3   DG C  47     -21.592 -36.803  15.957  1.00204.29           N  
ATOM   1311  C4   DG C  47     -22.921 -37.061  16.070  1.00203.41           C  
ATOM   1312  P    DC C  48     -21.471 -40.113  11.492  1.00210.03           P  
ATOM   1313  OP1  DC C  48     -20.981 -40.268  10.110  1.00210.51           O  
ATOM   1314  OP2  DC C  48     -22.557 -41.001  11.973  1.00213.82           O1-
ATOM   1315  O5'  DC C  48     -20.231 -40.271  12.498  1.00206.31           O  
ATOM   1316  C5'  DC C  48     -18.887 -39.962  12.129  1.00203.45           C  
ATOM   1317  C4'  DC C  48     -18.149 -39.493  13.365  1.00203.08           C  
ATOM   1318  O4'  DC C  48     -19.032 -38.611  14.108  1.00200.77           O  
ATOM   1319  C3'  DC C  48     -17.809 -40.583  14.362  1.00207.30           C  
ATOM   1320  O3'  DC C  48     -16.595 -41.118  14.079  1.00207.63           O  
ATOM   1321  C2'  DC C  48     -17.755 -39.811  15.664  1.00210.43           C  
ATOM   1322  C1'  DC C  48     -18.946 -38.894  15.496  1.00205.29           C  
ATOM   1323  N1   DC C  48     -20.206 -39.528  15.925  1.00205.01           N  
ATOM   1324  C2   DC C  48     -20.467 -39.687  17.275  1.00211.21           C  
ATOM   1325  O2   DC C  48     -19.633 -39.266  18.103  1.00212.64           O  
ATOM   1326  N3   DC C  48     -21.646 -40.288  17.639  1.00215.28           N  
ATOM   1327  C4   DC C  48     -22.512 -40.719  16.685  1.00212.38           C  
ATOM   1328  N4   DC C  48     -23.656 -41.307  17.062  1.00219.80           N  
ATOM   1329  C5   DC C  48     -22.232 -40.564  15.308  1.00208.62           C  
ATOM   1330  C6   DC C  48     -21.091 -39.967  14.988  1.00204.66           C  
ATOM   1331  P    DG C  49     -16.266 -42.553  14.669  1.00242.89           P  
ATOM   1332  OP1  DG C  49     -14.932 -42.950  14.167  1.00234.55           O  
ATOM   1333  OP2  DG C  49     -17.478 -43.342  14.477  1.00246.78           O1-
ATOM   1334  O5'  DG C  49     -16.280 -42.357  16.243  1.00241.63           O  
ATOM   1335  C5'  DG C  49     -15.073 -42.355  16.908  1.00237.56           C  
ATOM   1336  C4'  DG C  49     -15.213 -41.995  18.375  1.00237.64           C  
ATOM   1337  O4'  DG C  49     -16.298 -41.075  18.617  1.00249.94           O  
ATOM   1338  C3'  DG C  49     -15.526 -43.120  19.319  1.00239.29           C  
ATOM   1339  O3'  DG C  49     -14.409 -43.981  19.457  1.00233.22           O  
ATOM   1340  C2'  DG C  49     -15.758 -42.295  20.575  1.00239.00           C  
ATOM   1341  C1'  DG C  49     -16.598 -41.142  20.012  1.00251.50           C  
ATOM   1342  N9   DG C  49     -17.983 -41.439  20.139  1.00232.07           N  
ATOM   1343  C8   DG C  49     -18.824 -41.754  19.120  1.00234.91           C  
ATOM   1344  N7   DG C  49     -20.020 -42.034  19.517  1.00234.30           N  
ATOM   1345  C5   DG C  49     -19.955 -41.932  20.904  1.00237.30           C  
ATOM   1346  C6   DG C  49     -20.952 -42.138  21.867  1.00240.27           C  
ATOM   1347  O6   DG C  49     -22.107 -42.454  21.670  1.00248.87           O  
ATOM   1348  N1   DG C  49     -20.491 -41.939  23.168  1.00234.66           N  
ATOM   1349  C2   DG C  49     -19.210 -41.583  23.489  1.00230.43           C  
ATOM   1350  N2   DG C  49     -18.946 -41.439  24.800  1.00220.20           N  
ATOM   1351  N3   DG C  49     -18.251 -41.382  22.583  1.00231.73           N  
ATOM   1352  C4   DG C  49     -18.704 -41.579  21.308  1.00235.31           C  
TER    1353       DG C  49                                                      
ATOM   1354  O5'  DT E   1     -29.793 -52.943  22.437  1.00376.52           O  
ATOM   1355  C5'  DT E   1     -30.288 -51.701  21.899  1.00377.52           C  
ATOM   1356  C4'  DT E   1     -29.391 -50.523  22.293  1.00376.94           C  
ATOM   1357  O4'  DT E   1     -27.981 -50.874  22.155  1.00375.62           O  
ATOM   1358  C3'  DT E   1     -29.573 -49.223  21.476  1.00377.83           C  
ATOM   1359  O3'  DT E   1     -29.592 -48.086  22.368  1.00378.06           O  
ATOM   1360  C2'  DT E   1     -28.307 -49.198  20.605  1.00377.13           C  
ATOM   1361  C1'  DT E   1     -27.312 -49.759  21.599  1.00375.66           C  
ATOM   1362  N1   DT E   1     -25.967 -50.194  21.038  1.00374.82           N  
ATOM   1363  C2   DT E   1     -24.964 -50.467  21.922  1.00373.88           C  
ATOM   1364  O2   DT E   1     -25.113 -50.374  23.122  1.00373.94           O  
ATOM   1365  N3   DT E   1     -23.775 -50.860  21.361  1.00373.15           N  
ATOM   1366  C4   DT E   1     -23.487 -50.995  20.017  1.00373.56           C  
ATOM   1367  O4   DT E   1     -22.375 -51.348  19.604  1.00373.47           O  
ATOM   1368  C5   DT E   1     -24.578 -50.676  19.130  1.00374.65           C  
ATOM   1369  C7   DT E   1     -24.383 -50.779  17.652  1.00375.20           C  
ATOM   1370  C6   DT E   1     -25.759 -50.291  19.675  1.00375.26           C  
ATOM   1371  P    DG E   2     -30.948 -47.267  22.700  1.00379.98           P  
ATOM   1372  OP1  DG E   2     -32.060 -47.922  21.979  1.00395.23           O  
ATOM   1373  OP2  DG E   2     -30.692 -45.822  22.503  1.00374.72           O1-
ATOM   1374  O5'  DG E   2     -31.166 -47.466  24.283  1.00358.08           O  
ATOM   1375  C5'  DG E   2     -30.873 -46.408  25.197  1.00335.38           C  
ATOM   1376  C4'  DG E   2     -29.408 -46.441  25.565  1.00327.38           C  
ATOM   1377  O4'  DG E   2     -28.670 -46.983  24.446  1.00335.34           O  
ATOM   1378  C3'  DG E   2     -28.778 -45.090  25.816  1.00310.63           C  
ATOM   1379  O3'  DG E   2     -28.914 -44.725  27.180  1.00311.75           O  
ATOM   1380  C2'  DG E   2     -27.315 -45.336  25.460  1.00309.44           C  
ATOM   1381  C1'  DG E   2     -27.388 -46.403  24.371  1.00319.90           C  
ATOM   1382  N9   DG E   2     -27.116 -45.912  23.000  1.00332.95           N  
ATOM   1383  C8   DG E   2     -28.022 -45.543  22.034  1.00326.65           C  
ATOM   1384  N7   DG E   2     -27.471 -45.154  20.915  1.00316.49           N  
ATOM   1385  C5   DG E   2     -26.112 -45.273  21.151  1.00306.43           C  
ATOM   1386  C6   DG E   2     -25.008 -44.999  20.310  1.00292.86           C  
ATOM   1387  O6   DG E   2     -25.012 -44.569  19.144  1.00286.39           O  
ATOM   1388  N1   DG E   2     -23.801 -45.245  20.958  1.00284.17           N  
ATOM   1389  C2   DG E   2     -23.678 -45.727  22.240  1.00286.87           C  
ATOM   1390  N2   DG E   2     -22.433 -45.901  22.697  1.00276.20           N  
ATOM   1391  N3   DG E   2     -24.698 -45.976  23.034  1.00300.18           N  
ATOM   1392  C4   DG E   2     -25.879 -45.734  22.429  1.00313.61           C  
ATOM   1393  P    DC E   3     -28.984 -43.170  27.585  1.00299.73           P  
ATOM   1394  OP1  DC E   3     -30.306 -42.995  28.222  1.00302.06           O  
ATOM   1395  OP2  DC E   3     -28.562 -42.353  26.432  1.00295.53           O1-
ATOM   1396  O5'  DC E   3     -27.811 -42.949  28.653  1.00283.60           O  
ATOM   1397  C5'  DC E   3     -26.861 -41.901  28.467  1.00272.36           C  
ATOM   1398  C4'  DC E   3     -25.490 -42.478  28.129  1.00267.63           C  
ATOM   1399  O4'  DC E   3     -25.578 -43.329  26.978  1.00271.21           O  
ATOM   1400  C3'  DC E   3     -24.445 -41.470  27.737  1.00260.97           C  
ATOM   1401  O3'  DC E   3     -23.889 -40.951  28.871  1.00246.51           O  
ATOM   1402  C2'  DC E   3     -23.433 -42.307  26.965  1.00251.21           C  
ATOM   1403  C1'  DC E   3     -24.328 -43.340  26.295  1.00266.99           C  
ATOM   1404  N1   DC E   3     -24.603 -43.050  24.904  1.00268.53           N  
ATOM   1405  C2   DC E   3     -23.611 -43.189  23.937  1.00261.77           C  
ATOM   1406  O2   DC E   3     -22.469 -43.567  24.259  1.00257.61           O  
ATOM   1407  N3   DC E   3     -23.938 -42.925  22.660  1.00263.58           N  
ATOM   1408  C4   DC E   3     -25.155 -42.516  22.339  1.00268.99           C  
ATOM   1409  N4   DC E   3     -25.406 -42.256  21.054  1.00270.49           N  
ATOM   1410  C5   DC E   3     -26.170 -42.364  23.309  1.00274.89           C  
ATOM   1411  C6   DC E   3     -25.848 -42.625  24.566  1.00278.74           C  
ATOM   1412  P    DG E   4     -24.001 -39.382  29.095  1.00262.74           P  
ATOM   1413  OP1  DG E   4     -23.904 -39.092  30.544  1.00261.63           O  
ATOM   1414  OP2  DG E   4     -25.274 -39.045  28.402  1.00259.15           O1-
ATOM   1415  O5'  DG E   4     -22.729 -38.804  28.283  1.00247.20           O  
ATOM   1416  C5'  DG E   4     -21.401 -38.816  28.870  1.00237.27           C  
ATOM   1417  C4'  DG E   4     -20.345 -38.519  27.813  1.00227.10           C  
ATOM   1418  O4'  DG E   4     -20.742 -39.170  26.568  1.00232.97           O  
ATOM   1419  C3'  DG E   4     -20.156 -37.018  27.501  1.00213.15           C  
ATOM   1420  O3'  DG E   4     -18.733 -36.623  27.461  1.00206.85           O  
ATOM   1421  C2'  DG E   4     -20.855 -36.830  26.159  1.00213.29           C  
ATOM   1422  C1'  DG E   4     -20.814 -38.221  25.524  1.00226.00           C  
ATOM   1423  N9   DG E   4     -21.987 -38.488  24.679  1.00234.02           N  
ATOM   1424  C8   DG E   4     -23.304 -38.649  25.074  1.00241.29           C  
ATOM   1425  N7   DG E   4     -24.129 -38.840  24.074  1.00244.77           N  
ATOM   1426  C5   DG E   4     -23.308 -38.785  22.948  1.00240.73           C  
ATOM   1427  C6   DG E   4     -23.627 -38.924  21.574  1.00236.80           C  
ATOM   1428  O6   DG E   4     -24.746 -39.130  21.063  1.00236.00           O  
ATOM   1429  N1   DG E   4     -22.481 -38.799  20.761  1.00228.28           N  
ATOM   1430  C2   DG E   4     -21.196 -38.575  21.232  1.00223.45           C  
ATOM   1431  N2   DG E   4     -20.216 -38.481  20.311  1.00218.62           N  
ATOM   1432  N3   DG E   4     -20.897 -38.438  22.517  1.00225.84           N  
ATOM   1433  C4   DG E   4     -21.993 -38.558  23.311  1.00232.14           C  
ATOM   1434  P    DC E   5     -18.289 -35.110  27.080  1.00194.66           P  
ATOM   1435  OP1  DC E   5     -16.986 -34.771  27.731  1.00195.52           O  
ATOM   1436  OP2  DC E   5     -19.490 -34.268  27.309  1.00192.82           O1-
ATOM   1437  O5'  DC E   5     -17.915 -35.231  25.526  1.00196.85           O  
ATOM   1438  C5'  DC E   5     -16.981 -36.264  25.144  1.00203.97           C  
ATOM   1439  C4'  DC E   5     -16.596 -36.240  23.661  1.00191.91           C  
ATOM   1440  O4'  DC E   5     -17.728 -36.618  22.843  1.00197.45           O  
ATOM   1441  C3'  DC E   5     -16.087 -34.906  23.114  1.00186.69           C  
ATOM   1442  O3'  DC E   5     -15.019 -35.113  22.162  1.00181.14           O  
ATOM   1443  C2'  DC E   5     -17.319 -34.315  22.449  1.00187.69           C  
ATOM   1444  C1'  DC E   5     -18.114 -35.541  22.017  1.00193.26           C  
ATOM   1445  N1   DC E   5     -19.533 -35.347  22.204  1.00199.50           N  
ATOM   1446  C2   DC E   5     -20.397 -35.624  21.166  1.00202.72           C  
ATOM   1447  O2   DC E   5     -19.930 -36.051  20.103  1.00200.34           O  
ATOM   1448  N3   DC E   5     -21.724 -35.445  21.360  1.00207.29           N  
ATOM   1449  C4   DC E   5     -22.168 -34.992  22.540  1.00208.55           C  
ATOM   1450  N4   DC E   5     -23.483 -34.819  22.693  1.00209.93           N  
ATOM   1451  C5   DC E   5     -21.283 -34.694  23.612  1.00200.76           C  
ATOM   1452  C6   DC E   5     -19.989 -34.889  23.400  1.00199.72           C  
ATOM   1453  P    DT E   6     -14.201 -33.865  21.552  1.00168.22           P  
ATOM   1454  OP1  DT E   6     -12.750 -34.166  21.547  1.00172.60           O  
ATOM   1455  OP2  DT E   6     -14.694 -32.620  22.171  1.00172.72           O1-
ATOM   1456  O5'  DT E   6     -14.668 -33.837  20.041  1.00172.20           O  
ATOM   1457  C5'  DT E   6     -15.098 -35.042  19.412  1.00177.77           C  
ATOM   1458  C4'  DT E   6     -15.882 -34.718  18.155  1.00178.60           C  
ATOM   1459  O4'  DT E   6     -17.256 -34.403  18.490  1.00181.94           O  
ATOM   1460  C3'  DT E   6     -15.364 -33.483  17.397  1.00173.85           C  
ATOM   1461  O3'  DT E   6     -15.433 -33.692  15.974  1.00171.47           O  
ATOM   1462  C2'  DT E   6     -16.341 -32.413  17.833  1.00173.19           C  
ATOM   1463  C1'  DT E   6     -17.585 -33.250  17.776  1.00179.47           C  
ATOM   1464  N1   DT E   6     -18.674 -32.660  18.375  1.00184.94           N  
ATOM   1465  C2   DT E   6     -19.845 -32.644  17.692  1.00190.24           C  
ATOM   1466  O2   DT E   6     -19.972 -33.151  16.592  1.00191.35           O  
ATOM   1467  N3   DT E   6     -20.879 -32.032  18.343  1.00196.37           N  
ATOM   1468  C4   DT E   6     -20.835 -31.438  19.588  1.00193.13           C  
ATOM   1469  O4   DT E   6     -21.827 -30.900  20.116  1.00197.25           O  
ATOM   1470  C5   DT E   6     -19.540 -31.492  20.233  1.00189.12           C  
ATOM   1471  C7   DT E   6     -19.354 -30.893  21.573  1.00189.92           C  
ATOM   1472  C6   DT E   6     -18.531 -32.084  19.597  1.00184.09           C  
ATOM   1473  P    DG E   7     -14.216 -33.212  15.031  1.00174.41           P  
ATOM   1474  OP1  DG E   7     -13.378 -34.394  14.669  1.00175.69           O  
ATOM   1475  OP2  DG E   7     -13.605 -32.054  15.723  1.00184.21           O1-
ATOM   1476  O5'  DG E   7     -14.922 -32.629  13.719  1.00167.68           O  
ATOM   1477  C5'  DG E   7     -14.495 -33.049  12.435  1.00170.57           C  
ATOM   1478  C4'  DG E   7     -15.696 -33.470  11.655  1.00169.15           C  
ATOM   1479  O4'  DG E   7     -16.824 -33.462  12.566  1.00162.63           O  
ATOM   1480  C3'  DG E   7     -16.068 -32.508  10.553  1.00172.87           C  
ATOM   1481  O3'  DG E   7     -16.854 -33.182   9.573  1.00174.27           O  
ATOM   1482  C2'  DG E   7     -16.865 -31.480  11.338  1.00174.40           C  
ATOM   1483  C1'  DG E   7     -17.666 -32.411  12.227  1.00169.68           C  
ATOM   1484  N9   DG E   7     -18.137 -31.800  13.420  1.00174.94           N  
ATOM   1485  C8   DG E   7     -17.422 -31.366  14.493  1.00174.22           C  
ATOM   1486  N7   DG E   7     -18.163 -30.834  15.412  1.00179.44           N  
ATOM   1487  C5   DG E   7     -19.436 -30.936  14.893  1.00187.60           C  
ATOM   1488  C6   DG E   7     -20.671 -30.540  15.426  1.00198.30           C  
ATOM   1489  O6   DG E   7     -20.897 -29.983  16.507  1.00201.02           O  
ATOM   1490  N1   DG E   7     -21.720 -30.835  14.555  1.00202.27           N  
ATOM   1491  C2   DG E   7     -21.570 -31.446  13.330  1.00199.67           C  
ATOM   1492  N2   DG E   7     -22.689 -31.658  12.617  1.00202.20           N  
ATOM   1493  N3   DG E   7     -20.414 -31.815  12.838  1.00191.20           N  
ATOM   1494  C4   DG E   7     -19.411 -31.537  13.673  1.00181.79           C  
ATOM   1495  P    DT E   8     -16.933 -32.610   8.068  1.00179.99           P  
ATOM   1496  OP1  DT E   8     -17.133 -33.724   7.084  1.00178.87           O  
ATOM   1497  OP2  DT E   8     -15.695 -31.804   7.867  1.00196.36           O1-
ATOM   1498  O5'  DT E   8     -18.259 -31.686   8.159  1.00189.76           O  
ATOM   1499  C5'  DT E   8     -19.239 -31.973   9.181  1.00188.43           C  
ATOM   1500  C4'  DT E   8     -20.622 -31.493   8.797  1.00193.29           C  
ATOM   1501  O4'  DT E   8     -21.343 -31.072   9.995  1.00194.96           O  
ATOM   1502  C3'  DT E   8     -20.584 -30.257   7.958  1.00199.20           C  
ATOM   1503  O3'  DT E   8     -21.840 -30.003   7.366  1.00201.73           O  
ATOM   1504  C2'  DT E   8     -20.304 -29.289   9.028  1.00206.64           C  
ATOM   1505  C1'  DT E   8     -21.414 -29.676   9.960  1.00205.93           C  
ATOM   1506  N1   DT E   8     -21.169 -29.179  11.223  1.00206.44           N  
ATOM   1507  C2   DT E   8     -22.207 -28.708  11.965  1.00219.48           C  
ATOM   1508  O2   DT E   8     -23.375 -28.770  11.598  1.00222.86           O  
ATOM   1509  N3   DT E   8     -21.837 -28.199  13.176  1.00223.13           N  
ATOM   1510  C4   DT E   8     -20.544 -28.094  13.665  1.00218.24           C  
ATOM   1511  O4   DT E   8     -20.300 -27.623  14.765  1.00222.49           O  
ATOM   1512  C5   DT E   8     -19.508 -28.584  12.789  1.00211.91           C  
ATOM   1513  C7   DT E   8     -18.075 -28.520  13.190  1.00200.44           C  
ATOM   1514  C6   DT E   8     -19.870 -29.080  11.626  1.00207.39           C  
TER    1515       DT E   8                                                      
MASTER      334    0    0    0    0    0    0    6 1511    4    0    8          
END                                                                             
