# Supplementary material for: Crystallographic Study of DNA T‐Junction via Crystal Engineering
Source: Angew Chem Int Ed Engl. 2025 Oct 30;64(51):e18174. doi: 10.1002/anie.202518174 (PMC12707366; doi:10.1002/anie.202518174)
Supplement: Supplementary file 2 — Supporting Information [file ANIE-64-e18174-s001.zip › renamed_bbd6c.pdb]

HEADER    DNA                                     31-AUG-24   9DFZ              
TITLE     DNA TENSEGRITY TRIANGLE WITH T JUNCTIONS                              
COMPND    MOL_ID: 1;                                                            
COMPND   2 MOLECULE: DNA (5'-D(*CP*AP*GP*CP*AP*GP*CP*CP*TP*GP*AP*AP*TP*A)-3');  
COMPND   3 CHAIN: A;                                                            
COMPND   4 ENGINEERED: YES;                                                     
COMPND   5 MOL_ID: 2;                                                           
COMPND   6 MOLECULE: DNA (5'-D(P*GP*GP*CP*TP*GP*C)-3');                         
COMPND   7 CHAIN: B;                                                            
COMPND   8 ENGINEERED: YES;                                                     
COMPND   9 MOL_ID: 3;                                                           
COMPND  10 MOLECULE: DNA (60-MER);                                              
COMPND  11 CHAIN: C;                                                            
COMPND  12 ENGINEERED: YES;                                                     
COMPND  13 MOL_ID: 4;                                                           
COMPND  14 MOLECULE: DNA (5'-D(*TP*GP*CP*GP*CP*TP*GP*T)-3');                    
COMPND  15 CHAIN: E;                                                            
COMPND  16 ENGINEERED: YES                                                      
SOURCE    MOL_ID: 1;                                                            
SOURCE   2 SYNTHETIC: YES;                                                      
SOURCE   3 ORGANISM_SCIENTIFIC: SYNTHETIC CONSTRUCT;                            
SOURCE   4 ORGANISM_TAXID: 32630;                                               
SOURCE   5 MOL_ID: 2;                                                           
SOURCE   6 SYNTHETIC: YES;                                                      
SOURCE   7 ORGANISM_SCIENTIFIC: SYNTHETIC CONSTRUCT;                            
SOURCE   8 ORGANISM_TAXID: 32630;                                               
SOURCE   9 MOL_ID: 3;                                                           
SOURCE  10 SYNTHETIC: YES;                                                      
SOURCE  11 ORGANISM_SCIENTIFIC: SYNTHETIC CONSTRUCT;                            
SOURCE  12 ORGANISM_TAXID: 32630;                                               
SOURCE  13 MOL_ID: 4;                                                           
SOURCE  14 SYNTHETIC: YES;                                                      
SOURCE  15 ORGANISM_SCIENTIFIC: SYNTHETIC CONSTRUCT;                            
SOURCE  16 ORGANISM_TAXID: 32630                                                
KEYWDS    STRUCTURE OF DNA TENSEGRITY TRIANGLE WITH T JUNCTIONS, DESIGN T-6-11, 
KEYWDS   2 DNA                                                                  
EXPDTA    X-RAY DIFFRACTION                                                     
AUTHOR    N.KOOMULLAM,C.MAO                                                     
JRNL        AUTH   N.KOOMULLAM                                                  
JRNL        TITL   STUDY OF DNA T-JUNCTION STRUCTURE VIA CRYSTAL ENGINEERING    
JRNL        REF    TO BE PUBLISHED                                              
JRNL        REFN                                                                
REMARK   2                                                                      
REMARK   2 RESOLUTION.    6.35 ANGSTROMS.                                       
REMARK   3                                                                      
REMARK   3 REFINEMENT.                                                          
REMARK   3   PROGRAM     : PHENIX 1.20.1_4487                                   
REMARK   3   AUTHORS     : PAUL ADAMS,PAVEL AFONINE,VINCENT CHEN,IAN            
REMARK   3               : DAVIS,KRESHNA GOPAL,RALF GROSSE-KUNSTLEVE,           
REMARK   3               : LI-WEI HUNG,ROBERT IMMORMINO,TOM IOERGER,            
REMARK   3               : AIRLIE MCCOY,ERIK MCKEE,NIGEL MORIARTY,              
REMARK   3               : REETAL PAI,RANDY READ,JANE RICHARDSON,               
REMARK   3               : DAVID RICHARDSON,TOD ROMO,JIM SACCHETTINI,           
REMARK   3               : NICHOLAS SAUTER,JACOB SMITH,LAURENT                  
REMARK   3               : STORONI,TOM TERWILLIGER,PETER ZWART                  
REMARK   3                                                                      
REMARK   3    REFINEMENT TARGET : GEOSTD + MONOMER LIBRARY + CDL V1.2           
REMARK   3                                                                      
REMARK   3  DATA USED IN REFINEMENT.                                            
REMARK   3   RESOLUTION RANGE HIGH (ANGSTROMS) : 6.35                           
REMARK   3   RESOLUTION RANGE LOW  (ANGSTROMS) : 34.74                          
REMARK   3   MIN(FOBS/SIGMA_FOBS)              : 1.960                          
REMARK   3   COMPLETENESS FOR RANGE        (%) : 98.8                           
REMARK   3   NUMBER OF REFLECTIONS             : 1711                           
REMARK   3                                                                      
REMARK   3  FIT TO DATA USED IN REFINEMENT.                                     
REMARK   3   R VALUE     (WORKING + TEST SET) : 0.217                           
REMARK   3   R VALUE            (WORKING SET) : 0.213                           
REMARK   3   FREE R VALUE                     : 0.256                           
REMARK   3   FREE R VALUE TEST SET SIZE   (%) : 10.110                          
REMARK   3   FREE R VALUE TEST SET COUNT      : 173                             
REMARK   3                                                                      
REMARK   3  FIT TO DATA USED IN REFINEMENT (IN BINS).                           
REMARK   3   BIN  RESOLUTION RANGE  COMPL.    NWORK NFREE   RWORK  RFREE        
REMARK   3     1 34.7400 -  6.3500    0.99     1538   173  0.2134 0.2555        
REMARK   3                                                                      
REMARK   3  BULK SOLVENT MODELLING.                                             
REMARK   3   METHOD USED        : FLAT BULK SOLVENT MODEL                       
REMARK   3   SOLVENT RADIUS     : 1.10                                          
REMARK   3   SHRINKAGE RADIUS   : 0.90                                          
REMARK   3   K_SOL              : NULL                                          
REMARK   3   B_SOL              : NULL                                          
REMARK   3                                                                      
REMARK   3  ERROR ESTIMATES.                                                    
REMARK   3   COORDINATE ERROR (MAXIMUM-LIKELIHOOD BASED)     : 0.484            
REMARK   3   PHASE ERROR (DEGREES, MAXIMUM-LIKELIHOOD BASED) : 31.560           
REMARK   3                                                                      
REMARK   3  B VALUES.                                                           
REMARK   3   FROM WILSON PLOT           (A**2) : 234.5                          
REMARK   3   MEAN B VALUE      (OVERALL, A**2) : 445.3                          
REMARK   3   OVERALL ANISOTROPIC B VALUE.                                       
REMARK   3    B11 (A**2) : NULL                                                 
REMARK   3    B22 (A**2) : NULL                                                 
REMARK   3    B33 (A**2) : NULL                                                 
REMARK   3    B12 (A**2) : NULL                                                 
REMARK   3    B13 (A**2) : NULL                                                 
REMARK   3    B23 (A**2) : NULL                                                 
REMARK   3                                                                      
REMARK   3  TWINNING INFORMATION.                                               
REMARK   3   FRACTION: NULL                                                     
REMARK   3   OPERATOR: NULL                                                     
REMARK   3                                                                      
REMARK   3  DEVIATIONS FROM IDEAL VALUES.                                       
REMARK   3                 RMSD          COUNT                                  
REMARK   3   BOND      :  0.005           1918                                  
REMARK   3   ANGLE     :  0.706           2948                                  
REMARK   3   CHIRALITY :  0.046            334                                  
REMARK   3   PLANARITY :  0.005             84                                  
REMARK   3   DIHEDRAL  : 33.517            823                                  
REMARK   3                                                                      
REMARK   3  TLS DETAILS                                                         
REMARK   3   NUMBER OF TLS GROUPS  : NULL                                       
REMARK   3                                                                      
REMARK   3  NCS DETAILS                                                         
REMARK   3   NUMBER OF NCS GROUPS : NULL                                        
REMARK   3                                                                      
REMARK   3  OTHER REFINEMENT REMARKS: NULL                                      
REMARK   4                                                                      
REMARK   4 9DFZ COMPLIES WITH FORMAT V. 3.30, 13-JUL-11                         
REMARK 100                                                                      
REMARK 100 THIS ENTRY HAS BEEN PROCESSED BY RCSB ON 16-SEP-24.                  
REMARK 100 THE DEPOSITION ID IS D_1000288025.                                   
REMARK 200                                                                      
REMARK 200 EXPERIMENTAL DETAILS                                                 
REMARK 200  EXPERIMENT TYPE                : X-RAY DIFFRACTION                  
REMARK 200  DATE OF DATA COLLECTION        : 18-AUG-16                          
REMARK 200  TEMPERATURE           (KELVIN) : 100                                
REMARK 200  PH                             : NULL                               
REMARK 200  NUMBER OF CRYSTALS USED        : 1                                  
REMARK 200                                                                      
REMARK 200  SYNCHROTRON              (Y/N) : N                                  
REMARK 200  RADIATION SOURCE               : ROTATING ANODE                     
REMARK 200  BEAMLINE                       : NULL                               
REMARK 200  X-RAY GENERATOR MODEL          : RIGAKU R-AXIS IV                   
REMARK 200  MONOCHROMATIC OR LAUE    (M/L) : M                                  
REMARK 200  WAVELENGTH OR RANGE        (A) : 1.54                               
REMARK 200  MONOCHROMATOR                  : NULL                               
REMARK 200  OPTICS                         : NULL                               
REMARK 200                                                                      
REMARK 200  DETECTOR TYPE                  : IMAGE PLATE                        
REMARK 200  DETECTOR MANUFACTURER          : RIGAKU RAXIS IV++                  
REMARK 200  INTENSITY-INTEGRATION SOFTWARE : HKL-2000                           
REMARK 200  DATA SCALING SOFTWARE          : HKL-2000                           
REMARK 200                                                                      
REMARK 200  NUMBER OF UNIQUE REFLECTIONS   : 1719                               
REMARK 200  RESOLUTION RANGE HIGH      (A) : 6.350                              
REMARK 200  RESOLUTION RANGE LOW       (A) : 50.000                             
REMARK 200  REJECTION CRITERIA  (SIGMA(I)) : NULL                               
REMARK 200                                                                      
REMARK 200 OVERALL.                                                             
REMARK 200  COMPLETENESS FOR RANGE     (%) : 95.4                               
REMARK 200  DATA REDUNDANCY                : 6.800                              
REMARK 200  R MERGE                    (I) : NULL                               
REMARK 200  R SYM                      (I) : NULL                               
REMARK 200  <I/SIGMA(I)> FOR THE DATA SET  : 19.1000                            
REMARK 200                                                                      
REMARK 200 IN THE HIGHEST RESOLUTION SHELL.                                     
REMARK 200  HIGHEST RESOLUTION SHELL, RANGE HIGH (A) : 6.39                     
REMARK 200  HIGHEST RESOLUTION SHELL, RANGE LOW  (A) : 6.62                     
REMARK 200  COMPLETENESS FOR SHELL     (%) : NULL                               
REMARK 200  DATA REDUNDANCY IN SHELL       : NULL                               
REMARK 200  R MERGE FOR SHELL          (I) : NULL                               
REMARK 200  R SYM FOR SHELL            (I) : NULL                               
REMARK 200  <I/SIGMA(I)> FOR SHELL         : NULL                               
REMARK 200                                                                      
REMARK 200 DIFFRACTION PROTOCOL: SINGLE WAVELENGTH                              
REMARK 200 METHOD USED TO DETERMINE THE STRUCTURE: MOLECULAR REPLACEMENT        
REMARK 200 SOFTWARE USED: PHASER                                                
REMARK 200 STARTING MODEL: NULL                                                 
REMARK 200                                                                      
REMARK 200 REMARK: NULL                                                         
REMARK 280                                                                      
REMARK 280 CRYSTAL                                                              
REMARK 280 SOLVENT CONTENT, VS   (%): 84.39                                     
REMARK 280 MATTHEWS COEFFICIENT, VM (ANGSTROMS**3/DA): 7.88                     
REMARK 280                                                                      
REMARK 280 CRYSTALLIZATION CONDITIONS: DNA STRANDS MIXED WITH TAE/MG2+ AND      
REMARK 280  0.001 M MAGNESIUM CHLORIDE HEXAHYDRATE, 0.005 M TRIS                
REMARK 280  HYDROCHLORIDE, PH=7.5, 0.16 M AMMONIUM SULFATE, 0.23 M SUCROSE      
REMARK 280  AND CRYSTALLIZED AGAINST (NH4)2SO4, VAPOR DIFFUSION, HANGING        
REMARK 280  DROP, TEMPERATURE 298K                                              
REMARK 290                                                                      
REMARK 290 CRYSTALLOGRAPHIC SYMMETRY                                            
REMARK 290 SYMMETRY OPERATORS FOR SPACE GROUP: H 3                              
REMARK 290                                                                      
REMARK 290      SYMOP   SYMMETRY                                                
REMARK 290     NNNMMM   OPERATOR                                                
REMARK 290       1555   X,Y,Z                                                   
REMARK 290       2555   -Y,X-Y,Z                                                
REMARK 290       3555   -X+Y,-X,Z                                               
REMARK 290       4555   X+2/3,Y+1/3,Z+1/3                                       
REMARK 290       5555   -Y+2/3,X-Y+1/3,Z+1/3                                    
REMARK 290       6555   -X+Y+2/3,-X+1/3,Z+1/3                                   
REMARK 290       7555   X+1/3,Y+2/3,Z+2/3                                       
REMARK 290       8555   -Y+1/3,X-Y+2/3,Z+2/3                                    
REMARK 290       9555   -X+Y+1/3,-X+2/3,Z+2/3                                   
REMARK 290                                                                      
REMARK 290     WHERE NNN -> OPERATOR NUMBER                                     
REMARK 290           MMM -> TRANSLATION VECTOR                                  
REMARK 290                                                                      
REMARK 290 CRYSTALLOGRAPHIC SYMMETRY TRANSFORMATIONS                            
REMARK 290 THE FOLLOWING TRANSFORMATIONS OPERATE ON THE ATOM/HETATM             
REMARK 290 RECORDS IN THIS ENTRY TO PRODUCE CRYSTALLOGRAPHICALLY                
REMARK 290 RELATED MOLECULES.                                                   
REMARK 290   SMTRY1   1  1.000000  0.000000  0.000000        0.00000            
REMARK 290   SMTRY2   1  0.000000  1.000000  0.000000        0.00000            
REMARK 290   SMTRY3   1  0.000000  0.000000  1.000000        0.00000            
REMARK 290   SMTRY1   2 -0.500000 -0.866025  0.000000        0.00000            
REMARK 290   SMTRY2   2  0.866025 -0.500000  0.000000        0.00000            
REMARK 290   SMTRY3   2  0.000000  0.000000  1.000000        0.00000            
REMARK 290   SMTRY1   3 -0.500000  0.866025  0.000000        0.00000            
REMARK 290   SMTRY2   3 -0.866025 -0.500000  0.000000        0.00000            
REMARK 290   SMTRY3   3  0.000000  0.000000  1.000000        0.00000            
REMARK 290   SMTRY1   4  1.000000  0.000000  0.000000       83.50500            
REMARK 290   SMTRY2   4  0.000000  1.000000  0.000000       48.21163            
REMARK 290   SMTRY3   4  0.000000  0.000000  1.000000       26.41000            
REMARK 290   SMTRY1   5 -0.500000 -0.866025  0.000000       83.50500            
REMARK 290   SMTRY2   5  0.866025 -0.500000  0.000000       48.21163            
REMARK 290   SMTRY3   5  0.000000  0.000000  1.000000       26.41000            
REMARK 290   SMTRY1   6 -0.500000  0.866025  0.000000       83.50500            
REMARK 290   SMTRY2   6 -0.866025 -0.500000  0.000000       48.21163            
REMARK 290   SMTRY3   6  0.000000  0.000000  1.000000       26.41000            
REMARK 290   SMTRY1   7  1.000000  0.000000  0.000000        0.00000            
REMARK 290   SMTRY2   7  0.000000  1.000000  0.000000       96.42327            
REMARK 290   SMTRY3   7  0.000000  0.000000  1.000000       52.82000            
REMARK 290   SMTRY1   8 -0.500000 -0.866025  0.000000        0.00000            
REMARK 290   SMTRY2   8  0.866025 -0.500000  0.000000       96.42327            
REMARK 290   SMTRY3   8  0.000000  0.000000  1.000000       52.82000            
REMARK 290   SMTRY1   9 -0.500000  0.866025  0.000000        0.00000            
REMARK 290   SMTRY2   9 -0.866025 -0.500000  0.000000       96.42327            
REMARK 290   SMTRY3   9  0.000000  0.000000  1.000000       52.82000            
REMARK 290                                                                      
REMARK 290 REMARK: NULL                                                         
REMARK 300                                                                      
REMARK 300 BIOMOLECULE: 1                                                       
REMARK 300 SEE REMARK 350 FOR THE AUTHOR PROVIDED AND/OR PROGRAM                
REMARK 300 GENERATED ASSEMBLY INFORMATION FOR THE STRUCTURE IN                  
REMARK 300 THIS ENTRY. THE REMARK MAY ALSO PROVIDE INFORMATION ON               
REMARK 300 BURIED SURFACE AREA.                                                 
REMARK 350                                                                      
REMARK 350 COORDINATES FOR A COMPLETE MULTIMER REPRESENTING THE KNOWN           
REMARK 350 BIOLOGICALLY SIGNIFICANT OLIGOMERIZATION STATE OF THE                
REMARK 350 MOLECULE CAN BE GENERATED BY APPLYING BIOMT TRANSFORMATIONS          
REMARK 350 GIVEN BELOW.  BOTH NON-CRYSTALLOGRAPHIC AND                          
REMARK 350 CRYSTALLOGRAPHIC OPERATIONS ARE GIVEN.                               
REMARK 350                                                                      
REMARK 350 BIOMOLECULE: 1                                                       
REMARK 350 AUTHOR DETERMINED BIOLOGICAL UNIT: DODECAMERIC                       
REMARK 350 APPLY THE FOLLOWING TO CHAINS: A, B, C, E                            
REMARK 350   BIOMT1   1  1.000000  0.000000  0.000000        0.00000            
REMARK 350   BIOMT2   1  0.000000  1.000000  0.000000        0.00000            
REMARK 350   BIOMT3   1  0.000000  0.000000  1.000000        0.00000            
REMARK 350 APPLY THE FOLLOWING TO CHAINS: A, B, C, E                            
REMARK 350   BIOMT1   2 -0.500000 -0.866025  0.000000        0.00000            
REMARK 350   BIOMT2   2  0.866025 -0.500000  0.000000        0.00000            
REMARK 350   BIOMT3   2  0.000000  0.000000  1.000000        0.00000            
REMARK 350 APPLY THE FOLLOWING TO CHAINS: A, B, C, E                            
REMARK 350   BIOMT1   3 -0.500000  0.866025  0.000000        0.00000            
REMARK 350   BIOMT2   3 -0.866025 -0.500000  0.000000        0.00000            
REMARK 350   BIOMT3   3  0.000000  0.000000  1.000000        0.00000            
REMARK 465                                                                      
REMARK 465 MISSING RESIDUES                                                     
REMARK 465 THE FOLLOWING RESIDUES WERE NOT LOCATED IN THE                       
REMARK 465 EXPERIMENT. (M=MODEL NUMBER; RES=RESIDUE NAME; C=CHAIN               
REMARK 465 IDENTIFIER; SSSEQ=SEQUENCE NUMBER; I=INSERTION CODE.)                
REMARK 465                                                                      
REMARK 465   M RES C SSSEQI                                                     
REMARK 465      DT C    29                                                      
REMARK 465      DT C    30                                                      
REMARK 465      DT C    31                                                      
REMARK 465      DT C    32                                                      
REMARK 470                                                                      
REMARK 470 MISSING ATOM                                                         
REMARK 470 THE FOLLOWING RESIDUES HAVE MISSING ATOMS (M=MODEL NUMBER;           
REMARK 470 RES=RESIDUE NAME; C=CHAIN IDENTIFIER; SSEQ=SEQUENCE NUMBER;          
REMARK 470 I=INSERTION CODE):                                                   
REMARK 470   M RES CSSEQI  ATOMS                                                
REMARK 470      DT C  34    C7                                                  
REMARK 470      DT C  35    C7                                                  
REMARK 470      DT C  37    C7                                                  
REMARK 500                                                                      
REMARK 500 GEOMETRY AND STEREOCHEMISTRY                                         
REMARK 500 SUBTOPIC: CLOSE CONTACTS                                             
REMARK 500                                                                      
REMARK 500 THE FOLLOWING ATOMS THAT ARE RELATED BY CRYSTALLOGRAPHIC             
REMARK 500 SYMMETRY ARE IN CLOSE CONTACT.  AN ATOM LOCATED WITHIN 0.15          
REMARK 500 ANGSTROMS OF A SYMMETRY RELATED ATOM IS ASSUMED TO BE ON A           
REMARK 500 SPECIAL POSITION AND IS, THEREFORE, LISTED IN REMARK 375             
REMARK 500 INSTEAD OF REMARK 500.  ATOMS WITH NON-BLANK ALTERNATE               
REMARK 500 LOCATION INDICATORS ARE NOT INCLUDED IN THE CALCULATIONS.            
REMARK 500                                                                      
REMARK 500 DISTANCE CUTOFF:                                                     
REMARK 500 2.2 ANGSTROMS FOR CONTACTS NOT INVOLVING HYDROGEN ATOMS              
REMARK 500 1.6 ANGSTROMS FOR CONTACTS INVOLVING HYDROGEN ATOMS                  
REMARK 500                                                                      
REMARK 500  ATM1  RES C  SSEQI   ATM2  RES C  SSEQI  SSYMOP   DISTANCE          
REMARK 500   O5'   DG B     9     O3'   DT E     8     2555     2.03            
REMARK 500                                                                      
REMARK 500 REMARK: NULL                                                         
REMARK 500                                                                      
REMARK 500 GEOMETRY AND STEREOCHEMISTRY                                         
REMARK 500 SUBTOPIC: COVALENT BOND ANGLES                                       
REMARK 500                                                                      
REMARK 500 THE STEREOCHEMICAL PARAMETERS OF THE FOLLOWING RESIDUES              
REMARK 500 HAVE VALUES WHICH DEVIATE FROM EXPECTED VALUES BY MORE               
REMARK 500 THAN 6*RMSD (M=MODEL NUMBER; RES=RESIDUE NAME; C=CHAIN               
REMARK 500 IDENTIFIER; SSEQ=SEQUENCE NUMBER; I=INSERTION CODE).                 
REMARK 500                                                                      
REMARK 500 STANDARD TABLE:                                                      
REMARK 500 FORMAT: (10X,I3,1X,A3,1X,A1,I4,A1,3(1X,A4,2X),12X,F5.1)              
REMARK 500                                                                      
REMARK 500 EXPECTED VALUES PROTEIN: ENGH AND HUBER, 1999                        
REMARK 500 EXPECTED VALUES NUCLEIC ACID: CLOWNEY ET AL 1996                     
REMARK 500                                                                      
REMARK 500  M RES CSSEQI ATM1   ATM2   ATM3                                     
REMARK 500     DA A  11   O4' -  C1' -  N9  ANGL. DEV. =   2.8 DEGREES          
REMARK 500     DC C  12   O3' -  P   -  OP1 ANGL. DEV. =   8.3 DEGREES          
REMARK 500     DG C  54   O4' -  C1' -  N9  ANGL. DEV. =   2.0 DEGREES          
REMARK 500     DC C  56   O4' -  C1' -  N1  ANGL. DEV. =   2.1 DEGREES          
REMARK 500                                                                      
REMARK 500 REMARK: NULL                                                         
DBREF  9DFZ A    1    14  PDB    9DFZ     9DFZ             1     14             
DBREF  9DFZ B    9    14  PDB    9DFZ     9DFZ             9     14             
DBREF  9DFZ C    1    60  PDB    9DFZ     9DFZ             1     60             
DBREF  9DFZ E    1     8  PDB    9DFZ     9DFZ             1      8             
SEQRES   1 A   14   DC  DA  DG  DC  DA  DG  DC  DC  DT  DG  DA  DA  DT          
SEQRES   2 A   14   DA                                                          
SEQRES   1 B    6   DG  DG  DC  DT  DG  DC                                      
SEQRES   1 C   60   DG  DC  DG  DA  DG  DT  DA  DT  DT  DC  DA  DC  DC          
SEQRES   2 C   60   DG  DG  DC  DT  DC  DC  DG  DC  DG  DG  DA  DC  DA          
SEQRES   3 C   60   DA  DC  DT  DT  DT  DT  DG  DT  DT  DG  DT  DC  DC          
SEQRES   4 C   60   DG  DC  DG  DG  DC  DT  DC  DG  DC  DA  DG  DC  DC          
SEQRES   5 C   60   DG  DG  DA  DC  DA  DG  DC  DG                              
SEQRES   1 E    8   DT  DG  DC  DG  DC  DT  DG  DT                              
CRYST1  167.010  167.010   79.230  90.00  90.00 120.00 H 3           9          
ORIGX1      1.000000  0.000000  0.000000        0.00000                         
ORIGX2      0.000000  1.000000  0.000000        0.00000                         
ORIGX3      0.000000  0.000000  1.000000        0.00000                         
SCALE1      0.005988  0.003457  0.000000        0.00000                         
SCALE2      0.000000  0.006914  0.000000        0.00000                         
SCALE3      0.000000  0.000000  0.012621        0.00000                         
ATOM      1  O5'  DC A   1     -14.835 -48.198  51.093  1.00365.43           O  
ANISOU    1  O5'  DC A   1    44243  53716  40887   8079  -3186  -6989       O  
ATOM      2  C5'  DC A   1     -16.111 -48.572  51.596  1.00361.15           C  
ANISOU    2  C5'  DC A   1    44129  52706  40385   8348  -3412  -7014       C  
ATOM      3  C4'  DC A   1     -16.337 -50.062  51.439  1.00362.41           C  
ANISOU    3  C4'  DC A   1    44857  52698  40146   8649  -2959  -7351       C  
ATOM      4  O4'  DC A   1     -17.409 -50.479  52.294  1.00358.45           O  
ANISOU    4  O4'  DC A   1    44753  51724  39718   8920  -3171  -7368       O  
ATOM      5  C3'  DC A   1     -16.771 -50.519  50.051  1.00365.23           C  
ANISOU    5  C3'  DC A   1    45656  53180  39934   8035  -2645  -7341       C  
ATOM      6  O3'  DC A   1     -15.629 -50.829  49.258  1.00370.50           O  
ANISOU    6  O3'  DC A   1    46199  54215  40359   8058  -2112  -7567       O  
ATOM      7  C2'  DC A   1     -17.626 -51.774  50.335  1.00363.89           C  
ANISOU    7  C2'  DC A   1    46171  52581  39511   8230  -2509  -7549       C  
ATOM      8  C1'  DC A   1     -17.798 -51.752  51.867  1.00360.03           C  
ANISOU    8  C1'  DC A   1    45570  51748  39477   8920  -2777  -7600       C  
ATOM      9  N1   DC A   1     -19.192 -52.080  52.417  1.00356.13           N  
ANISOU    9  N1   DC A   1    45526  50789  38999   8897  -3032  -7507       N  
ATOM     10  C2   DC A   1     -20.381 -51.713  51.734  1.00355.55           C  
ANISOU   10  C2   DC A   1    45738  50672  38683   8213  -3190  -7277       C  
ATOM     11  O2   DC A   1     -20.330 -51.109  50.656  1.00358.08           O  
ANISOU   11  O2   DC A   1    46002  51322  38731   7610  -3152  -7133       O  
ATOM     12  N3   DC A   1     -21.577 -52.041  52.291  1.00352.68           N  
ANISOU   12  N3   DC A   1    45687  49932  38384   8221  -3385  -7199       N  
ATOM     13  C4   DC A   1     -21.625 -52.686  53.458  1.00350.37           C  
ANISOU   13  C4   DC A   1    45487  49292  38347   8867  -3396  -7344       C  
ATOM     14  N4   DC A   1     -22.829 -52.981  53.959  1.00348.04           N  
ANISOU   14  N4   DC A   1    45492  48647  38101   8823  -3541  -7254       N  
ATOM     15  C5   DC A   1     -20.443 -53.058  54.159  1.00350.91           C  
ANISOU   15  C5   DC A   1    45318  49388  38622   9578  -3263  -7570       C  
ATOM     16  C6   DC A   1     -19.268 -52.733  53.613  1.00353.89           C  
ANISOU   16  C6   DC A   1    45327  50169  38966   9563  -3096  -7643       C  
ATOM     17  P    DA A   2     -15.336 -50.016  47.901  1.00293.11           P  
ANISOU   17  P    DA A   2    36189  44890  30290   7292  -2000  -7333       P  
ATOM     18  OP1  DA A   2     -14.033 -50.476  47.375  1.00298.69           O  
ANISOU   18  OP1  DA A   2    36699  45942  30848   7530  -1379  -7639       O  
ATOM     19  OP2  DA A   2     -15.546 -48.579  48.182  1.00290.47           O1-
ANISOU   19  OP2  DA A   2    35379  44622  30366   6974  -2565  -6902       O1-
ATOM     20  O5'  DA A   2     -16.487 -50.494  46.899  1.00293.87           O  
ANISOU   20  O5'  DA A   2    36978  44898  29783   6641  -1950  -7257       O  
ATOM     21  C5'  DA A   2     -16.530 -49.980  45.569  1.00297.29           C  
ANISOU   21  C5'  DA A   2    37446  45696  29815   5853  -1905  -7003       C  
ATOM     22  C4'  DA A   2     -17.882 -49.360  45.271  1.00294.78           C  
ANISOU   22  C4'  DA A   2    37381  45245  29376   5241  -2445  -6585       C  
ATOM     23  O4'  DA A   2     -18.650 -49.274  46.503  1.00289.14           O  
ANISOU   23  O4'  DA A   2    36607  44106  29148   5642  -2892  -6506       O  
ATOM     24  C3'  DA A   2     -17.827 -47.941  44.707  1.00295.66           C  
ANISOU   24  C3'  DA A   2    37131  45645  29560   4617  -2804  -6056       C  
ATOM     25  O3'  DA A   2     -18.876 -47.760  43.760  1.00296.97           O  
ANISOU   25  O3'  DA A   2    37708  45869  29258   3910  -3033  -5759       O  
ATOM     26  C2'  DA A   2     -18.053 -47.088  45.952  1.00290.50           C  
ANISOU   26  C2'  DA A   2    36031  44713  29631   4956  -3345  -5813       C  
ATOM     27  C1'  DA A   2     -19.069 -47.944  46.690  1.00286.75           C  
ANISOU   27  C1'  DA A   2    35942  43807  29204   5330  -3458  -6005       C  
ATOM     28  N9   DA A   2     -19.162 -47.671  48.124  1.00282.12           N  
ANISOU   28  N9   DA A   2    35053  42894  29246   5923  -3762  -6015       N  
ATOM     29  C8   DA A   2     -18.153 -47.301  48.962  1.00281.53           C  
ANISOU   29  C8   DA A   2    34479  42868  29622   6366  -3776  -6107       C  
ATOM     30  N7   DA A   2     -18.538 -47.119  50.204  1.00277.45           N  
ANISOU   30  N7   DA A   2    33846  42009  29562   6822  -4093  -6111       N  
ATOM     31  C5   DA A   2     -19.892 -47.395  50.177  1.00275.12           C  
ANISOU   31  C5   DA A   2    33972  41422  29140   6689  -4265  -6003       C  
ATOM     32  C6   DA A   2     -20.885 -47.388  51.177  1.00271.03           C  
ANISOU   32  C6   DA A   2    33562  40490  28927   6993  -4560  -5952       C  
ATOM     33  N6   DA A   2     -20.643 -47.075  52.458  1.00268.41           N  
ANISOU   33  N6   DA A   2    32972  39947  29065   7519  -4747  -6023       N  
ATOM     34  N1   DA A   2     -22.139 -47.710  50.808  1.00270.25           N  
ANISOU   34  N1   DA A   2    33848  40222  28614   6708  -4649  -5829       N  
ATOM     35  C2   DA A   2     -22.378 -48.021  49.528  1.00273.41           C  
ANISOU   35  C2   DA A   2    34535  40853  28495   6136  -4498  -5772       C  
ATOM     36  N3   DA A   2     -21.529 -48.064  48.505  1.00277.41           N  
ANISOU   36  N3   DA A   2    35039  41739  28625   5803  -4218  -5827       N  
ATOM     37  C4   DA A   2     -20.292 -47.737  48.900  1.00278.00           C  
ANISOU   37  C4   DA A   2    34698  41971  28957   6121  -4091  -5938       C  
ATOM     38  P    DG A   3     -18.552 -47.617  42.192  1.00274.14           P  
ANISOU   38  P    DG A   3    35072  43445  25645   3166  -2726  -5659       P  
ATOM     39  OP1  DG A   3     -17.373 -48.458  41.894  1.00278.10           O  
ANISOU   39  OP1  DG A   3    35749  44096  25819   3460  -1969  -6214       O  
ATOM     40  OP2  DG A   3     -18.550 -46.177  41.856  1.00275.08           O1-
ANISOU   40  OP2  DG A   3    34746  43801  25971   2746  -3049  -5119       O1-
ATOM     41  O5'  DG A   3     -19.836 -48.256  41.481  1.00274.93           O  
ANISOU   41  O5'  DG A   3    35784  43471  25204   2598  -2991  -5520       O  
ATOM     42  C5'  DG A   3     -20.854 -48.866  42.271  1.00270.83           C  
ANISOU   42  C5'  DG A   3    35487  42534  24882   2886  -3241  -5636       C  
ATOM     43  C4'  DG A   3     -22.120 -48.021  42.286  1.00269.04           C  
ANISOU   43  C4'  DG A   3    35199  42248  24777   2431  -3948  -5063       C  
ATOM     44  O4'  DG A   3     -22.532 -47.788  43.657  1.00263.19           O  
ANISOU   44  O4'  DG A   3    34148  41097  24755   2985  -4294  -4990       O  
ATOM     45  C3'  DG A   3     -21.999 -46.642  41.630  1.00271.10           C  
ANISOU   45  C3'  DG A   3    35119  42816  25069   1920  -4289  -4466       C  
ATOM     46  O3'  DG A   3     -23.069 -46.442  40.711  1.00273.68           O  
ANISOU   46  O3'  DG A   3    35716  43296  24973   1214  -4708  -4047       O  
ATOM     47  C2'  DG A   3     -22.084 -45.669  42.805  1.00266.07           C  
ANISOU   47  C2'  DG A   3    33901  41894  25301   2391  -4679  -4202       C  
ATOM     48  C1'  DG A   3     -22.913 -46.442  43.813  1.00261.64           C  
ANISOU   48  C1'  DG A   3    33479  40912  25019   2846  -4811  -4425       C  
ATOM     49  N9   DG A   3     -22.626 -46.047  45.185  1.00256.87           N  
ANISOU   49  N9   DG A   3    32467  39982  25148   3551  -4896  -4518       N  
ATOM     50  C8   DG A   3     -21.383 -45.863  45.727  1.00256.38           C  
ANISOU   50  C8   DG A   3    32079  39956  25376   3998  -4623  -4765       C  
ATOM     51  N7   DG A   3     -21.405 -45.509  46.977  1.00252.19           N  
ANISOU   51  N7   DG A   3    31259  39106  25457   4555  -4818  -4806       N  
ATOM     52  C5   DG A   3     -22.755 -45.446  47.289  1.00249.66           C  
ANISOU   52  C5   DG A   3    31076  38504  25279   4499  -5198  -4575       C  
ATOM     53  C6   DG A   3     -23.383 -45.102  48.502  1.00245.35           C  
ANISOU   53  C6   DG A   3    30365  37556  25299   4952  -5489  -4517       C  
ATOM     54  O6   DG A   3     -22.849 -44.784  49.563  1.00242.83           O  
ANISOU   54  O6   DG A   3    29786  37042  25438   5486  -5499  -4675       O  
ATOM     55  N1   DG A   3     -24.771 -45.165  48.408  1.00244.57           N  
ANISOU   55  N1   DG A   3    30435  37305  25187   4716  -5786  -4250       N  
ATOM     56  C2   DG A   3     -25.461 -45.493  47.260  1.00247.75           C  
ANISOU   56  C2   DG A   3    31117  37940  25078   4082  -5861  -4050       C  
ATOM     57  N2   DG A   3     -26.798 -45.485  47.351  1.00247.03           N  
ANISOU   57  N2   DG A   3    31075  37698  25088   3917  -6194  -3780       N  
ATOM     58  N3   DG A   3     -24.880 -45.815  46.105  1.00251.88           N  
ANISOU   58  N3   DG A   3    31851  38837  25014   3625  -5621  -4114       N  
ATOM     59  C4   DG A   3     -23.527 -45.769  46.195  1.00252.52           C  
ANISOU   59  C4   DG A   3    31780  39050  25117   3882  -5267  -4382       C  
ATOM     60  P    DC A   4     -23.201 -45.059  39.901  1.00297.59           P  
ANISOU   60  P    DC A   4    38520  46639  27913    589  -5118  -3336       P  
ATOM     61  OP1  DC A   4     -24.000 -45.326  38.684  1.00302.61           O  
ANISOU   61  OP1  DC A   4    39642  47573  27764   -184  -5301  -3130       O  
ATOM     62  OP2  DC A   4     -21.847 -44.475  39.777  1.00299.21           O1-
ANISOU   62  OP2  DC A   4    38429  47036  28221    689  -4742  -3385       O1-
ATOM     63  O5'  DC A   4     -24.052 -44.125  40.878  1.00293.00           O  
ANISOU   63  O5'  DC A   4    37468  45717  28142    851  -5768  -2842       O  
ATOM     64  C5'  DC A   4     -25.271 -44.602  41.431  1.00290.08           C  
ANISOU   64  C5'  DC A   4    37177  45067  27972    998  -6095  -2831       C  
ATOM     65  C4'  DC A   4     -25.794 -43.642  42.483  1.00285.55           C  
ANISOU   65  C4'  DC A   4    36098  44122  28277   1450  -6513  -2500       C  
ATOM     66  O4'  DC A   4     -24.966 -43.727  43.674  1.00281.43           O  
ANISOU   66  O4'  DC A   4    35356  43331  28245   2167  -6184  -2941       O  
ATOM     67  C3'  DC A   4     -25.795 -42.162  42.073  1.00287.49           C  
ANISOU   67  C3'  DC A   4    35990  44444  28799   1167  -6923  -1814       C  
ATOM     68  O3'  DC A   4     -27.003 -41.543  42.507  1.00285.97           O  
ANISOU   68  O3'  DC A   4    35559  44001  29094   1238  -7477  -1341       O  
ATOM     69  C2'  DC A   4     -24.585 -41.603  42.820  1.00285.12           C  
ANISOU   69  C2'  DC A   4    35345  43982  29004   1645  -6660  -2018       C  
ATOM     70  C1'  DC A   4     -24.652 -42.423  44.094  1.00280.09           C  
ANISOU   70  C1'  DC A   4    34722  43011  28690   2335  -6451  -2577       C  
ATOM     71  N1   DC A   4     -23.385 -42.445  44.889  1.00278.06           N  
ANISOU   71  N1   DC A   4    34239  42664  28746   2860  -6083  -3003       N  
ATOM     72  C2   DC A   4     -23.460 -42.469  46.282  1.00273.29           C  
ANISOU   72  C2   DC A   4    33453  41661  28723   3536  -6124  -3253       C  
ATOM     73  O2   DC A   4     -24.567 -42.487  46.819  1.00270.80           O  
ANISOU   73  O2   DC A   4    33180  41064  28646   3690  -6402  -3134       O  
ATOM     74  N3   DC A   4     -22.318 -42.476  47.007  1.00272.02           N  
ANISOU   74  N3   DC A   4    33066  41460  28830   3991  -5857  -3615       N  
ATOM     75  C4   DC A   4     -21.137 -42.471  46.389  1.00275.32           C  
ANISOU   75  C4   DC A   4    33384  42222  29004   3801  -5532  -3729       C  
ATOM     76  N4   DC A   4     -20.035 -42.491  47.147  1.00274.48           N  
ANISOU   76  N4   DC A   4    32986  42105  29199   4258  -5307  -4072       N  
ATOM     77  C5   DC A   4     -21.035 -42.441  44.964  1.00280.17           C  
ANISOU   77  C5   DC A   4    34181  43232  29039   3120  -5426  -3484       C  
ATOM     78  C6   DC A   4     -22.175 -42.426  44.259  1.00281.35           C  
ANISOU   78  C6   DC A   4    34608  43412  28882   2665  -5722  -3126       C  
ATOM     79  P    DA A   5     -28.190 -41.245  41.464  1.00347.78           P  
ANISOU   79  P    DA A   5    43485  52091  36566    571  -8012   -707       P  
ATOM     80  OP1  DA A   5     -28.662 -42.544  40.939  1.00345.14           O  
ANISOU   80  OP1  DA A   5    43594  51953  35589    275  -7883  -1062       O  
ATOM     81  OP2  DA A   5     -27.722 -40.205  40.521  1.00355.19           O1-
ANISOU   81  OP2  DA A   5    44386  53309  37261     83  -8146   -200       O1-
ATOM     82  O5'  DA A   5     -29.340 -40.596  42.369  1.00347.20           O  
ANISOU   82  O5'  DA A   5    42990  51630  37300    933  -8510   -276       O  
ATOM     83  C5'  DA A   5     -29.906 -41.335  43.449  1.00340.60           C  
ANISOU   83  C5'  DA A   5    42115  50481  36815   1411  -8447   -626       C  
ATOM     84  C4'  DA A   5     -30.399 -40.402  44.549  1.00339.12           C  
ANISOU   84  C4'  DA A   5    41474  49842  37533   1954  -8698   -344       C  
ATOM     85  O4'  DA A   5     -29.432 -40.374  45.633  1.00332.38           O  
ANISOU   85  O4'  DA A   5    40559  48671  37059   2572  -8310   -854       O  
ATOM     86  C3'  DA A   5     -30.599 -38.952  44.125  1.00346.28           C  
ANISOU   86  C3'  DA A   5    42078  50724  38769   1775  -9109    382       C  
ATOM     87  O3'  DA A   5     -31.724 -38.384  44.791  1.00345.61           O  
ANISOU   87  O3'  DA A   5    41639  50317  39359   2077  -9483    795       O  
ATOM     88  C2'  DA A   5     -29.300 -38.285  44.559  1.00345.98           C  
ANISOU   88  C2'  DA A   5    41957  50498  39001   2073  -8803    144       C  
ATOM     89  C1'  DA A   5     -28.943 -39.062  45.821  1.00335.24           C  
ANISOU   89  C1'  DA A   5    40630  48850  37896   2705  -8433   -550       C  
ATOM     90  N9   DA A   5     -27.505 -39.149  46.042  1.00331.96           N  
ANISOU   90  N9   DA A   5    40267  48459  37403   2903  -8005  -1038       N  
ATOM     91  C8   DA A   5     -26.642 -40.024  45.449  1.00330.97           C  
ANISOU   91  C8   DA A   5    40422  48664  36667   2733  -7592  -1486       C  
ATOM     92  N7   DA A   5     -25.398 -39.873  45.822  1.00327.24           N  
ANISOU   92  N7   DA A   5    39845  48169  36324   3002  -7273  -1834       N  
ATOM     93  C5   DA A   5     -25.444 -38.827  46.720  1.00326.01           C  
ANISOU   93  C5   DA A   5    39359  47634  36876   3323  -7513  -1620       C  
ATOM     94  C6   DA A   5     -24.447 -38.188  47.469  1.00322.69           C  
ANISOU   94  C6   DA A   5    38692  47022  36893   3648  -7403  -1812       C  
ATOM     95  N6   DA A   5     -23.174 -38.544  47.426  1.00322.96           N  
ANISOU   95  N6   DA A   5    38703  47274  36734   3730  -7022  -2247       N  
ATOM     96  N1   DA A   5     -24.810 -37.166  48.263  1.00321.75           N  
ANISOU   96  N1   DA A   5    38342  46483  37427   3879  -7700  -1542       N  
ATOM     97  C2   DA A   5     -26.106 -36.837  48.325  1.00324.03           C  
ANISOU   97  C2   DA A   5    38608  46559  37949   3851  -8052  -1096       C  
ATOM     98  N3   DA A   5     -27.135 -37.367  47.665  1.00327.58           N  
ANISOU   98  N3   DA A   5    39200  47197  38067   3575  -8209   -845       N  
ATOM     99  C4   DA A   5     -26.731 -38.366  46.870  1.00328.76           C  
ANISOU   99  C4   DA A   5    39617  47764  37533   3288  -7937  -1137       C  
ATOM    100  P    DG A   6     -32.269 -36.936  44.352  1.00378.11           P  
ANISOU  100  P    DG A   6    45442  54367  43854   1902 -10000   1671       P  
ATOM    101  OP1  DG A   6     -33.672 -36.814  44.807  1.00376.26           O  
ANISOU  101  OP1  DG A   6    44892  53966  44102   2108 -10364   2047       O  
ATOM    102  OP2  DG A   6     -31.949 -36.768  42.917  1.00383.91           O1-
ANISOU  102  OP2  DG A   6    46401  55580  43887   1191 -10135   2009       O1-
ATOM    103  O5'  DG A   6     -31.355 -35.909  45.176  1.00378.91           O  
ANISOU  103  O5'  DG A   6    45376  54001  44590   2371  -9824   1593       O  
ATOM    104  C5'  DG A   6     -31.424 -35.878  46.596  1.00369.14           C  
ANISOU  104  C5'  DG A   6    43980  52274  44002   3059  -9653   1236       C  
ATOM    105  C4'  DG A   6     -30.220 -35.166  47.188  1.00366.39           C  
ANISOU  105  C4'  DG A   6    43612  51628  43973   3342  -9398    956       C  
ATOM    106  O4'  DG A   6     -28.997 -35.716  46.625  1.00368.33           O  
ANISOU  106  O4'  DG A   6    44093  52242  43615   3043  -9066    558       O  
ATOM    107  C3'  DG A   6     -30.146 -33.654  46.935  1.00373.45           C  
ANISOU  107  C3'  DG A   6    44324  52248  45322   3257  -9666   1557       C  
ATOM    108  O3'  DG A   6     -29.666 -33.011  48.108  1.00365.70           O  
ANISOU  108  O3'  DG A   6    43240  50749  44962   3772  -9510   1269       O  
ATOM    109  C2'  DG A   6     -29.118 -33.560  45.810  1.00383.32           C  
ANISOU  109  C2'  DG A   6    45750  53904  45989   2677  -9560   1627       C  
ATOM    110  C1'  DG A   6     -28.160 -34.647  46.254  1.00375.53           C  
ANISOU  110  C1'  DG A   6    44927  53094  44662   2849  -9082    806       C  
ATOM    111  N9   DG A   6     -27.214 -35.097  45.230  1.00381.79           N  
ANISOU  111  N9   DG A   6    45925  54384  44752   2353  -8829    658       N  
ATOM    112  C8   DG A   6     -27.513 -35.580  43.980  1.00387.89           C  
ANISOU  112  C8   DG A   6    46923  55642  44817   1774  -8899    895       C  
ATOM    113  N7   DG A   6     -26.457 -35.911  43.288  1.00390.08           N  
ANISOU  113  N7   DG A   6    47373  56285  44556   1444  -8551    647       N  
ATOM    114  C5   DG A   6     -25.389 -35.628  44.131  1.00386.68           C  
ANISOU  114  C5   DG A   6    46764  55619  44537   1831  -8261    242       C  
ATOM    115  C6   DG A   6     -23.993 -35.779  43.921  1.00386.04           C  
ANISOU  115  C6   DG A   6    46678  55776  44222   1734  -7825   -137       C  
ATOM    116  O6   DG A   6     -23.419 -36.208  42.911  1.00389.55           O  
ANISOU  116  O6   DG A   6    47307  56680  44023   1294  -7549   -205       O  
ATOM    117  N1   DG A   6     -23.248 -35.375  45.041  1.00378.74           N  
ANISOU  117  N1   DG A   6    45493  54518  43893   2205  -7709   -464       N  
ATOM    118  C2   DG A   6     -23.801 -34.879  46.198  1.00372.95           C  
ANISOU  118  C2   DG A   6    44602  53262  43841   2696  -7958   -448       C  
ATOM    119  N2   DG A   6     -22.950 -34.533  47.162  1.00366.12           N  
ANISOU  119  N2   DG A   6    43539  52151  43420   3058  -7827   -808       N  
ATOM    120  N3   DG A   6     -25.105 -34.735  46.400  1.00373.07           N  
ANISOU  120  N3   DG A   6    44640  53030  44081   2817  -8305   -107       N  
ATOM    121  C4   DG A   6     -25.836 -35.127  45.330  1.00380.27           C  
ANISOU  121  C4   DG A   6    45735  54285  44467   2370  -8449    237       C  
ATOM    122  P    DC A   7     -30.528 -31.861  48.828  1.00329.63           P  
ANISOU  122  P    DC A   7    49098  47239  28909   1365 -14065  11300       P  
ATOM    123  OP1  DC A   7     -31.782 -32.476  49.319  1.00334.45           O  
ANISOU  123  OP1  DC A   7    49572  48189  29314   1253 -14187  11652       O  
ATOM    124  OP2  DC A   7     -30.580 -30.698  47.912  1.00324.72           O1-
ANISOU  124  OP2  DC A   7    48597  46148  28634   1394 -13907  11103       O1-
ATOM    125  O5'  DC A   7     -29.620 -31.439  50.076  1.00330.22           O  
ANISOU  125  O5'  DC A   7    48909  48130  28428   1807 -14009  10918       O  
ATOM    126  C5'  DC A   7     -28.970 -32.440  50.849  1.00334.33           C  
ANISOU  126  C5'  DC A   7    49347  49087  28595   1863 -14147  10993       C  
ATOM    127  C4'  DC A   7     -27.514 -32.078  51.093  1.00332.59           C  
ANISOU  127  C4'  DC A   7    49062  49128  28180   2125 -14092  10603       C  
ATOM    128  O4'  DC A   7     -26.705 -32.488  49.960  1.00329.28           O  
ANISOU  128  O4'  DC A   7    48945  47892  28273   1842 -14085  10641       O  
ATOM    129  C3'  DC A   7     -27.238 -30.586  51.303  1.00329.42           C  
ANISOU  129  C3'  DC A   7    48446  49168  27550   2493 -13921  10105       C  
ATOM    130  O3'  DC A   7     -26.427 -30.412  52.458  1.00331.53           O  
ANISOU  130  O3'  DC A   7    48477  50229  27260   2862 -13962   9753       O  
ATOM    131  C2'  DC A   7     -26.501 -30.175  50.024  1.00323.77           C  
ANISOU  131  C2'  DC A   7    47964  47683  27371   2298 -13798   9980       C  
ATOM    132  C1'  DC A   7     -25.791 -31.464  49.655  1.00324.79           C  
ANISOU  132  C1'  DC A   7    48349  47300  27757   2017 -13937  10213       C  
ATOM    133  N1   DC A   7     -25.429 -31.571  48.208  1.00320.39           N  
ANISOU  133  N1   DC A   7    48203  45662  27870   1671 -13917  10237       N  
ATOM    134  C2   DC A   7     -24.084 -31.522  47.825  1.00317.41           C  
ANISOU  134  C2   DC A   7    47982  44964  27657   1659 -13895   9965       C  
ATOM    135  O2   DC A   7     -23.223 -31.372  48.697  1.00318.58           O  
ANISOU  135  O2   DC A   7    47870  45799  27375   1931 -13883   9734       O  
ATOM    136  N3   DC A   7     -23.768 -31.630  46.507  1.00313.47           N  
ANISOU  136  N3   DC A   7    47929  43401  27776   1353 -13904   9930       N  
ATOM    137  C4   DC A   7     -24.742 -31.783  45.603  1.00312.63           C  
ANISOU  137  C4   DC A   7    48072  42626  28087   1080 -13933  10144       C  
ATOM    138  N4   DC A   7     -24.399 -31.896  44.319  1.00308.92           N  
ANISOU  138  N4   DC A   7    48062  41116  28198    805 -13961  10039       N  
ATOM    139  C5   DC A   7     -26.115 -31.837  45.978  1.00315.72           C  
ANISOU  139  C5   DC A   7    48260  43394  28307   1083 -13949  10445       C  
ATOM    140  C6   DC A   7     -26.409 -31.734  47.277  1.00319.46           C  
ANISOU  140  C6   DC A   7    48323  44866  28190   1375 -13939  10486       C  
ATOM    141  P    DC A   8     -26.054 -28.943  52.987  1.00305.40           P  
ANISOU  141  P    DC A   8    44883  47614  23542   3293 -13836   9155       P  
ATOM    142  OP1  DC A   8     -26.135 -28.966  54.465  1.00310.38           O  
ANISOU  142  OP1  DC A   8    45371  49022  23537   3643 -14018   8910       O  
ATOM    143  OP2  DC A   8     -26.847 -27.953  52.228  1.00302.03           O1-
ANISOU  143  OP2  DC A   8    44475  46901  23380   3233 -13672   9166       O1-
ATOM    144  O5'  DC A   8     -24.522 -28.773  52.571  1.00301.79           O  
ANISOU  144  O5'  DC A   8    44383  47094  23188   3296 -13736   8840       O  
ATOM    145  C5'  DC A   8     -23.558 -29.716  53.017  1.00304.28           C  
ANISOU  145  C5'  DC A   8    44669  47663  23281   3377 -13861   8787       C  
ATOM    146  C4'  DC A   8     -22.182 -29.343  52.506  1.00300.13           C  
ANISOU  146  C4'  DC A   8    44132  46939  22964   3285 -13754   8518       C  
ATOM    147  O4'  DC A   8     -22.054 -29.781  51.137  1.00296.69           O  
ANISOU  147  O4'  DC A   8    44118  45371  23241   2842 -13734   8843       O  
ATOM    148  C3'  DC A   8     -21.908 -27.850  52.488  1.00296.24           C  
ANISOU  148  C3'  DC A   8    43395  46794  22369   3402 -13566   8019       C  
ATOM    149  O3'  DC A   8     -21.312 -27.455  53.729  1.00298.87           O  
ANISOU  149  O3'  DC A   8    43329  48142  22087   3780 -13573   7484       O  
ATOM    150  C2'  DC A   8     -20.937 -27.689  51.323  1.00291.27           C  
ANISOU  150  C2'  DC A   8    43036  45344  22290   3055 -13495   7980       C  
ATOM    151  C1'  DC A   8     -21.315 -28.835  50.387  1.00291.43           C  
ANISOU  151  C1'  DC A   8    43541  44319  22869   2731 -13604   8514       C  
ATOM    152  N1   DC A   8     -22.130 -28.429  49.193  1.00287.46           N  
ANISOU  152  N1   DC A   8    43405  42851  22965   2459 -13523   8666       N  
ATOM    153  C2   DC A   8     -21.487 -28.080  47.997  1.00282.34           C  
ANISOU  153  C2   DC A   8    43162  41248  22867   2229 -13471   8494       C  
ATOM    154  O2   DC A   8     -20.251 -28.094  47.957  1.00281.08           O  
ANISOU  154  O2   DC A   8    43035  41070  22691   2234 -13490   8228       O  
ATOM    155  N3   DC A   8     -22.242 -27.730  46.920  1.00279.06           N  
ANISOU  155  N3   DC A   8    43116  39938  22977   2032 -13413   8591       N  
ATOM    156  C4   DC A   8     -23.576 -27.725  47.022  1.00280.82           C  
ANISOU  156  C4   DC A   8    43255  40268  23175   2039 -13399   8878       C  
ATOM    157  N4   DC A   8     -24.284 -27.375  45.949  1.00277.80           N  
ANISOU  157  N4   DC A   8    43214  39048  23289   1864 -13345   8953       N  
ATOM    158  C5   DC A   8     -24.242 -28.082  48.229  1.00285.92           C  
ANISOU  158  C5   DC A   8    43490  41870  23276   2247 -13451   9070       C  
ATOM    159  C6   DC A   8     -23.490 -28.423  49.276  1.00289.05           C  
ANISOU  159  C6   DC A   8    43582  43074  23168   2460 -13516   8941       C  
ATOM    160  P    DT A   9     -20.747 -25.963  53.931  1.00317.21           P  
ANISOU  160  P    DT A   9    45268  50924  24332   3771 -13304   6797       P  
ATOM    161  OP1  DT A   9     -20.671 -25.700  55.387  1.00321.65           O  
ANISOU  161  OP1  DT A   9    45561  52216  24434   4169 -13296   6176       O  
ATOM    162  OP2  DT A   9     -21.536 -25.058  53.069  1.00312.87           O1-
ANISOU  162  OP2  DT A   9    44843  49960  24074   3593 -13177   6940       O1-
ATOM    163  O5'  DT A   9     -19.258 -26.036  53.350  1.00314.31           O  
ANISOU  163  O5'  DT A   9    44899  50412  24114   3520 -13306   6679       O  
ATOM    164  C5'  DT A   9     -18.551 -24.842  53.044  1.00310.70           C  
ANISOU  164  C5'  DT A   9    44197  50188  23667   3297 -13123   6155       C  
ATOM    165  C4'  DT A   9     -17.302 -25.142  52.230  1.00307.45           C  
ANISOU  165  C4'  DT A   9    44074  49245  23498   3053 -13242   6189       C  
ATOM    166  O4'  DT A   9     -17.599 -26.158  51.238  1.00306.28           O  
ANISOU  166  O4'  DT A   9    44545  47868  23961   2930 -13339   6739       O  
ATOM    167  C3'  DT A   9     -16.764 -23.955  51.447  1.00301.84           C  
ANISOU  167  C3'  DT A   9    43533  48080  23071   2731 -13110   5778       C  
ATOM    168  O3'  DT A   9     -15.823 -23.244  52.234  1.00302.68           O  
ANISOU  168  O3'  DT A   9    43141  49081  22783   2568 -13017   5148       O  
ATOM    169  C2'  DT A   9     -16.108 -24.617  50.240  1.00298.38           C  
ANISOU  169  C2'  DT A   9    43799  46237  23334   2567 -13183   5969       C  
ATOM    170  C1'  DT A   9     -17.032 -25.804  49.988  1.00300.73           C  
ANISOU  170  C1'  DT A   9    44363  46015  23884   2642 -13287   6623       C  
ATOM    171  N1   DT A   9     -18.147 -25.522  49.026  1.00297.83           N  
ANISOU  171  N1   DT A   9    44412  44729  24020   2530 -13214   6882       N  
ATOM    172  C2   DT A   9     -17.896 -25.535  47.670  1.00293.05           C  
ANISOU  172  C2   DT A   9    44466  42763  24116   2316 -13200   6880       C  
ATOM    173  O2   DT A   9     -16.797 -25.749  47.193  1.00290.85           O  
ANISOU  173  O2   DT A   9    44488  41937  24086   2226 -13245   6670       O  
ATOM    174  N3   DT A   9     -18.992 -25.279  46.884  1.00291.10           N  
ANISOU  174  N3   DT A   9    44523  41822  24259   2240 -13134   7106       N  
ATOM    175  C4   DT A   9     -20.283 -25.019  47.310  1.00293.24           C  
ANISOU  175  C4   DT A   9    44520  42587  24312   2343 -13080   7347       C  
ATOM    176  O4   DT A   9     -21.202 -24.802  46.528  1.00291.25           O  
ANISOU  176  O4   DT A   9    44584  41614  24465   2253 -13027   7535       O  
ATOM    177  C5   DT A   9     -20.473 -25.026  48.739  1.00298.01           C  
ANISOU  177  C5   DT A   9    44471  44573  24187   2585 -13098   7320       C  
ATOM    178  C7   DT A   9     -21.830 -24.760  49.317  1.00300.64           C  
ANISOU  178  C7   DT A   9    44519  45480  24230   2763 -13050   7526       C  
ATOM    179  C6   DT A   9     -19.411 -25.275  49.516  1.00300.05           C  
ANISOU  179  C6   DT A   9    44425  45535  24047   2673 -13163   7074       C  
ATOM    180  P    DG A  10     -15.794 -21.639  52.193  1.00365.16           P  
ANISOU  180  P    DG A  10    51115  57104  30524   2216 -13006   4548       P  
ATOM    181  OP1  DG A  10     -15.115 -21.165  53.422  1.00370.24           O  
ANISOU  181  OP1  DG A  10    51300  58695  30680   1894 -13035   3968       O  
ATOM    182  OP2  DG A  10     -17.167 -21.183  51.877  1.00364.68           O1-
ANISOU  182  OP2  DG A  10    51219  56815  30529   2327 -12980   4807       O1-
ATOM    183  O5'  DG A  10     -14.878 -21.310  50.927  1.00360.21           O  
ANISOU  183  O5'  DG A  10    51333  55097  30435   2067 -13099   4280       O  
ATOM    184  C5'  DG A  10     -13.638 -21.989  50.752  1.00359.01           C  
ANISOU  184  C5'  DG A  10    51204  54789  30413   2038 -13114   4161       C  
ATOM    185  C4'  DG A  10     -13.178 -21.904  49.309  1.00353.28           C  
ANISOU  185  C4'  DG A  10    51344  52444  30441   2054 -13091   4106       C  
ATOM    186  O4'  DG A  10     -14.162 -22.539  48.451  1.00350.51           O  
ANISOU  186  O4'  DG A  10    51233  51313  30630   2188 -12974   4772       O  
ATOM    187  C3'  DG A  10     -13.004 -20.484  48.775  1.00352.06           C  
ANISOU  187  C3'  DG A  10    51990  51384  30393   1975 -13212   3417       C  
ATOM    188  O3'  DG A  10     -11.876 -20.422  47.917  1.00348.75           O  
ANISOU  188  O3'  DG A  10    52207  49934  30368   1997 -13251   3027       O  
ATOM    189  C2'  DG A  10     -14.301 -20.243  48.015  1.00349.37           C  
ANISOU  189  C2'  DG A  10    51998  50273  30472   2065 -13113   3856       C  
ATOM    190  C1'  DG A  10     -14.596 -21.629  47.465  1.00346.44           C  
ANISOU  190  C1'  DG A  10    51384  49679  30570   2152 -12923   4618       C  
ATOM    191  N9   DG A  10     -16.015 -21.868  47.205  1.00346.16           N  
ANISOU  191  N9   DG A  10    51310  49467  30747   2226 -12824   5190       N  
ATOM    192  C8   DG A  10     -17.006 -22.063  48.133  1.00350.44           C  
ANISOU  192  C8   DG A  10    51303  50998  30849   2313 -12832   5504       C  
ATOM    193  N7   DG A  10     -18.183 -22.257  47.604  1.00350.13           N  
ANISOU  193  N7   DG A  10    51513  50385  31136   2348 -12816   5959       N  
ATOM    194  C5   DG A  10     -17.955 -22.187  46.234  1.00345.45           C  
ANISOU  194  C5   DG A  10    51656  48360  31239   2250 -12799   5938       C  
ATOM    195  C6   DG A  10     -18.857 -22.318  45.150  1.00343.38           C  
ANISOU  195  C6   DG A  10    51904  47010  31555   2192 -12781   6274       C  
ATOM    196  O6   DG A  10     -20.072 -22.533  45.193  1.00345.34           O  
ANISOU  196  O6   DG A  10    52047  47352  31816   2207 -12779   6682       O  
ATOM    197  N1   DG A  10     -18.211 -22.189  43.916  1.00338.77           N  
ANISOU  197  N1   DG A  10    52004  45151  31561   2104 -12767   6054       N  
ATOM    198  C2   DG A  10     -16.859 -21.941  43.770  1.00336.30           C  
ANISOU  198  C2   DG A  10    51881  44621  31278   2107 -12763   5579       C  
ATOM    199  N2   DG A  10     -16.399 -21.824  42.521  1.00331.87           N  
ANISOU  199  N2   DG A  10    52023  42762  31311   2053 -12740   5390       N  
ATOM    200  N3   DG A  10     -16.015 -21.818  44.779  1.00338.25           N  
ANISOU  200  N3   DG A  10    51646  45885  30988   2152 -12782   5270       N  
ATOM    201  C4   DG A  10     -16.626 -21.949  45.975  1.00342.87           C  
ANISOU  201  C4   DG A  10    51541  47742  30992   2205 -12800   5468       C  
ATOM    202  P    DA A  11     -11.280 -19.000  47.470  1.00301.87           P  
ANISOU  202  P    DA A  11    47153  43082  24460   2045 -13346   2092       P  
ATOM    203  OP1  DA A  11      -9.820 -19.156  47.284  1.00300.54           O  
ANISOU  203  OP1  DA A  11    47272  42490  24428   2066 -13391   1617       O  
ATOM    204  OP2  DA A  11     -11.795 -17.984  48.416  1.00306.56           O1-
ANISOU  204  OP2  DA A  11    47521  44554  24402   1972 -13392   1564       O1-
ATOM    205  O5'  DA A  11     -11.961 -18.731  46.049  1.00296.89           O  
ANISOU  205  O5'  DA A  11    47307  40982  24514   2176 -13266   2422       O  
ATOM    206  C5'  DA A  11     -11.908 -19.726  45.039  1.00291.96           C  
ANISOU  206  C5'  DA A  11    46973  39367  24591   2197 -13171   2902       C  
ATOM    207  C4'  DA A  11     -12.934 -19.454  43.959  1.00288.27           C  
ANISOU  207  C4'  DA A  11    47054  37803  24672   2251 -13066   3226       C  
ATOM    208  O4'  DA A  11     -14.266 -19.739  44.468  1.00290.10           O  
ANISOU  208  O4'  DA A  11    46673  38793  24757   2209 -12972   3835       O  
ATOM    209  C3'  DA A  11     -12.980 -18.003  43.453  1.00287.85           C  
ANISOU  209  C3'  DA A  11    47886  36880  24602   2408 -13133   2577       C  
ATOM    210  O3'  DA A  11     -13.141 -18.001  42.041  1.00282.83           O  
ANISOU  210  O3'  DA A  11    47979  34813  24669   2470 -13035   2737       O  
ATOM    211  C2'  DA A  11     -14.227 -17.461  44.142  1.00291.23           C  
ANISOU  211  C2'  DA A  11    47943  38092  24620   2406 -13126   2757       C  
ATOM    212  C1'  DA A  11     -15.108 -18.694  44.073  1.00289.82           C  
ANISOU  212  C1'  DA A  11    47138  38206  24773   2291 -12978   3693       C  
ATOM    213  N9   DA A  11     -16.303 -18.631  44.917  1.00293.03           N  
ANISOU  213  N9   DA A  11    46943  39568  24826   2269 -12947   4073       N  
ATOM    214  C8   DA A  11     -16.363 -18.460  46.270  1.00298.19           C  
ANISOU  214  C8   DA A  11    47048  41500  24751   2235 -13047   3865       C  
ATOM    215  N7   DA A  11     -17.591 -18.415  46.746  1.00300.13           N  
ANISOU  215  N7   DA A  11    46824  42383  24830   2240 -12982   4342       N  
ATOM    216  C5   DA A  11     -18.387 -18.552  45.621  1.00296.09           C  
ANISOU  216  C5   DA A  11    46546  40979  24976   2282 -12818   4881       C  
ATOM    217  C6   DA A  11     -19.790 -18.583  45.429  1.00295.89           C  
ANISOU  217  C6   DA A  11    46224  41078  25124   2324 -12665   5495       C  
ATOM    218  N6   DA A  11     -20.692 -18.486  46.416  1.00299.94           N  
ANISOU  218  N6   DA A  11    46157  42663  25143   2367 -12672   5715       N  
ATOM    219  N1   DA A  11     -20.235 -18.700  44.174  1.00291.50           N  
ANISOU  219  N1   DA A  11    45969  39538  25250   2325 -12490   5829       N  
ATOM    220  C2   DA A  11     -19.361 -18.856  43.184  1.00287.47           C  
ANISOU  220  C2   DA A  11    46027  37978  25222   2280 -12477   5582       C  
ATOM    221  N3   DA A  11     -18.034 -18.848  43.231  1.00287.13           N  
ANISOU  221  N3   DA A  11    46346  37660  25089   2267 -12622   5045       N  
ATOM    222  C4   DA A  11     -17.606 -18.681  44.488  1.00291.66           C  
ANISOU  222  C4   DA A  11    46599  39246  24972   2276 -12789   4709       C  
ATOM    223  P    DA A  12     -11.924 -17.608  41.065  1.00230.88           P  
ANISOU  223  P    DA A  12    42227  26974  18524   2556 -13057   2268       P  
ATOM    224  OP1  DA A  12     -10.789 -18.519  41.345  1.00230.45           O  
ANISOU  224  OP1  DA A  12    41666  27355  18538   2418 -13062   2475       O  
ATOM    225  OP2  DA A  12     -11.738 -16.141  41.137  1.00232.56           O1-
ANISOU  225  OP2  DA A  12    43150  26832  18380   2787 -13147   1366       O1-
ATOM    226  O5'  DA A  12     -12.507 -17.945  39.617  1.00225.82           O  
ANISOU  226  O5'  DA A  12    42102  25064  18634   2537 -12889   2630       O  
ATOM    227  C5'  DA A  12     -13.525 -18.931  39.485  1.00224.38           C  
ANISOU  227  C5'  DA A  12    41281  25198  18774   2341 -12711   3390       C  
ATOM    228  C4'  DA A  12     -14.550 -18.518  38.445  1.00221.63           C  
ANISOU  228  C4'  DA A  12    41334  24011  18865   2361 -12554   3545       C  
ATOM    229  O4'  DA A  12     -15.857 -18.396  39.063  1.00224.52           O  
ANISOU  229  O4'  DA A  12    41144  25205  18960   2358 -12508   3984       O  
ATOM    230  C3'  DA A  12     -14.284 -17.181  37.771  1.00220.66           C  
ANISOU  230  C3'  DA A  12    42269  22782  18788   2603 -12608   2911       C  
ATOM    231  O3'  DA A  12     -14.745 -17.228  36.427  1.00216.39           O  
ANISOU  231  O3'  DA A  12    42117  21248  18853   2554 -12410   2989       O  
ATOM    232  C2'  DA A  12     -15.095 -16.204  38.621  1.00225.02           C  
ANISOU  232  C2'  DA A  12    42745  23974  18777   2772 -12685   2852       C  
ATOM    233  C1'  DA A  12     -16.297 -17.048  39.035  1.00226.01           C  
ANISOU  233  C1'  DA A  12    41913  25024  18936   2572 -12570   3638       C  
ATOM    234  N9   DA A  12     -16.806 -16.715  40.361  1.00231.10           N  
ANISOU  234  N9   DA A  12    42007  26888  18911   2606 -12680   3718       N  
ATOM    235  C8   DA A  12     -16.082 -16.662  41.514  1.00234.81           C  
ANISOU  235  C8   DA A  12    42100  28335  18781   2589 -12841   3426       C  
ATOM    236  N7   DA A  12     -16.788 -16.342  42.569  1.00239.09           N  
ANISOU  236  N7   DA A  12    42131  29942  18771   2589 -12892   3515       N  
ATOM    237  C5   DA A  12     -18.069 -16.179  42.078  1.00238.13           C  
ANISOU  237  C5   DA A  12    42083  29484  18913   2635 -12770   3938       C  
ATOM    238  C6   DA A  12     -19.280 -15.842  42.709  1.00241.27           C  
ANISOU  238  C6   DA A  12    42102  30589  18982   2666 -12756   4225       C  
ATOM    239  N6   DA A  12     -19.377 -15.628  44.023  1.00246.07           N  
ANISOU  239  N6   DA A  12    42165  32438  18893   2632 -12868   4100       N  
ATOM    240  N1   DA A  12     -20.388 -15.756  41.941  1.00239.39           N  
ANISOU  240  N1   DA A  12    42029  29778  19151   2723 -12607   4619       N  
ATOM    241  C2   DA A  12     -20.276 -16.023  40.629  1.00234.69           C  
ANISOU  241  C2   DA A  12    41910  28024  19236   2720 -12468   4675       C  
ATOM    242  N3   DA A  12     -19.186 -16.337  39.921  1.00231.31           N  
ANISOU  242  N3   DA A  12    41875  26846  19165   2671 -12463   4399       N  
ATOM    243  C4   DA A  12     -18.106 -16.411  40.718  1.00233.28           C  
ANISOU  243  C4   DA A  12    41986  27641  19008   2642 -12629   4060       C  
ATOM    244  P    DT A  13     -14.725 -15.912  35.504  1.00237.23           P  
ANISOU  244  P    DT A  13    45877  22649  21612   2827 -12368   2393       P  
ATOM    245  OP1  DT A  13     -14.731 -16.348  34.091  1.00232.13           O  
ANISOU  245  OP1  DT A  13    45441  21166  21591   2658 -12159   2354       O  
ATOM    246  OP2  DT A  13     -13.657 -15.013  35.994  1.00239.53           O1-
ANISOU  246  OP2  DT A  13    46831  22735  21446   3109 -12566   1722       O1-
ATOM    247  O5'  DT A  13     -16.129 -15.228  35.813  1.00239.75           O  
ANISOU  247  O5'  DT A  13    46073  23292  21729   2964 -12294   2666       O  
ATOM    248  C5'  DT A  13     -17.321 -16.006  35.808  1.00239.46           C  
ANISOU  248  C5'  DT A  13    45203  23871  21909   2746 -12143   3367       C  
ATOM    249  C4'  DT A  13     -18.532 -15.103  35.883  1.00242.17           C  
ANISOU  249  C4'  DT A  13    45575  24420  22017   2939 -12099   3527       C  
ATOM    250  O4'  DT A  13     -18.937 -14.925  37.271  1.00247.04           O  
ANISOU  250  O4'  DT A  13    45717  26157  21989   2983 -12283   3652       O  
ATOM    251  C3'  DT A  13     -18.294 -13.698  35.340  1.00242.11           C  
ANISOU  251  C3'  DT A  13    46649  23399  21943   3308 -12049   2940       C  
ATOM    252  O3'  DT A  13     -19.478 -13.217  34.729  1.00241.73           O  
ANISOU  252  O3'  DT A  13    46557  23172  22118   3379 -11834   3228       O  
ATOM    253  C2'  DT A  13     -17.967 -12.923  36.611  1.00246.94           C  
ANISOU  253  C2'  DT A  13    47481  24553  21793   3567 -12265   2592       C  
ATOM    254  C1'  DT A  13     -18.966 -13.548  37.568  1.00249.82           C  
ANISOU  254  C1'  DT A  13    46711  26304  21907   3322 -12341   3227       C  
ATOM    255  N1   DT A  13     -18.637 -13.359  39.015  1.00254.41           N  
ANISOU  255  N1   DT A  13    46976  27948  21739   3351 -12553   2970       N  
ATOM    256  C2   DT A  13     -19.654 -13.102  39.911  1.00258.55           C  
ANISOU  256  C2   DT A  13    47107  29375  21754   3414 -12587   3129       C  
ATOM    257  O2   DT A  13     -20.826 -13.028  39.586  1.00258.67           O  
ANISOU  257  O2   DT A  13    47058  29301  21924   3479 -12466   3530       O  
ATOM    258  N3   DT A  13     -19.252 -12.966  41.213  1.00262.72           N  
ANISOU  258  N3   DT A  13    47264  30986  21570   3380 -12748   2755       N  
ATOM    259  C4   DT A  13     -17.953 -13.031  41.696  1.00263.33           C  
ANISOU  259  C4   DT A  13    47282  31367  21405   3300 -12862   2255       C  
ATOM    260  O4   DT A  13     -17.686 -12.891  42.886  1.00267.53           O  
ANISOU  260  O4   DT A  13    47346  33028  21277   3239 -12952   1885       O  
ATOM    261  C5   DT A  13     -16.937 -13.296  40.705  1.00258.93           C  
ANISOU  261  C5   DT A  13    47191  29776  21413   3279 -12839   2166       C  
ATOM    262  C7   DT A  13     -15.494 -13.394  41.107  1.00259.44           C  
ANISOU  262  C7   DT A  13    47199  30108  21269   3211 -12950   1643       C  
ATOM    263  C6   DT A  13     -17.325 -13.445  39.428  1.00254.69           C  
ANISOU  263  C6   DT A  13    47063  28139  21567   3303 -12692   2518       C  
ATOM    264  P    DA A  14     -19.810 -13.581  33.200  1.00393.67           P  
ANISOU  264  P    DA A  14    62670  43710  43197   2873  -9549   3465       P  
ATOM    265  OP1  DA A  14     -19.500 -15.007  32.955  1.00388.71           O  
ANISOU  265  OP1  DA A  14    62340  42884  42469   2656 -10152   3737       O  
ATOM    266  OP2  DA A  14     -19.171 -12.546  32.360  1.00388.26           O1-
ANISOU  266  OP2  DA A  14    62820  42000  42703   3028  -9389   2806       O1-
ATOM    267  O5'  DA A  14     -21.393 -13.378  33.105  1.00396.38           O  
ANISOU  267  O5'  DA A  14    62701  44354  43553   2963  -9453   3970       O  
ATOM    268  C5'  DA A  14     -22.203 -13.575  34.264  1.00405.44           C  
ANISOU  268  C5'  DA A  14    62754  46825  44471   2947  -9223   4452       C  
ATOM    269  C4'  DA A  14     -22.702 -12.245  34.808  1.00412.29           C  
ANISOU  269  C4'  DA A  14    63061  48202  45387   3105  -8611   4315       C  
ATOM    270  O4'  DA A  14     -22.201 -12.048  36.143  1.00429.00           O  
ANISOU  270  O4'  DA A  14    63394  52069  47536   2888  -7773   4257       O  
ATOM    271  C3'  DA A  14     -22.222 -11.027  34.047  1.00411.44           C  
ANISOU  271  C3'  DA A  14    63325  47285  45719   3217  -8134   3720       C  
ATOM    272  O3'  DA A  14     -23.085 -10.766  32.949  1.00401.94           O  
ANISOU  272  O3'  DA A  14    63208  44987  44522   3451  -8488   3800       O  
ATOM    273  C2'  DA A  14     -22.288  -9.909  35.100  1.00428.69           C  
ANISOU  273  C2'  DA A  14    63789  50891  48203   3065  -7020   3564       C  
ATOM    274  C1'  DA A  14     -22.213 -10.663  36.437  1.00440.92           C  
ANISOU  274  C1'  DA A  14    63839  54226  49465   2794  -6791   3965       C  
ATOM    275  N9   DA A  14     -21.030 -10.336  37.237  1.00333.86           N  
ANISOU  275  N9   DA A  14    58875  35980  31998   4331 -12000   2909       N  
ATOM    276  C8   DA A  14     -19.730 -10.332  36.827  1.00332.49           C  
ANISOU  276  C8   DA A  14    59486  35091  31755   4474 -12038   2233       C  
ATOM    277  N7   DA A  14     -18.873 -10.005  37.772  1.00335.73           N  
ANISOU  277  N7   DA A  14    59872  36220  31471   4514 -12231   1750       N  
ATOM    278  C5   DA A  14     -19.674  -9.760  38.873  1.00339.45           C  
ANISOU  278  C5   DA A  14    59483  37958  31533   4377 -12322   2129       C  
ATOM    279  C6   DA A  14     -19.388  -9.362  40.200  1.00344.06           C  
ANISOU  279  C6   DA A  14    59512  39876  31339   4286 -12474   1819       C  
ATOM    280  N6   DA A  14     -18.153  -9.136  40.679  1.00345.80           N  
ANISOU  280  N6   DA A  14    59899  40438  31053   4294 -12530    957       N  
ATOM    281  N1   DA A  14     -20.428  -9.204  41.025  1.00346.95           N  
ANISOU  281  N1   DA A  14    59062  41289  31475   4148 -12517   2351       N  
ATOM    282  C2   DA A  14     -21.654  -9.439  40.579  1.00345.39           C  
ANISOU  282  C2   DA A  14    58612  40836  31784   4108 -12413   3127       C  
ATOM    283  N3   DA A  14     -22.050  -9.825  39.376  1.00341.23           N  
ANISOU  283  N3   DA A  14    58465  39188  31999   4157 -12237   3420       N  
ATOM    284  C4   DA A  14     -21.004  -9.962  38.558  1.00338.35           C  
ANISOU  284  C4   DA A  14    58917  37781  31858   4286 -12198   2885       C  
TER     285       DA A  14                                                      
ATOM    286  P    DG B   9     -15.022 -34.084  40.646  1.00354.01           P  
ANISOU  286  P    DG B   9    51857  36689  45961   -521 -16946  -4462       P  
ATOM    287  OP1  DG B   9     -13.548 -34.154  40.571  1.00353.26           O  
ANISOU  287  OP1  DG B   9    51773  36521  45929   -737 -17057  -4258       O  
ATOM    288  OP2  DG B   9     -15.730 -34.647  41.806  1.00352.60           O1-
ANISOU  288  OP2  DG B   9    52051  35993  45929   -402 -16835  -4461       O1-
ATOM    289  O5'  DG B   9     -15.458 -32.553  40.509  1.00355.73           O  
ANISOU  289  O5'  DG B   9    51899  37451  45810   -316 -16977  -4243       O  
ATOM    290  C5'  DG B   9     -16.708 -32.091  41.032  1.00356.33           C  
ANISOU  290  C5'  DG B   9    52017  37592  45781    -71 -16878  -4297       C  
ATOM    291  C4'  DG B   9     -17.057 -30.768  40.385  1.00357.50           C  
ANISOU  291  C4'  DG B   9    52081  38152  45602    103 -16928  -3948       C  
ATOM    292  O4'  DG B   9     -18.467 -30.519  40.458  1.00358.46           O  
ANISOU  292  O4'  DG B   9    52153  38428  45618    336 -16825  -4063       O  
ATOM    293  C3'  DG B   9     -16.431 -29.547  41.034  1.00356.16           C  
ANISOU  293  C3'  DG B   9    52242  37689  45395    164 -16968  -3472       C  
ATOM    294  O3'  DG B   9     -15.119 -29.297  40.499  1.00356.18           O  
ANISOU  294  O3'  DG B   9    52165  37848  45318     -5 -17089  -3226       O  
ATOM    295  C2'  DG B   9     -17.435 -28.424  40.713  1.00357.29           C  
ANISOU  295  C2'  DG B   9    52350  38115  45288    432 -16930  -3269       C  
ATOM    296  C1'  DG B   9     -18.642 -29.170  40.119  1.00358.96           C  
ANISOU  296  C1'  DG B   9    52260  38689  45441    511 -16857  -3668       C  
ATOM    297  N9   DG B   9     -19.963 -28.708  40.574  1.00359.15           N  
ANISOU  297  N9   DG B   9    52386  38624  45451    752 -16731  -3724       N  
ATOM    298  C8   DG B   9     -21.081 -28.561  39.786  1.00360.97           C  
ANISOU  298  C8   DG B   9    52358  39308  45486    922 -16682  -3817       C  
ATOM    299  N7   DG B   9     -22.124 -28.137  40.437  1.00360.76           N  
ANISOU  299  N7   DG B   9    52485  39082  45506   1115 -16557  -3862       N  
ATOM    300  C5   DG B   9     -21.680 -27.986  41.745  1.00358.70           C  
ANISOU  300  C5   DG B   9    52613  38202  45476   1070 -16522  -3798       C  
ATOM    301  C6   DG B   9     -22.382 -27.551  42.896  1.00357.73           C  
ANISOU  301  C6   DG B   9    52786  37647  45487   1208 -16391  -3819       C  
ATOM    302  O6   DG B   9     -23.566 -27.212  42.971  1.00358.54           O  
ANISOU  302  O6   DG B   9    52854  37835  45538   1403 -16274  -3911       O  
ATOM    303  N1   DG B   9     -21.566 -27.528  44.034  1.00355.69           N  
ANISOU  303  N1   DG B   9    52880  36824  45442   1089 -16397  -3727       N  
ATOM    304  C2   DG B   9     -20.241 -27.908  44.035  1.00354.70           C  
ANISOU  304  C2   DG B   9    52803  36566  45399    864 -16515  -3626       C  
ATOM    305  N2   DG B   9     -19.603 -27.838  45.202  1.00352.75           N  
ANISOU  305  N2   DG B   9    52903  35765  45360    769 -16502  -3538       N  
ATOM    306  N3   DG B   9     -19.577 -28.308  42.958  1.00355.63           N  
ANISOU  306  N3   DG B   9    52635  37087  45401    735 -16634  -3611       N  
ATOM    307  C4   DG B   9     -20.353 -28.330  41.853  1.00357.65           C  
ANISOU  307  C4   DG B   9    52553  37898  45438    847 -16631  -3705       C  
ATOM    308  P    DG B  10     -13.817 -29.833  41.285  1.00322.45           P  
ANISOU  308  P    DG B  10    50050  30620  41845    121 -20792  -3452       P  
ATOM    309  OP1  DG B  10     -12.909 -28.700  41.566  1.00321.69           O  
ANISOU  309  OP1  DG B  10    50193  30429  41606     80 -20848  -2912       O  
ATOM    310  OP2  DG B  10     -13.290 -30.995  40.535  1.00323.17           O1-
ANISOU  310  OP2  DG B  10    49794  30929  42067   -101 -20848  -3765       O1-
ATOM    311  O5'  DG B  10     -14.400 -30.346  42.685  1.00320.68           O  
ANISOU  311  O5'  DG B  10    50174  29772  41898    184 -20676  -3641       O  
ATOM    312  C5'  DG B  10     -13.504 -30.743  43.719  1.00318.79           C  
ANISOU  312  C5'  DG B  10    50169  29010  41945    -43 -20686  -3632       C  
ATOM    313  C4'  DG B  10     -13.972 -30.258  45.080  1.00317.07           C  
ANISOU  313  C4'  DG B  10    50402  28220  41849     57 -20584  -3546       C  
ATOM    314  O4'  DG B  10     -15.044 -29.292  44.923  1.00317.82           O  
ANISOU  314  O4'  DG B  10    50562  28459  41735    357 -20508  -3474       O  
ATOM    315  C3'  DG B  10     -14.562 -31.331  45.975  1.00316.37           C  
ANISOU  315  C3'  DG B  10    50387  27772  42046     13 -20486  -3955       C  
ATOM    316  O3'  DG B  10     -13.537 -32.016  46.667  1.00314.82           O  
ANISOU  316  O3'  DG B  10    50329  27185  42105   -262 -20529  -3912       O  
ATOM    317  C2'  DG B  10     -15.413 -30.490  46.907  1.00315.69           C  
ANISOU  317  C2'  DG B  10    50646  27375  41925    230 -20363  -3885       C  
ATOM    318  C1'  DG B  10     -16.038 -29.529  45.912  1.00317.25           C  
ANISOU  318  C1'  DG B  10    50682  28047  41811    477 -20369  -3744       C  
ATOM    319  N9   DG B  10     -17.218 -30.070  45.248  1.00319.04           N  
ANISOU  319  N9   DG B  10    50584  28665  41971    646 -20301  -4147       N  
ATOM    320  C8   DG B  10     -17.376 -30.256  43.907  1.00320.93           C  
ANISOU  320  C8   DG B  10    50420  29501  42017    704 -20361  -4224       C  
ATOM    321  N7   DG B  10     -18.525 -30.757  43.575  1.00322.23           N  
ANISOU  321  N7   DG B  10    50348  29915  42168    861 -20270  -4613       N  
ATOM    322  C5   DG B  10     -19.183 -30.919  44.779  1.00321.19           C  
ANISOU  322  C5   DG B  10    50483  29326  42230    908 -20136  -4809       C  
ATOM    323  C6   DG B  10     -20.475 -31.422  45.038  1.00321.93           C  
ANISOU  323  C6   DG B  10    50484  29440  42396   1059 -19983  -5239       C  
ATOM    324  O6   DG B  10     -21.309 -31.818  44.220  1.00323.60           O  
ANISOU  324  O6   DG B  10    50349  30088  42517   1191 -19937  -5532       O  
ATOM    325  N1   DG B  10     -20.764 -31.434  46.401  1.00320.59           N  
ANISOU  325  N1   DG B  10    50665  28729  42414   1038 -19868  -5314       N  
ATOM    326  C2   DG B  10     -19.900 -30.984  47.380  1.00318.70           C  
ANISOU  326  C2   DG B  10    50821  27994  42276    899 -19903  -4998       C  
ATOM    327  N2   DG B  10     -20.334 -31.065  48.638  1.00317.71           N  
ANISOU  327  N2   DG B  10    50996  27407  42311    893 -19773  -5118       N  
ATOM    328  N3   DG B  10     -18.682 -30.510  47.144  1.00317.90           N  
ANISOU  328  N3   DG B  10    50805  27863  42120    764 -20046  -4595       N  
ATOM    329  C4   DG B  10     -18.391 -30.508  45.827  1.00319.25           C  
ANISOU  329  C4   DG B  10    50636  28556  42109    776 -20155  -4525       C  
ATOM    330  P    DC B  11     -13.298 -33.577  46.384  1.00296.66           P  
ANISOU  330  P    DC B  11    49175  23018  40523   -187 -23386  -4518       P  
ATOM    331  OP1  DC B  11     -11.972 -33.941  46.931  1.00295.62           O  
ANISOU  331  OP1  DC B  11    49194  22497  40630   -427 -23375  -4215       O  
ATOM    332  OP2  DC B  11     -13.595 -33.808  44.952  1.00298.55           O1-
ANISOU  332  OP2  DC B  11    48923  23891  40621   -152 -23470  -4725       O1-
ATOM    333  O5'  DC B  11     -14.440 -34.305  47.235  1.00297.05           O  
ANISOU  333  O5'  DC B  11    49253  22861  40752      1 -23193  -4904       O  
ATOM    334  C5'  DC B  11     -14.418 -34.246  48.659  1.00295.94           C  
ANISOU  334  C5'  DC B  11    49500  22178  40767      8 -23055  -4755       C  
ATOM    335  C4'  DC B  11     -15.445 -33.250  49.169  1.00295.59           C  
ANISOU  335  C4'  DC B  11    49752  22029  40530    242 -22975  -4790       C  
ATOM    336  O4'  DC B  11     -16.441 -33.023  48.139  1.00296.84           O  
ANISOU  336  O4'  DC B  11    49628  22675  40482    433 -23013  -5116       O  
ATOM    337  C3'  DC B  11     -16.209 -33.687  50.416  1.00295.67           C  
ANISOU  337  C3'  DC B  11    49934  21699  40708    340 -22767  -4956       C  
ATOM    338  O3'  DC B  11     -16.362 -32.593  51.319  1.00294.70           O  
ANISOU  338  O3'  DC B  11    50240  21292  40442    454 -22700  -4733       O  
ATOM    339  C2'  DC B  11     -17.553 -34.150  49.863  1.00297.24           C  
ANISOU  339  C2'  DC B  11    49786  22248  40905    521 -22694  -5492       C  
ATOM    340  C1'  DC B  11     -17.732 -33.264  48.643  1.00297.47           C  
ANISOU  340  C1'  DC B  11    49705  22700  40621    629 -22844  -5494       C  
ATOM    341  N1   DC B  11     -18.550 -33.894  47.546  1.00299.38           N  
ANISOU  341  N1   DC B  11    49454  23483  40813    775 -22835  -5907       N  
ATOM    342  C2   DC B  11     -19.933 -34.071  47.707  1.00300.40           C  
ANISOU  342  C2   DC B  11    49490  23722  40928   1018 -22673  -6293       C  
ATOM    343  O2   DC B  11     -20.464 -33.695  48.759  1.00299.71           O  
ANISOU  343  O2   DC B  11    49740  23274  40861   1094 -22545  -6296       O  
ATOM    344  N3   DC B  11     -20.652 -34.636  46.690  1.00302.20           N  
ANISOU  344  N3   DC B  11    49245  24466  41111   1163 -22650  -6660       N  
ATOM    345  C4   DC B  11     -20.029 -35.018  45.575  1.00302.99           C  
ANISOU  345  C4   DC B  11    48985  24957  41180   1067 -22784  -6650       C  
ATOM    346  N4   DC B  11     -20.764 -35.571  44.609  1.00304.75           N  
ANISOU  346  N4   DC B  11    48739  25695  41359   1211 -22749  -7026       N  
ATOM    347  C5   DC B  11     -18.624 -34.848  45.397  1.00302.07           C  
ANISOU  347  C5   DC B  11    48959  24741  41072    812 -22950  -6262       C  
ATOM    348  C6   DC B  11     -17.934 -34.289  46.397  1.00300.26           C  
ANISOU  348  C6   DC B  11    49192  24003  40892    677 -22967  -5901       C  
ATOM    349  P    DT B  12     -16.813 -32.858  52.839  1.00314.65           P  
ANISOU  349  P    DT B  12    53063  23395  43093    508 -22546  -4748       P  
ATOM    350  OP1  DT B  12     -16.526 -31.628  53.610  1.00313.44           O  
ANISOU  350  OP1  DT B  12    53342  22966  42784    557 -22526  -4380       O  
ATOM    351  OP2  DT B  12     -16.227 -34.147  53.270  1.00314.86           O1-
ANISOU  351  OP2  DT B  12    52954  23292  43386    310 -22516  -4741       O1-
ATOM    352  O5'  DT B  12     -18.401 -33.044  52.740  1.00316.02           O  
ANISOU  352  O5'  DT B  12    53067  23771  43236    742 -22404  -5265       O  
ATOM    353  C5'  DT B  12     -19.125 -33.662  53.804  1.00316.56           C  
ANISOU  353  C5'  DT B  12    53252  23626  43401    800 -22198  -5435       C  
ATOM    354  C4'  DT B  12     -20.620 -33.567  53.551  1.00317.76           C  
ANISOU  354  C4'  DT B  12    53260  24011  43463   1047 -22076  -5897       C  
ATOM    355  O4'  DT B  12     -20.850 -33.491  52.118  1.00318.29           O  
ANISOU  355  O4'  DT B  12    52987  24516  43433   1122 -22211  -6108       O  
ATOM    356  C3'  DT B  12     -21.437 -34.764  54.014  1.00319.09           C  
ANISOU  356  C3'  DT B  12    53230  24192  43818   1058 -21895  -6297       C  
ATOM    357  O3'  DT B  12     -21.830 -34.615  55.375  1.00319.10           O  
ANISOU  357  O3'  DT B  12    53546  23887  43809   1077 -21713  -6237       O  
ATOM    358  C2'  DT B  12     -22.636 -34.697  53.079  1.00320.26           C  
ANISOU  358  C2'  DT B  12    53067  24749  43868   1280 -21863  -6763       C  
ATOM    359  C1'  DT B  12     -21.984 -34.267  51.773  1.00319.80           C  
ANISOU  359  C1'  DT B  12    52840  24985  43683   1257 -22097  -6630       C  
ATOM    360  N1   DT B  12     -21.553 -35.416  50.901  1.00320.53           N  
ANISOU  360  N1   DT B  12    52496  25348  43941   1130 -22185  -6809       N  
ATOM    361  C2   DT B  12     -22.469 -35.983  50.045  1.00321.86           C  
ANISOU  361  C2   DT B  12    52241  25972  44080   1267 -22170  -7261       C  
ATOM    362  O2   DT B  12     -23.623 -35.608  49.965  1.00322.46           O  
ANISOU  362  O2   DT B  12    52279  26246  43997   1485 -22092  -7521       O  
ATOM    363  N3   DT B  12     -21.984 -37.018  49.286  1.00322.54           N  
ANISOU  363  N3   DT B  12    51920  26295  44335   1144 -22241  -7409       N  
ATOM    364  C4   DT B  12     -20.692 -37.531  49.303  1.00322.01           C  
ANISOU  364  C4   DT B  12    51833  26046  44471    899 -22322  -7159       C  
ATOM    365  O4   DT B  12     -20.336 -38.462  48.585  1.00322.78           O  
ANISOU  365  O4   DT B  12    51526  26385  44729    806 -22368  -7339       O  
ATOM    366  C5   DT B  12     -19.786 -36.893  50.221  1.00320.56           C  
ANISOU  366  C5   DT B  12    52111  25387  44302    764 -22338  -6680       C  
ATOM    367  C7   DT B  12     -18.369 -37.376  50.324  1.00319.91           C  
ANISOU  367  C7   DT B  12    52028  25095  44427    501 -22417  -6379       C  
ATOM    368  C6   DT B  12     -20.252 -35.880  50.969  1.00319.90           C  
ANISOU  368  C6   DT B  12    52424  25080  44043    885 -22270  -6525       C  
ATOM    369  P    DG B  13     -22.147 -35.919  56.262  1.00357.53           P  
ANISOU  369  P    DG B  13    56054  31474  48319    269 -17241  -5872       P  
ATOM    370  OP1  DG B  13     -22.538 -35.464  57.616  1.00357.53           O  
ANISOU  370  OP1  DG B  13    56364  31212  48271    309 -17077  -5792       O  
ATOM    371  OP2  DG B  13     -21.004 -36.844  56.103  1.00357.12           O1-
ANISOU  371  OP2  DG B  13    55893  31354  48441     69 -17342  -5706       O1-
ATOM    372  O5'  DG B  13     -23.412 -36.592  55.538  1.00359.16           O  
ANISOU  372  O5'  DG B  13    55919  32003  48541    343 -17140  -6388       O  
ATOM    373  C5'  DG B  13     -24.715 -36.034  55.707  1.00359.99           C  
ANISOU  373  C5'  DG B  13    56054  32206  48518    518 -16992  -6657       C  
ATOM    374  C4'  DG B  13     -25.690 -36.566  54.664  1.00361.31           C  
ANISOU  374  C4'  DG B  13    55840  32770  48672    590 -16956  -7107       C  
ATOM    375  O4'  DG B  13     -25.129 -36.426  53.338  1.00360.90           O  
ANISOU  375  O4'  DG B  13    55566  33001  48560    587 -17171  -7055       O  
ATOM    376  C3'  DG B  13     -26.013 -38.044  54.757  1.00362.53           C  
ANISOU  376  C3'  DG B  13    55751  32962  49031    460 -16826  -7405       C  
ATOM    377  O3'  DG B  13     -26.982 -38.284  55.759  1.00363.53           O  
ANISOU  377  O3'  DG B  13    55977  32974  49175    486 -16586  -7623       O  
ATOM    378  C2'  DG B  13     -26.576 -38.303  53.367  1.00363.35           C  
ANISOU  378  C2'  DG B  13    55446  33521  49089    529 -16888  -7734       C  
ATOM    379  C1'  DG B  13     -25.641 -37.458  52.504  1.00362.17           C  
ANISOU  379  C1'  DG B  13    55324  33493  48792    565 -17137  -7441       C  
ATOM    380  N9   DG B  13     -24.532 -38.227  51.954  1.00361.87           N  
ANISOU  380  N9   DG B  13    55090  33527  48879    406 -17288  -7328       N  
ATOM    381  C8   DG B  13     -23.195 -38.096  52.248  1.00360.63           C  
ANISOU  381  C8   DG B  13    55106  33131  48787    276 -17425  -6925       C  
ATOM    382  N7   DG B  13     -22.440 -38.938  51.599  1.00360.79           N  
ANISOU  382  N7   DG B  13    54856  33304  48925    145 -17527  -6944       N  
ATOM    383  C5   DG B  13     -23.331 -39.683  50.837  1.00362.22           C  
ANISOU  383  C5   DG B  13    54661  33848  49118    196 -17455  -7385       C  
ATOM    384  C6   DG B  13     -23.096 -40.748  49.932  1.00363.05           C  
ANISOU  384  C6   DG B  13    54344  34264  49334    104 -17500  -7619       C  
ATOM    385  O6   DG B  13     -22.011 -41.253  49.613  1.00362.67           O  
ANISOU  385  O6   DG B  13    54175  34223  49399    -48 -17620  -7493       O  
ATOM    386  N1   DG B  13     -24.284 -41.227  49.375  1.00364.34           N  
ANISOU  386  N1   DG B  13    54206  34761  49465    192 -17390  -8081       N  
ATOM    387  C2   DG B  13     -25.540 -40.719  49.654  1.00364.92           C  
ANISOU  387  C2   DG B  13    54368  34872  49413    362 -17242  -8261       C  
ATOM    388  N2   DG B  13     -26.578 -41.286  49.023  1.00366.17           N  
ANISOU  388  N2   DG B  13    54188  35389  49551    425 -17140  -8707       N  
ATOM    389  N3   DG B  13     -25.764 -39.724  50.496  1.00364.22           N  
ANISOU  389  N3   DG B  13    54670  34491  49227    445 -17196  -8055       N  
ATOM    390  C4   DG B  13     -24.622 -39.257  51.048  1.00362.86           C  
ANISOU  390  C4   DG B  13    54798  33988  49085    355 -17310  -7619       C  
ATOM    391  P    DC B  14     -27.021 -39.710  56.498  1.00326.41           P  
ANISOU  391  P    DC B  14    52827  25877  45318   1066 -19920  -8463       P  
ATOM    392  OP1  DC B  14     -27.945 -39.606  57.647  1.00327.32           O  
ANISOU  392  OP1  DC B  14    53146  25867  45355   1115 -19676  -8631       O  
ATOM    393  OP2  DC B  14     -25.616 -40.121  56.716  1.00325.43           O1-
ANISOU  393  OP2  DC B  14    52807  25493  45349    819 -20050  -8064       O1-
ATOM    394  O5'  DC B  14     -27.638 -40.705  55.405  1.00327.61           O  
ANISOU  394  O5'  DC B  14    52418  26437  45623   1125 -19898  -8952       O  
ATOM    395  C5'  DC B  14     -28.978 -40.536  54.945  1.00328.73           C  
ANISOU  395  C5'  DC B  14    52339  26913  45652   1350 -19766  -9406       C  
ATOM    396  C4'  DC B  14     -29.275 -41.477  53.787  1.00329.62           C  
ANISOU  396  C4'  DC B  14    51893  27436  45912   1382 -19779  -9805       C  
ATOM    397  O4'  DC B  14     -28.342 -41.227  52.703  1.00328.71           O  
ANISOU  397  O4'  DC B  14    51652  27485  45756   1371 -20033  -9602       O  
ATOM    398  C3'  DC B  14     -29.123 -42.955  54.104  1.00330.19           C  
ANISOU  398  C3'  DC B  14    51729  27411  46318   1158 -19692 -10012       C  
ATOM    399  O3'  DC B  14     -30.337 -43.467  54.635  1.00331.58           O  
ANISOU  399  O3'  DC B  14    51795  27641  46550   1194 -19429 -10425       O  
ATOM    400  C2'  DC B  14     -28.818 -43.548  52.733  1.00330.25           C  
ANISOU  400  C2'  DC B  14    51251  27793  46435   1163 -19825 -10232       C  
ATOM    401  C1'  DC B  14     -27.964 -42.452  52.093  1.00329.05           C  
ANISOU  401  C1'  DC B  14    51275  27690  46058   1231 -20073  -9837       C  
ATOM    402  N1   DC B  14     -26.494 -42.648  52.285  1.00327.90           N  
ANISOU  402  N1   DC B  14    51267  27274  46045   1009 -20251  -9411       N  
ATOM    403  C2   DC B  14     -25.773 -43.449  51.390  1.00327.89           C  
ANISOU  403  C2   DC B  14    50880  27480  46223    897 -20375  -9510       C  
ATOM    404  O2   DC B  14     -26.369 -43.986  50.444  1.00328.83           O  
ANISOU  404  O2   DC B  14    50545  28015  46379    986 -20334  -9947       O  
ATOM    405  N3   DC B  14     -24.436 -43.608  51.582  1.00326.92           N  
ANISOU  405  N3   DC B  14    50872  27118  46223    696 -20522  -9128       N  
ATOM    406  C4   DC B  14     -23.835 -43.003  52.620  1.00325.92           C  
ANISOU  406  C4   DC B  14    51222  26575  46038    608 -20547  -8656       C  
ATOM    407  N4   DC B  14     -22.518 -43.185  52.787  1.00324.99           N  
ANISOU  407  N4   DC B  14    51184  26254  46043    411 -20681  -8291       N  
ATOM    408  C5   DC B  14     -24.557 -42.188  53.535  1.00325.91           C  
ANISOU  408  C5   DC B  14    51611  26373  45847    720 -20422  -8548       C  
ATOM    409  C6   DC B  14     -25.865 -42.038  53.332  1.00326.93           C  
ANISOU  409  C6   DC B  14    51624  26730  45865    917 -20278  -8936       C  
TER     410       DC B  14                                                      
ATOM    411  P    DG C   1      10.084  13.177  31.493  1.00419.28           P  
ANISOU  411  P    DG C   1    52950  51591  54766  13950  12346 -12962       P  
ATOM    412  OP1  DG C   1       8.783  13.430  30.838  1.00423.06           O  
ANISOU  412  OP1  DG C   1    53297  51367  56080  13872  11465 -12290       O  
ATOM    413  OP2  DG C   1      11.112  14.240  31.515  1.00419.12           O1-
ANISOU  413  OP2  DG C   1    53225  52782  53239  13232  13005 -13225       O1-
ATOM    414  O5'  DG C   1      10.743  11.863  30.857  1.00418.62           O  
ANISOU  414  O5'  DG C   1    53016  51658  54382  13884  12520 -13147       O  
ATOM    415  C5'  DG C   1      10.022  10.631  30.840  1.00416.64           C  
ANISOU  415  C5'  DG C   1    52425  50330  55550  14823  12150 -13039       C  
ATOM    416  C4'  DG C   1      10.540   9.681  31.907  1.00411.44           C  
ANISOU  416  C4'  DG C   1    51594  49531  55204  15641  12711 -13576       C  
ATOM    417  O4'  DG C   1      11.984   9.806  32.003  1.00410.58           O  
ANISOU  417  O4'  DG C   1    51894  50622  53486  14966  13525 -14111       O  
ATOM    418  C3'  DG C   1       9.984   9.924  33.307  1.00408.32           C  
ANISOU  418  C3'  DG C   1    50828  48460  55854  16551  12649 -13586       C  
ATOM    419  O3'  DG C   1       8.921   9.004  33.569  1.00404.77           O  
ANISOU  419  O3'  DG C   1    49971  46644  57180  17849  11867 -12959       O  
ATOM    420  C2'  DG C   1      11.175   9.660  34.225  1.00404.63           C  
ANISOU  420  C2'  DG C   1    50458  48707  54576  16631  13564 -14298       C  
ATOM    421  C1'  DG C   1      12.378   9.993  33.346  1.00406.68           C  
ANISOU  421  C1'  DG C   1    51255  50201  53065  15500  14048 -14534       C  
ATOM    422  N9   DG C   1      12.888  11.361  33.493  1.00407.69           N  
ANISOU  422  N9   DG C   1    51651  51260  51991  14780  14416 -14607       N  
ATOM    423  C8   DG C   1      13.203  12.232  32.481  1.00411.32           C  
ANISOU  423  C8   DG C   1    52447  52461  51374  13783  14316 -14309       C  
ATOM    424  N7   DG C   1      13.642  13.383  32.901  1.00410.89           N  
ANISOU  424  N7   DG C   1    52507  53113  50499  13424  14699 -14372       N  
ATOM    425  C5   DG C   1      13.631  13.270  34.282  1.00406.95           C  
ANISOU  425  C5   DG C   1    51763  52373  50485  14166  15101 -14778       C  
ATOM    426  C6   DG C   1      14.008  14.207  35.272  1.00404.71           C  
ANISOU  426  C6   DG C   1    51446  52585  49742  14211  15620 -15007       C  
ATOM    427  O6   DG C   1      14.442  15.354  35.101  1.00405.66           O  
ANISOU  427  O6   DG C   1    51734  53463  48935  13612  15842 -14868       O  
ATOM    428  N1   DG C   1      13.838  13.699  36.565  1.00402.86           N  
ANISOU  428  N1   DG C   1    50910  51848  50309  14851  15625 -15140       N  
ATOM    429  C2   DG C   1      13.373  12.430  36.843  1.00402.16           C  
ANISOU  429  C2   DG C   1    50560  50877  51367  15518  15269 -15114       C  
ATOM    430  N2   DG C   1      13.287  12.100  38.129  1.00402.62           N  
ANISOU  430  N2   DG C   1    50333  50579  52067  15781  15012 -14896       N  
ATOM    431  N3   DG C   1      13.022  11.546  35.920  1.00402.86           N  
ANISOU  431  N3   DG C   1    50645  50468  51955  15681  14922 -15008       N  
ATOM    432  C4   DG C   1      13.174  12.029  34.668  1.00404.93           C  
ANISOU  432  C4   DG C   1    51229  51226  51401  15010  14922 -14923       C  
ATOM    433  P    DC C   2       7.397   9.508  33.671  1.00363.81           P  
ANISOU  433  P    DC C   2    45164  40544  52522  18684  10390 -11243       P  
ATOM    434  OP1  DC C   2       6.533   8.307  33.662  1.00366.47           O  
ANISOU  434  OP1  DC C   2    45722  40041  53478  20267   9294  -9952       O  
ATOM    435  OP2  DC C   2       7.203  10.562  32.651  1.00373.12           O1-
ANISOU  435  OP2  DC C   2    46266  42130  53372  16902  10106 -11170       O1-
ATOM    436  O5'  DC C   2       7.308  10.199  35.112  1.00370.53           O  
ANISOU  436  O5'  DC C   2    45998  41126  53660  19471  10629 -11365       O  
ATOM    437  C5'  DC C   2       7.500  11.605  35.236  1.00367.07           C  
ANISOU  437  C5'  DC C   2    45497  41301  52673  18405  11166 -12012       C  
ATOM    438  C4'  DC C   2       8.396  11.931  36.413  1.00377.86           C  
ANISOU  438  C4'  DC C   2    46425  43335  53811  18269  12468 -13521       C  
ATOM    439  O4'  DC C   2       9.479  12.770  35.975  1.00371.11           O  
ANISOU  439  O4'  DC C   2    45981  44006  51019  16819  13101 -13894       O  
ATOM    440  C3'  DC C   2       7.724  12.711  37.541  1.00378.47           C  
ANISOU  440  C3'  DC C   2    46509  43106  54185  18664  12225 -13169       C  
ATOM    441  O3'  DC C   2       7.289  11.827  38.597  1.00378.06           O  
ANISOU  441  O3'  DC C   2    46429  42321  54895  19462  11448 -12219       O  
ATOM    442  C2'  DC C   2       8.793  13.710  38.025  1.00380.11           C  
ANISOU  442  C2'  DC C   2    46784  44737  52903  17768  13368 -14160       C  
ATOM    443  C1'  DC C   2       9.979  13.459  37.092  1.00376.78           C  
ANISOU  443  C1'  DC C   2    46726  45375  51057  16882  13887 -14454       C  
ATOM    444  N1   DC C   2      10.656  14.706  36.627  1.00371.05           N  
ANISOU  444  N1   DC C   2    46370  45889  48723  15696  14232 -14452       N  
ATOM    445  C2   DC C   2      11.517  15.393  37.494  1.00374.10           C  
ANISOU  445  C2   DC C   2    46816  47077  48247  15508  14906 -14782       C  
ATOM    446  O2   DC C   2      11.698  14.953  38.634  1.00379.69           O  
ANISOU  446  O2   DC C   2    47313  47537  49416  16055  15080 -14975       O  
ATOM    447  N3   DC C   2      12.130  16.522  37.057  1.00370.59           N  
ANISOU  447  N3   DC C   2    46634  47640  46534  14577  15139 -14625       N  
ATOM    448  C4   DC C   2      11.907  16.958  35.812  1.00370.96           C  
ANISOU  448  C4   DC C   2    46887  47944  46117  13823  14742 -14189       C  
ATOM    449  N4   DC C   2      12.531  18.073  35.413  1.00372.63           N  
ANISOU  449  N4   DC C   2    47306  49097  45179  13017  14968 -13974       N  
ATOM    450  C5   DC C   2      11.035  16.271  34.917  1.00373.33           C  
ANISOU  450  C5   DC C   2    47153  47493  47201  13925  14072 -13900       C  
ATOM    451  C6   DC C   2      10.437  15.162  35.362  1.00370.85           C  
ANISOU  451  C6   DC C   2    46566  46140  48199  14894  13842 -14041       C  
ATOM    452  P    DG C   3       8.203  10.612  39.135  1.00523.31           P  
ANISOU  452  P    DG C   3    66092  65805  66936   1694   1054  -1147       P  
ATOM    453  OP1  DG C   3       9.646  10.889  38.971  1.00523.61           O1-
ANISOU  453  OP1  DG C   3    66165  65976  66806   1576   1118  -1187       O1-
ATOM    454  OP2  DG C   3       7.624   9.370  38.577  1.00522.89           O  
ANISOU  454  OP2  DG C   3    66004  65642  67027   1817   1011  -1117       O  
ATOM    455  O5'  DG C   3       7.939  10.631  40.709  1.00522.44           O  
ANISOU  455  O5'  DG C   3    65948  65645  66910   1846   1121  -1216       O  
ATOM    456  C5'  DG C   3       8.687   9.793  41.581  1.00521.52           C  
ANISOU  456  C5'  DG C   3    65793  65505  66855   1994   1214  -1305       C  
ATOM    457  C4'  DG C   3       8.479  10.223  43.020  1.00521.12           C  
ANISOU  457  C4'  DG C   3    65721  65432  66849   2067   1242  -1331       C  
ATOM    458  O4'  DG C   3       9.593  11.059  43.435  1.00522.35           O  
ANISOU  458  O4'  DG C   3    65928  65757  66785   1804   1219  -1277       O  
ATOM    459  C3'  DG C   3       7.233  11.066  43.244  1.00520.98           C  
ANISOU  459  C3'  DG C   3    65698  65317  66932   2132   1183  -1293       C  
ATOM    460  O3'  DG C   3       6.118  10.240  43.590  1.00520.17           O  
ANISOU  460  O3'  DG C   3    65548  65038  67054   2342   1118  -1246       O  
ATOM    461  C2'  DG C   3       7.648  11.983  44.390  1.00520.93           C  
ANISOU  461  C2'  DG C   3    65697  65378  66855   2105   1245  -1342       C  
ATOM    462  C1'  DG C   3       9.114  12.239  44.056  1.00522.30           C  
ANISOU  462  C1'  DG C   3    65922  65746  66781   1813   1224  -1285       C  
ATOM    463  N9   DG C   3       9.329  13.361  43.137  1.00457.19           N  
ANISOU  463  N9   DG C   3    56610  55675  61425  11496   8288  -8633       N  
ATOM    464  C8   DG C   3       9.244  13.335  41.764  1.00457.53           C  
ANISOU  464  C8   DG C   3    56795  55903  61141  11291   8404  -8744       C  
ATOM    465  N7   DG C   3       9.494  14.485  41.205  1.00458.07           N  
ANISOU  465  N7   DG C   3    57021  56417  60606  10926   8651  -8894       N  
ATOM    466  C5   DG C   3       9.764  15.333  42.272  1.00458.03           C  
ANISOU  466  C5   DG C   3    56968  56524  60539  10901   8714  -8893       C  
ATOM    467  C6   DG C   3      10.107  16.705  42.277  1.00458.36           C  
ANISOU  467  C6   DG C   3    57093  57015  60048  10595   8957  -8990       C  
ATOM    468  O6   DG C   3      10.243  17.452  41.308  1.00458.81           O  
ANISOU  468  O6   DG C   3    57287  57498  59540  10256   9166  -9072       O  
ATOM    469  N1   DG C   3      10.297  17.193  43.569  1.00458.08           N  
ANISOU  469  N1   DG C   3    56952  56931  60165  10707   8947  -8956       N  
ATOM    470  C2   DG C   3      10.187  16.428  44.713  1.00457.61           C  
ANISOU  470  C2   DG C   3    56740  56449  60682  11053   8718  -8832       C  
ATOM    471  N2   DG C   3      10.417  17.053  45.875  1.00457.40           N  
ANISOU  471  N2   DG C   3    56638  56457  60697  11101   8749  -8820       N  
ATOM    472  N3   DG C   3       9.868  15.138  44.716  1.00457.32           N  
ANISOU  472  N3   DG C   3    56616  56010  61135  11332   8477  -8707       N  
ATOM    473  C4   DG C   3       9.673  14.656  43.467  1.00457.52           C  
ANISOU  473  C4   DG C   3    56730  56065  61041  11246   8493  -8749       C  
ATOM    474  P    DA C   4       4.925   9.978  42.536  1.00494.03           P  
ANISOU  474  P    DA C   4    61753  60157  65798   5952   2462  -2814       P  
ATOM    475  OP1  DA C   4       3.960   9.066  43.187  1.00491.47           O  
ANISOU  475  OP1  DA C   4    61301  59382  66052   6550   2268  -2625       O  
ATOM    476  OP2  DA C   4       5.513   9.591  41.237  1.00495.80           O1-
ANISOU  476  OP2  DA C   4    62040  60614  65729   5588   2462  -2796       O1-
ATOM    477  O5'  DA C   4       4.230  11.411  42.352  1.00495.52           O  
ANISOU  477  O5'  DA C   4    62057  60350  65869   5694   2314  -2687       O  
ATOM    478  C5'  DA C   4       4.423  12.160  41.146  1.00498.19           C  
ANISOU  478  C5'  DA C   4    62510  60948  65833   5174   2241  -2604       C  
ATOM    479  C4'  DA C   4       5.449  13.257  41.366  1.00499.63           C  
ANISOU  479  C4'  DA C   4    62758  61540  65540   4773   2444  -2776       C  
ATOM    480  O4'  DA C   4       5.797  13.886  40.106  1.00502.20           O  
ANISOU  480  O4'  DA C   4    63178  62163  65473   4260   2373  -2672       O  
ATOM    481  C3'  DA C   4       4.999  14.390  42.299  1.00499.59           C  
ANISOU  481  C3'  DA C   4    62774  61465  65583   4797   2403  -2752       C  
ATOM    482  O3'  DA C   4       5.860  14.470  43.445  1.00498.74           O  
ANISOU  482  O3'  DA C   4    62635  61556  65306   4836   2676  -2991       O  
ATOM    483  C2'  DA C   4       5.107  15.644  41.425  1.00502.31           C  
ANISOU  483  C2'  DA C   4    63215  62054  65585   4287   2271  -2599       C  
ATOM    484  C1'  DA C   4       6.133  15.212  40.389  1.00503.18           C  
ANISOU  484  C1'  DA C   4    63352  62477  65355   4023   2408  -2683       C  
ATOM    485  N9   DA C   4       6.098  16.010  39.163  1.00446.98           N  
ANISOU  485  N9   DA C   4    55537  52854  61442  12695   7940  -8823       N  
ATOM    486  C8   DA C   4       5.215  15.910  38.122  1.00449.72           C  
ANISOU  486  C8   DA C   4    55955  52582  62337  12580   7134  -8155       C  
ATOM    487  N7   DA C   4       5.427  16.781  37.157  1.00454.62           N  
ANISOU  487  N7   DA C   4    56744  53970  62021  11521   7104  -8011       N  
ATOM    488  C5   DA C   4       6.525  17.506  37.600  1.00454.64           C  
ANISOU  488  C5   DA C   4    56825  55093  60825  10968   7887  -8534       C  
ATOM    489  C6   DA C   4       7.253  18.582  37.036  1.00457.85           C  
ANISOU  489  C6   DA C   4    57430  56542  59989   9965   8152  -8523       C  
ATOM    490  N6   DA C   4       6.973  19.137  35.852  1.00462.44           N  
ANISOU  490  N6   DA C   4    58129  57332  60247   9222   7700  -8040       N  
ATOM    491  N1   DA C   4       8.286  19.072  37.751  1.00455.71           N  
ANISOU  491  N1   DA C   4    57236  57007  58905   9839   8851  -8955       N  
ATOM    492  C2   DA C   4       8.588  18.509  38.924  1.00451.23           C  
ANISOU  492  C2   DA C   4    56538  56254  58655  10564   9305  -9431       C  
ATOM    493  N3   DA C   4       7.982  17.503  39.552  1.00448.22           N  
ANISOU  493  N3   DA C   4    55937  55012  59355  11477   9157  -9533       N  
ATOM    494  C4   DA C   4       6.948  17.041  38.831  1.00449.96           C  
ANISOU  494  C4   DA C   4    56100  54415  60449  11673   8410  -9039       C  
ATOM    495  P    DG C   5       5.251  14.816  44.896  1.00380.58           P  
ANISOU  495  P    DG C   5    47244  41382  55976  20630  10674 -10383       P  
ATOM    496  OP1  DG C   5       4.676  13.576  45.462  1.00373.36           O  
ANISOU  496  OP1  DG C   5    45942  39739  56180  20659   9432  -9557       O  
ATOM    497  OP2  DG C   5       4.400  16.016  44.740  1.00378.64           O1-
ANISOU  497  OP2  DG C   5    47723  40708  55436  20740  10536  -9543       O1-
ATOM    498  O5'  DG C   5       6.526  15.232  45.771  1.00384.78           O  
ANISOU  498  O5'  DG C   5    46948  43075  56174  19904  11766 -12095       O  
ATOM    499  C5'  DG C   5       6.397  15.404  47.183  1.00380.82           C  
ANISOU  499  C5'  DG C   5    46059  42536  56098  19629  11506 -12153       C  
ATOM    500  C4'  DG C   5       7.091  16.673  47.650  1.00385.71           C  
ANISOU  500  C4'  DG C   5    46582  44239  55730  19194  12567 -13177       C  
ATOM    501  O4'  DG C   5       7.778  17.297  46.530  1.00393.15           O  
ANISOU  501  O4'  DG C   5    47635  46119  55625  18947  13578 -14026       O  
ATOM    502  C3'  DG C   5       6.162  17.747  48.197  1.00382.20           C  
ANISOU  502  C3'  DG C   5    46874  43313  55030  19440  12356 -12130       C  
ATOM    503  O3'  DG C   5       6.853  18.552  49.145  1.00383.79           O  
ANISOU  503  O3'  DG C   5    46661  44492  54668  18916  13009 -13006       O  
ATOM    504  C2'  DG C   5       5.822  18.538  46.943  1.00384.20           C  
ANISOU  504  C2'  DG C   5    47760  43597  54622  19455  12667 -11805       C  
ATOM    505  C1'  DG C   5       7.157  18.529  46.205  1.00390.99           C  
ANISOU  505  C1'  DG C   5    47873  45883  54804  18747  13567 -13521       C  
ATOM    506  N9   DG C   5       7.011  18.591  44.757  1.00391.60           N  
ANISOU  506  N9   DG C   5    48143  45989  54659  18553  13511 -13500       N  
ATOM    507  C8   DG C   5       6.934  17.526  43.900  1.00392.24           C  
ANISOU  507  C8   DG C   5    48148  45708  55177  18750  13228 -13487       C  
ATOM    508  N7   DG C   5       6.801  17.869  42.656  1.00392.63           N  
ANISOU  508  N7   DG C   5    48422  45900  54861  18492  13253 -13463       N  
ATOM    509  C5   DG C   5       6.783  19.252  42.683  1.00392.19           C  
ANISOU  509  C5   DG C   5    48599  46339  54076  18097  13575 -13434       C  
ATOM    510  C6   DG C   5       6.658  20.171  41.623  1.00393.62           C  
ANISOU  510  C6   DG C   5    49080  46947  53530  17481  13610 -13206       C  
ATOM    511  O6   DG C   5       6.530  19.928  40.426  1.00396.57           O  
ANISOU  511  O6   DG C   5    49581  47337  53761  17059  13248 -12938       O  
ATOM    512  N1   DG C   5       6.693  21.489  42.066  1.00393.70           N  
ANISOU  512  N1   DG C   5    49275  47485  52829  16971  13851 -12941       N  
ATOM    513  C2   DG C   5       6.826  21.864  43.383  1.00390.22           C  
ANISOU  513  C2   DG C   5    48743  47050  52471  17373  14268 -13136       C  
ATOM    514  N2   DG C   5       6.832  23.181  43.631  1.00390.20           N  
ANISOU  514  N2   DG C   5    48981  47554  51724  16771  14484 -12701       N  
ATOM    515  N3   DG C   5       6.946  21.002  44.393  1.00390.28           N  
ANISOU  515  N3   DG C   5    48480  46688  53119  17787  14087 -13269       N  
ATOM    516  C4   DG C   5       6.911  19.719  43.968  1.00391.37           C  
ANISOU  516  C4   DG C   5    48424  46369  53910  18127  13741 -13415       C  
ATOM    517  P    DT C   6       6.054  19.613  50.052  1.00364.05           P  
ANISOU  517  P    DT C   6    44706  41449  52169  18986  12735 -11972       P  
ATOM    518  OP1  DT C   6       6.984  20.131  51.076  1.00365.73           O  
ANISOU  518  OP1  DT C   6    44210  42883  51869  18399  13292 -13104       O  
ATOM    519  OP2  DT C   6       4.778  18.987  50.462  1.00356.19           O1-
ANISOU  519  OP2  DT C   6    44026  39016  52295  19388  11407 -10609       O1-
ATOM    520  O5'  DT C   6       5.706  20.805  49.046  1.00366.26           O  
ANISOU  520  O5'  DT C   6    45976  41584  51604  19135  13410 -11207       O  
ATOM    521  C5'  DT C   6       6.729  21.680  48.599  1.00373.45           C  
ANISOU  521  C5'  DT C   6    46696  43907  51291  18660  14630 -12250       C  
ATOM    522  C4'  DT C   6       6.144  22.776  47.732  1.00374.25           C  
ANISOU  522  C4'  DT C   6    47818  43574  50807  18837  15149 -11231       C  
ATOM    523  O4'  DT C   6       5.714  22.211  46.466  1.00376.11           O  
ANISOU  523  O4'  DT C   6    48494  43177  51233  19364  14873 -10815       O  
ATOM    524  C3'  DT C   6       4.908  23.475  48.315  1.00367.06           C  
ANISOU  524  C3'  DT C   6    47805  41249  50411  19104  14703  -9556       C  
ATOM    525  O3'  DT C   6       4.967  24.873  48.019  1.00368.72           O  
ANISOU  525  O3'  DT C   6    48525  41829  49743  18750  15723  -9235       O  
ATOM    526  C2'  DT C   6       3.759  22.792  47.571  1.00364.06           C  
ANISOU  526  C2'  DT C   6    48117  39379  50830  19818  13692  -8279       C  
ATOM    527  C1'  DT C   6       4.400  22.633  46.207  1.00371.39           C  
ANISOU  527  C1'  DT C   6    48965  41074  51074  19899  14344  -9076       C  
ATOM    528  N1   DT C   6       3.726  21.662  45.272  1.00370.17           N  
ANISOU  528  N1   DT C   6    49083  39928  51638  20553  13319  -8363       N  
ATOM    529  C2   DT C   6       3.595  22.020  43.958  1.00372.90           C  
ANISOU  529  C2   DT C   6    50188  39883  51614  20929  13511  -7712       C  
ATOM    530  O2   DT C   6       3.989  23.081  43.516  1.00367.90           O  
ANISOU  530  O2   DT C   6    49820  39867  50097  20142  14082  -7627       O  
ATOM    531  N3   DT C   6       2.984  21.093  43.169  1.00371.21           N  
ANISOU  531  N3   DT C   6    50112  38853  52077  21452  12419  -7033       N  
ATOM    532  C4   DT C   6       2.487  19.869  43.535  1.00366.93           C  
ANISOU  532  C4   DT C   6    49006  37926  52483  21540  11239  -6916       C  
ATOM    533  O4   DT C   6       1.952  19.116  42.719  1.00365.56           O  
ANISOU  533  O4   DT C   6    48969  37163  52765  21896  10326  -6224       O  
ATOM    534  C5   DT C   6       2.650  19.538  44.934  1.00364.15           C  
ANISOU  534  C5   DT C   6    47886  37980  52495  21117  11175  -7620       C  
ATOM    535  C7   DT C   6       2.151  18.225  45.461  1.00359.18           C  
ANISOU  535  C7   DT C   6    46571  37010  52890  21084  10009  -7532       C  
ATOM    536  C6   DT C   6       3.257  20.446  45.732  1.00366.01           C  
ANISOU  536  C6   DT C   6    48020  38948  52099  20695  12180  -8299       C  
ATOM    537  P    DA C   7       5.011  25.956  49.204  1.00367.39           P  
ANISOU  537  P    DA C   7    48410  41773  49409  18231  16095  -8878       P  
ATOM    538  OP1  DA C   7       6.291  25.793  49.929  1.00370.71           O  
ANISOU  538  OP1  DA C   7    47700  43910  49243  17620  16457 -10436       O  
ATOM    539  OP2  DA C   7       3.730  25.865  49.938  1.00359.12           O1-
ANISOU  539  OP2  DA C   7    47951  39026  49471  18607  15053  -7457       O1-
ATOM    540  O5'  DA C   7       5.021  27.364  48.443  1.00365.36           O  
ANISOU  540  O5'  DA C   7    48589  41913  48318  17639  16851  -8463       O  
ATOM    541  C5'  DA C   7       6.134  27.741  47.641  1.00370.17           C  
ANISOU  541  C5'  DA C   7    48507  44472  47670  16871  17637  -9693       C  
ATOM    542  C4'  DA C   7       5.674  28.199  46.267  1.00361.30           C  
ANISOU  542  C4'  DA C   7    47726  43388  46163  16339  17234  -9136       C  
ATOM    543  O4'  DA C   7       5.352  27.045  45.466  1.00361.23           O  
ANISOU  543  O4'  DA C   7    47799  42646  46805  16966  16463  -9176       O  
ATOM    544  C3'  DA C   7       4.408  29.041  46.263  1.00346.81           C  
ANISOU  544  C3'  DA C   7    46879  40212  44680  16029  16698  -7282       C  
ATOM    545  O3'  DA C   7       4.732  30.426  46.413  1.00343.46           O  
ANISOU  545  O3'  DA C   7    46375  40777  43349  15021  17392  -7106       O  
ATOM    546  C2'  DA C   7       3.811  28.763  44.886  1.00338.11           C  
ANISOU  546  C2'  DA C   7    46078  38833  43555  15817  15887  -6755       C  
ATOM    547  C1'  DA C   7       4.349  27.380  44.525  1.00347.78           C  
ANISOU  547  C1'  DA C   7    46810  40116  45216  16627  15660  -7835       C  
ATOM    548  N9   DA C   7       3.338  26.324  44.528  1.00346.99           N  
ANISOU  548  N9   DA C   7    47314  38130  46397  17710  14652  -6815       N  
ATOM    549  C8   DA C   7       3.013  25.504  45.566  1.00356.39           C  
ANISOU  549  C8   DA C   7    48576  38203  48633  18878  14458  -6723       C  
ATOM    550  N7   DA C   7       2.078  24.629  45.280  1.00356.95           N  
ANISOU  550  N7   DA C   7    49195  36724  49706  19758  13412  -5629       N  
ATOM    551  C5   DA C   7       1.766  24.895  43.960  1.00346.09           C  
ANISOU  551  C5   DA C   7    48157  35417  47924  19097  12888  -4954       C  
ATOM    552  C6   DA C   7       0.849  24.311  43.069  1.00343.21           C  
ANISOU  552  C6   DA C   7    48388  33857  48160  19514  11739  -3686       C  
ATOM    553  N6   DA C   7       0.049  23.296  43.399  1.00353.27           N  
ANISOU  553  N6   DA C   7    50009  33621  50597  20774  10848  -2827       N  
ATOM    554  N1   DA C   7       0.796  24.805  41.816  1.00331.44           N  
ANISOU  554  N1   DA C   7    47081  32858  45993  18588  11503  -3297       N  
ATOM    555  C2   DA C   7       1.592  25.836  41.497  1.00327.86           C  
ANISOU  555  C2   DA C   7    46221  33997  44352  17366  12350  -4121       C  
ATOM    556  N3   DA C   7       2.493  26.465  42.248  1.00331.53           N  
ANISOU  556  N3   DA C   7    46087  35739  44139  16909  13431  -5315       N  
ATOM    557  C4   DA C   7       2.538  25.933  43.477  1.00338.93           C  
ANISOU  557  C4   DA C   7    46878  36133  45768  17818  13654  -5681       C  
ATOM    558  P    DT C   8       3.594  31.546  46.221  1.00349.59           P  
ANISOU  558  P    DT C   8    48609  40002  44216  14922  17829  -4924       P  
ATOM    559  OP1  DT C   8       4.066  32.794  46.862  1.00351.46           O  
ANISOU  559  OP1  DT C   8    48571  41220  43746  14115  18778  -5025       O  
ATOM    560  OP2  DT C   8       2.308  30.950  46.652  1.00345.84           O1-
ANISOU  560  OP2  DT C   8    48985  37337  45081  15869  16986  -3690       O1-
ATOM    561  O5'  DT C   8       3.531  31.771  44.634  1.00341.69           O  
ANISOU  561  O5'  DT C   8    47733  39509  42584  14197  17336  -4552       O  
ATOM    562  C5'  DT C   8       2.343  32.285  44.032  1.00330.24           C  
ANISOU  562  C5'  DT C   8    47194  36836  41448  13850  16653  -2848       C  
ATOM    563  C4'  DT C   8       2.207  31.822  42.588  1.00326.99           C  
ANISOU  563  C4'  DT C   8    46916  36427  40899  13745  15868  -2626       C  
ATOM    564  O4'  DT C   8       2.321  30.381  42.533  1.00333.09           O  
ANISOU  564  O4'  DT C   8    47437  36865  42257  14746  15443  -3388       O  
ATOM    565  C3'  DT C   8       0.872  32.159  41.939  1.00316.03           C  
ANISOU  565  C3'  DT C   8    46564  33421  40091  13700  14912   -755       C  
ATOM    566  O3'  DT C   8       0.976  33.392  41.233  1.00309.43           O  
ANISOU  566  O3'  DT C   8    45840  33315  38413  12501  15145   -158       O  
ATOM    567  C2'  DT C   8       0.639  31.002  40.976  1.00317.17           C  
ANISOU  567  C2'  DT C   8    46742  33209  40558  14248  14035   -825       C  
ATOM    568  C1'  DT C   8       1.374  29.840  41.625  1.00327.66           C  
ANISOU  568  C1'  DT C   8    47399  34898  42200  15139  14331  -2281       C  
ATOM    569  N1   DT C   8       0.503  28.872  42.370  1.00331.14           N  
ANISOU  569  N1   DT C   8    48306  33555  43956  16458  13696  -1646       N  
ATOM    570  C2   DT C   8      -0.512  28.193  41.717  1.00330.76           C  
ANISOU  570  C2   DT C   8    48888  32080  44706  17136  12534   -480       C  
ATOM    571  O2   DT C   8      -0.782  28.347  40.537  1.00326.10           O  
ANISOU  571  O2   DT C   8    48531  31554  43818  16677  11986     88       O  
ATOM    572  N3   DT C   8      -1.212  27.316  42.512  1.00341.06           N  
ANISOU  572  N3   DT C   8    50509  31904  47173  18413  12011     28       N  
ATOM    573  C4   DT C   8      -0.996  27.064  43.859  1.00350.58           C  
ANISOU  573  C4   DT C   8    51478  32905  48823  19029  12549   -524       C  
ATOM    574  O4   DT C   8      -1.663  26.261  44.495  1.00363.16           O  
ANISOU  574  O4   DT C   8    53354  33155  51474  20209  11997     20       O  
ATOM    575  C5   DT C   8       0.078  27.802  44.464  1.00347.15           C  
ANISOU  575  C5   DT C   8    50399  33998  47503  18214  13786  -1758       C  
ATOM    576  C7   DT C   8       0.400  27.608  45.916  1.00357.20           C  
ANISOU  576  C7   DT C   8    51348  35233  49139  18747  14464  -2427       C  
ATOM    577  C6   DT C   8       0.761  28.656  43.701  1.00337.24           C  
ANISOU  577  C6   DT C   8    48822  34213  45102  17008  14276  -2238       C  
ATOM    578  P    DT C   9      -0.319  34.316  41.008  1.00388.61           P  
ANISOU  578  P    DT C   9    55012  43311  49331  10269  11781    597       P  
ATOM    579  OP1  DT C   9       0.105  35.480  40.200  1.00392.72           O  
ANISOU  579  OP1  DT C   9    55362  45089  48763   9025  12155    857       O  
ATOM    580  OP2  DT C   9      -0.954  34.522  42.328  1.00380.96           O1-
ANISOU  580  OP2  DT C   9    54511  41089  49146  10855  11925   1116       O1-
ATOM    581  O5'  DT C   9      -1.305  33.413  40.124  1.00387.82           O  
ANISOU  581  O5'  DT C   9    55559  41750  50044  10817  10556   1570       O  
ATOM    582  C5'  DT C   9      -0.983  33.116  38.767  1.00394.25           C  
ANISOU  582  C5'  DT C   9    56110  43363  50325  10331  10214   1367       C  
ATOM    583  C4'  DT C   9      -1.801  31.936  38.273  1.00392.87           C  
ANISOU  583  C4'  DT C   9    56338  41844  51091  11198   9146   1916       C  
ATOM    584  O4'  DT C   9      -1.909  30.944  39.336  1.00388.76           O  
ANISOU  584  O4'  DT C   9    55710  40533  51469  12396   9105   1380       O  
ATOM    585  C3'  DT C   9      -3.239  32.273  37.868  1.00387.98           C  
ANISOU  585  C3'  DT C   9    56827  39438  51149  11315   8133   3906       C  
ATOM    586  O3'  DT C   9      -3.594  31.563  36.684  1.00390.69           O  
ANISOU  586  O3'  DT C   9    57280  39466  51700  11476   7268   4286       O  
ATOM    587  C2'  DT C   9      -4.054  31.799  39.069  1.00379.96           C  
ANISOU  587  C2'  DT C   9    56321  36757  51288  12466   7845   4440       C  
ATOM    588  C1'  DT C   9      -3.258  30.581  39.489  1.00381.94           C  
ANISOU  588  C1'  DT C   9    55757  37618  51746  13246   8139   2871       C  
ATOM    589  N1   DT C   9      -3.509  30.153  40.906  1.00375.66           N  
ANISOU  589  N1   DT C   9    55014  35962  51758  14245   8375   2647       N  
ATOM    590  C2   DT C   9      -4.394  29.137  41.130  1.00370.33           C  
ANISOU  590  C2   DT C   9    54756  33662  52290  15518   7500   3332       C  
ATOM    591  O2   DT C   9      -4.977  28.556  40.236  1.00370.22           O  
ANISOU  591  O2   DT C   9    55065  32864  52739  15910   6532   4127       O  
ATOM    592  N3   DT C   9      -4.584  28.820  42.442  1.00366.12           N  
ANISOU  592  N3   DT C   9    54216  32492  52400  16342   7785   3084       N  
ATOM    593  C4   DT C   9      -3.985  29.388  43.543  1.00364.41           C  
ANISOU  593  C4   DT C   9    53648  33042  51769  16013   8824   2262       C  
ATOM    594  O4   DT C   9      -4.232  29.008  44.692  1.00368.57           O  
ANISOU  594  O4   DT C   9    54205  32844  52992  16857   8952   2143       O  
ATOM    595  C5   DT C   9      -3.058  30.463  43.248  1.00369.96           C  
ANISOU  595  C5   DT C   9    53928  35439  51200  14672   9685   1625       C  
ATOM    596  C7   DT C   9      -2.342  31.174  44.359  1.00369.52           C  
ANISOU  596  C7   DT C   9    53428  36374  50598  14249  10818    781       C  
ATOM    597  C6   DT C   9      -2.868  30.793  41.954  1.00375.19           C  
ANISOU  597  C6   DT C   9    54583  36751  51223  13884   9409   1859       C  
ATOM    598  P    DC C  10      -5.074  31.692  36.067  1.00398.90           P  
ANISOU  598  P    DC C  10    60478  38211  52873  12741   7524   7040       P  
ATOM    599  OP1  DC C  10      -4.959  31.549  34.600  1.00405.35           O  
ANISOU  599  OP1  DC C  10    61101  39862  53051  12062   7164   7046       O  
ATOM    600  OP2  DC C  10      -5.713  32.902  36.633  1.00394.04           O1-
ANISOU  600  OP2  DC C  10    60542  36851  52326  12297   7724   8164       O1-
ATOM    601  O5'  DC C  10      -5.843  30.411  36.640  1.00393.13           O  
ANISOU  601  O5'  DC C  10    60114  35815  53441  14273   6592   7570       O  
ATOM    602  C5'  DC C  10      -5.474  29.104  36.199  1.00395.98           C  
ANISOU  602  C5'  DC C  10    59920  36526  54009  14932   6272   6710       C  
ATOM    603  C4'  DC C  10      -6.602  28.108  36.424  1.00389.52           C  
ANISOU  603  C4'  DC C  10    59596  33937  54466  16360   5194   7697       C  
ATOM    604  O4'  DC C  10      -6.737  27.834  37.842  1.00383.61           O  
ANISOU  604  O4'  DC C  10    58902  32460  54392  17199   5519   7498       O  
ATOM    605  C3'  DC C  10      -7.984  28.564  35.956  1.00385.58           C  
ANISOU  605  C3'  DC C  10    60120  31887  54494  16491   4077   9734       C  
ATOM    606  O3'  DC C  10      -8.720  27.438  35.485  1.00391.06           O  
ANISOU  606  O3'  DC C  10    60643  32357  55584  17062   3117  10012       O  
ATOM    607  C2'  DC C  10      -8.592  29.136  37.234  1.00386.64           C  
ANISOU  607  C2'  DC C  10    60544  31611  54751  16317   4360  10153       C  
ATOM    608  C1'  DC C  10      -8.039  28.178  38.278  1.00385.49           C  
ANISOU  608  C1'  DC C  10    59781  31732  54956  17151   4855   8911       C  
ATOM    609  N1   DC C  10      -7.935  28.755  39.654  1.00383.24           N  
ANISOU  609  N1   DC C  10    59556  31396  54663  16987   5620   8733       N  
ATOM    610  C2   DC C  10      -8.318  27.978  40.752  1.00379.12           C  
ANISOU  610  C2   DC C  10    58439  30918  54692  16832   4812   8445       C  
ATOM    611  O2   DC C  10      -8.754  26.845  40.551  1.00376.59           O  
ANISOU  611  O2   DC C  10    57486  30681  54919  16740   3420   8301       O  
ATOM    612  N3   DC C  10      -8.220  28.501  41.999  1.00375.02           N  
ANISOU  612  N3   DC C  10    57850  30452  54187  16512   5348   8210       N  
ATOM    613  C4   DC C  10      -7.740  29.738  42.165  1.00377.77           C  
ANISOU  613  C4   DC C  10    58844  30698  53994  16549   6922   8391       C  
ATOM    614  N4   DC C  10      -7.644  30.213  43.412  1.00373.42           N  
ANISOU  614  N4   DC C  10    58170  30227  53484  16188   7430   8174       N  
ATOM    615  C5   DC C  10      -7.338  30.546  41.055  1.00376.10           C  
ANISOU  615  C5   DC C  10    58846  30659  53397  16234   7239   8387       C  
ATOM    616  C6   DC C  10      -7.452  30.020  39.831  1.00378.38           C  
ANISOU  616  C6   DC C  10    59112  30957  53698  16423   6513   8541       C  
ATOM    617  P    DA C  11     -10.294  27.467  35.128  1.00412.37           P  
ANISOU  617  P    DA C  11    61053  35895  59732  13246  -1101   9634       P  
ATOM    618  OP1  DA C  11     -10.616  26.466  34.038  1.00414.66           O  
ANISOU  618  OP1  DA C  11    61198  36436  59919  13153  -1378   9673       O  
ATOM    619  OP2  DA C  11     -10.895  28.840  34.879  1.00411.70           O1-
ANISOU  619  OP2  DA C  11    61602  35551  59274  12493  -1095  10519       O1-
ATOM    620  O5'  DA C  11     -10.989  26.906  36.475  1.00413.09           O  
ANISOU  620  O5'  DA C  11    60859  35643  60453  13856  -1750   9727       O  
ATOM    621  C5'  DA C  11     -12.086  25.962  36.358  1.00410.86           C  
ANISOU  621  C5'  DA C  11    60431  35269  60408  14276  -1407   9266       C  
ATOM    622  C4'  DA C  11     -13.019  26.124  37.531  1.00411.19           C  
ANISOU  622  C4'  DA C  11    60813  34747  60675  14146  -2047  10157       C  
ATOM    623  O4'  DA C  11     -12.266  26.614  38.657  1.00408.33           O  
ANISOU  623  O4'  DA C  11    60555  34316  60274  14217  -1477   9877       O  
ATOM    624  C3'  DA C  11     -14.160  27.124  37.305  1.00412.75           C  
ANISOU  624  C3'  DA C  11    61596  34637  60593  13374  -2504  11226       C  
ATOM    625  O3'  DA C  11     -15.450  26.507  37.192  1.00411.32           O  
ANISOU  625  O3'  DA C  11    61095  34181  61007  12906  -3831  11635       O  
ATOM    626  C2'  DA C  11     -14.077  28.083  38.497  1.00410.03           C  
ANISOU  626  C2'  DA C  11    61639  34307  59847  12926  -1769  11223       C  
ATOM    627  C1'  DA C  11     -13.153  27.369  39.469  1.00407.69           C  
ANISOU  627  C1'  DA C  11    61062  33962  59878  13538  -1439  10615       C  
ATOM    628  N9   DA C  11     -12.369  28.257  40.323  1.00404.44           N  
ANISOU  628  N9   DA C  11    60735  33802  59131  13371   -452  10122       N  
ATOM    629  C8   DA C  11     -11.470  29.231  39.972  1.00403.25           C  
ANISOU  629  C8   DA C  11    60723  34027  58466  12895    267   9904       C  
ATOM    630  N7   DA C  11     -10.954  29.849  41.004  1.00400.12           N  
ANISOU  630  N7   DA C  11    60339  33809  57881  12829   1114   9469       N  
ATOM    631  C5   DA C  11     -11.546  29.244  42.104  1.00399.21           C  
ANISOU  631  C5   DA C  11    60106  33417  58160  13280    942   9412       C  
ATOM    632  C6   DA C  11     -11.412  29.453  43.489  1.00396.19           C  
ANISOU  632  C6   DA C  11    59663  33068  57802  13422   1565   9051       C  
ATOM    633  N6   DA C  11     -10.608  30.365  44.024  1.00393.37           N  
ANISOU  633  N6   DA C  11    59333  33055  57073  13117   2540   8637       N  
ATOM    634  N1   DA C  11     -12.153  28.676  44.313  1.00393.15           N  
ANISOU  634  N1   DA C  11    58890  32537  57951  13504    731   8912       N  
ATOM    635  C2   DA C  11     -12.965  27.762  43.770  1.00396.25           C  
ANISOU  635  C2   DA C  11    59076  32810  58672  13594   -280   9181       C  
ATOM    636  N3   DA C  11     -13.173  27.477  42.489  1.00398.90           N  
ANISOU  636  N3   DA C  11    59441  33027  59096  13533   -924   9556       N  
ATOM    637  C4   DA C  11     -12.425  28.261  41.697  1.00401.85           C  
ANISOU  637  C4   DA C  11    60352  33404  58930  13623    -29   9814       C  
ATOM    638  P    DC C  12     -15.962  25.516  38.260  1.00403.64           P  
ANISOU  638  P    DC C  12    59686  43744  49936  -4787   4218  24396       P  
ATOM    639  OP1  DC C  12     -15.572  25.723  39.670  1.00365.09           O  
ANISOU  639  OP1  DC C  12    59040  36935  42743  -5127   4440  20123       O  
ATOM    640  OP2  DC C  12     -15.772  24.179  37.660  1.00407.16           O1-
ANISOU  640  OP2  DC C  12    70203  39650  44851  -6324   5532  19391       O1-
ATOM    641  O5'  DC C  12     -17.495  25.927  38.053  1.00404.00           O  
ANISOU  641  O5'  DC C  12    70199  39933  43368  -5784   5287  19124       O  
ATOM    642  C5'  DC C  12     -18.475  24.923  37.803  1.00406.28           C  
ANISOU  642  C5'  DC C  12    60591  45151  48624  -4481   4177  24642       C  
ATOM    643  C4'  DC C  12     -19.809  25.549  37.419  1.00405.22           C  
ANISOU  643  C4'  DC C  12    70431  40938  42597  -5303   5081  19439       C  
ATOM    644  O4'  DC C  12     -19.744  26.036  36.053  1.00374.06           O  
ANISOU  644  O4'  DC C  12    60724  40135  41268  -4554   4432  20977       O  
ATOM    645  C3'  DC C  12     -21.009  24.613  37.453  1.00373.57           C  
ANISOU  645  C3'  DC C  12    60748  40050  41142  -4294   4183  21000       C  
ATOM    646  O3'  DC C  12     -22.192  25.353  37.758  1.00368.55           O  
ANISOU  646  O3'  DC C  12    59986  39734  40313  -4022   3966  20730       O  
ATOM    647  C2'  DC C  12     -21.040  24.074  36.029  1.00409.87           C  
ANISOU  647  C2'  DC C  12    70792  42321  42620  -5036   4999  20167       C  
ATOM    648  C1'  DC C  12     -20.631  25.302  35.229  1.00409.01           C  
ANISOU  648  C1'  DC C  12    70687  42283  42436  -5153   5133  20017       C  
ATOM    649  N1   DC C  12     -19.925  24.989  33.943  1.00412.46           N  
ANISOU  649  N1   DC C  12    70822  42996  42898  -5317   5329  20477       N  
ATOM    650  C2   DC C  12     -20.652  24.522  32.839  1.00415.29           C  
ANISOU  650  C2   DC C  12    71037  43863  42890  -5169   5290  20902       C  
ATOM    651  O2   DC C  12     -21.872  24.359  32.951  1.00414.92           O  
ANISOU  651  O2   DC C  12    63324  48048  46278  -4141   4291  24938       O  
ATOM    652  N3   DC C  12     -19.989  24.246  31.678  1.00394.89           N  
ANISOU  652  N3   DC C  12    64159  43586  42295  -4751   4891  22253       N  
ATOM    653  C4   DC C  12     -18.666  24.445  31.611  1.00418.54           C  
ANISOU  653  C4   DC C  12    64173  47785  47069  -4814   4884  24907       C  
ATOM    654  N4   DC C  12     -18.050  24.177  30.461  1.00421.55           N  
ANISOU  654  N4   DC C  12    71179  44955  44037  -5712   5834  21687       N  
ATOM    655  C5   DC C  12     -17.917  24.922  32.725  1.00415.58           C  
ANISOU  655  C5   DC C  12    70831  43353  43718  -5750   5700  20837       C  
ATOM    656  C6   DC C  12     -18.579  25.185  33.854  1.00412.62           C  
ANISOU  656  C6   DC C  12    62431  46841  47504  -4657   4595  24802       C  
ATOM    657  P    DC C  13     -23.339  24.699  38.674  1.00376.41           P  
ANISOU  657  P    DC C  13    65474  38547  38998  -4297   4247  19260       P  
ATOM    658  OP1  DC C  13     -24.306  25.773  38.989  1.00375.65           O  
ANISOU  658  OP1  DC C  13    57149  42796  42784  -3356   3357  23477       O  
ATOM    659  OP2  DC C  13     -22.679  23.956  39.772  1.00376.09           O1-
ANISOU  659  OP2  DC C  13    65447  38046  39403  -4434   4280  19171       O1-
ATOM    660  O5'  DC C  13     -24.038  23.637  37.702  1.00379.10           O  
ANISOU  660  O5'  DC C  13    58448  42893  42700  -3542   3557  23417       O  
ATOM    661  C5'  DC C  13     -25.032  22.746  38.202  1.00379.55           C  
ANISOU  661  C5'  DC C  13    58670  42881  42660  -3417   3433  23436       C  
ATOM    662  C4'  DC C  13     -25.789  22.103  37.056  1.00364.37           C  
ANISOU  662  C4'  DC C  13    60106  39692  38645  -3524   3611  21522       C  
ATOM    663  O4'  DC C  13     -25.008  22.230  35.839  1.00368.82           O  
ANISOU  663  O4'  DC C  13    60800  40340  38995  -3702   3818  21771       O  
ATOM    664  C3'  DC C  13     -26.067  20.609  37.219  1.00383.61           C  
ANISOU  664  C3'  DC C  13    60288  43211  42255  -3351   3420  23409       C  
ATOM    665  O3'  DC C  13     -27.325  20.284  36.631  1.00384.39           O  
ANISOU  665  O3'  DC C  13    65591  41062  39397  -3492   3634  20900       O  
ATOM    666  C2'  DC C  13     -24.914  19.976  36.449  1.00386.08           C  
ANISOU  666  C2'  DC C  13    61167  43071  42454  -3653   3702  23343       C  
ATOM    667  C1'  DC C  13     -24.773  20.951  35.293  1.00386.36           C  
ANISOU  667  C1'  DC C  13    61265  43454  42081  -3662   3772  23326       C  
ATOM    668  N1   DC C  13     -23.422  20.936  34.647  1.00378.76           N  
ANISOU  668  N1   DC C  13    62347  41249  40315  -4132   4219  22341       N  
ATOM    669  C2   DC C  13     -23.318  20.915  33.248  1.00389.85           C  
ANISOU  669  C2   DC C  13    65227  42251  40648  -4289   4449  21814       C  
ATOM    670  O2   DC C  13     -24.351  20.914  32.573  1.00390.50           O  
ANISOU  670  O2   DC C  13    62821  44099  41452  -3835   4059  23228       O  
ATOM    671  N3   DC C  13     -22.086  20.895  32.677  1.00391.09           N  
ANISOU  671  N3   DC C  13    65115  42372  41111  -4543   4675  22010       N  
ATOM    672  C4   DC C  13     -20.997  20.911  33.455  1.00390.17           C  
ANISOU  672  C4   DC C  13    62455  42991  42801  -4535   4554  23150       C  
ATOM    673  N4   DC C  13     -19.802  20.906  32.864  1.00391.30           N  
ANISOU  673  N4   DC C  13    62793  42827  43058  -4820   4796  23085       N  
ATOM    674  C5   DC C  13     -21.088  20.923  34.877  1.00379.32           C  
ANISOU  674  C5   DC C  13    62270  40636  41220  -4640   4579  22293       C  
ATOM    675  C6   DC C  13     -22.306  20.935  35.424  1.00386.89           C  
ANISOU  675  C6   DC C  13    61301  42778  42921  -4175   4162  23248       C  
ATOM    676  P    DG C  14     -28.103  18.938  37.042  1.00485.48           P  
ANISOU  676  P    DG C  14    69317  58044  57100  -1699   1768  11986       P  
ATOM    677  OP1  DG C  14     -29.254  19.321  37.888  1.00485.09           O  
ANISOU  677  OP1  DG C  14    69351  58016  56944  -1581   1653  12075       O  
ATOM    678  OP2  DG C  14     -27.110  17.970  37.558  1.00480.22           O1-
ANISOU  678  OP2  DG C  14    69263  56839  56359  -1968   2004  12966       O1-
ATOM    679  O5'  DG C  14     -28.650  18.374  35.648  1.00486.69           O  
ANISOU  679  O5'  DG C  14    69337  58478  57106  -1597   1693  11755       O  
ATOM    680  C5'  DG C  14     -29.526  19.164  34.850  1.00482.13           C  
ANISOU  680  C5'  DG C  14    69350  57906  55932  -1593   1722  12610       C  
ATOM    681  C4'  DG C  14     -29.669  18.567  33.460  1.00487.51           C  
ANISOU  681  C4'  DG C  14    69374  59013  56846  -1426   1566  11587       C  
ATOM    682  O4'  DG C  14     -28.728  19.203  32.552  1.00488.06           O  
ANISOU  682  O4'  DG C  14    69349  59163  56928  -1505   1659  11467       O  
ATOM    683  C3'  DG C  14     -29.364  17.080  33.371  1.00488.22           C  
ANISOU  683  C3'  DG C  14    69373  59072  57058  -1427   1558  11458       C  
ATOM    684  O3'  DG C  14     -30.539  16.317  33.620  1.00488.02           O  
ANISOU  684  O3'  DG C  14    69407  59095  56923  -1294   1422  11507       O  
ATOM    685  C2'  DG C  14     -28.896  16.944  31.926  1.00488.92           C  
ANISOU  685  C2'  DG C  14    69365  59329  57073  -1441   1591  11310       C  
ATOM    686  C1'  DG C  14     -28.075  18.216  31.766  1.00488.75           C  
ANISOU  686  C1'  DG C  14    69336  59290  57076  -1540   1698  11331       C  
ATOM    687  N9   DG C  14     -26.702  18.093  32.247  1.00488.89           N  
ANISOU  687  N9   DG C  14    69293  59114  57348  -1692   1829  11302       N  
ATOM    688  C8   DG C  14     -26.228  18.505  33.465  1.00487.71           C  
ANISOU  688  C8   DG C  14    69270  58707  57329  -1797   1908  11529       C  
ATOM    689  N7   DG C  14     -24.961  18.276  33.635  1.00483.70           N  
ANISOU  689  N7   DG C  14    69203  57814  56768  -2069   2160  12265       N  
ATOM    690  C5   DG C  14     -24.559  17.679  32.453  1.00488.47           C  
ANISOU  690  C5   DG C  14    69216  58765  57617  -1948   2049  11362       C  
ATOM    691  C6   DG C  14     -23.285  17.218  32.069  1.00488.76           C  
ANISOU  691  C6   DG C  14    69169  58697  57839  -2081   2162  11291       C  
ATOM    692  O6   DG C  14     -22.245  17.258  32.725  1.00487.98           O  
ANISOU  692  O6   DG C  14    69119  58321  57971  -2244   2279  11420       O  
ATOM    693  N1   DG C  14     -23.292  16.659  30.789  1.00490.53           N  
ANISOU  693  N1   DG C  14    69184  59179  58016  -1996   2105  10955       N  
ATOM    694  C2   DG C  14     -24.409  16.584  29.981  1.00491.24           C  
ANISOU  694  C2   DG C  14    69233  59545  57872  -1830   1977  10827       C  
ATOM    695  N2   DG C  14     -24.232  16.029  28.774  1.00491.47           N  
ANISOU  695  N2   DG C  14    69233  59721  57784  -1813   1984  10771       N  
ATOM    696  N3   DG C  14     -25.616  17.021  30.335  1.00490.44           N  
ANISOU  696  N3   DG C  14    69270  59498  57577  -1730   1887  10988       N  
ATOM    697  C4   DG C  14     -25.616  17.553  31.583  1.00489.44           C  
ANISOU  697  C4   DG C  14    69261  59170  57533  -1784   1919  11186       C  
ATOM    698  P    DG C  15     -30.524  15.136  34.711  1.00470.46           P  
ANISOU  698  P    DG C  15    73038  54468  51246  -2290   2478  20396       P  
ATOM    699  OP1  DG C  15     -31.738  15.294  35.543  1.00470.35           O  
ANISOU  699  OP1  DG C  15    73091  54499  51120  -2060   2237  20437       O  
ATOM    700  OP2  DG C  15     -29.204  15.145  35.380  1.00470.44           O1-
ANISOU  700  OP2  DG C  15    72970  54060  51716  -2583   2735  20395       O1-
ATOM    701  O5'  DG C  15     -30.667  13.798  33.837  1.00470.63           O  
ANISOU  701  O5'  DG C  15    73057  54640  51122  -2204   2403  20360       O  
ATOM    702  C5'  DG C  15     -29.547  12.924  33.643  1.00470.75           C  
ANISOU  702  C5'  DG C  15    73006  54426  51430  -2421   2606  20333       C  
ATOM    703  C4'  DG C  15     -28.565  13.504  32.637  1.00470.82           C  
ANISOU  703  C4'  DG C  15    72956  54539  51394  -2603   2812  20289       C  
ATOM    704  O4'  DG C  15     -27.666  14.394  33.320  1.00470.72           O  
ANISOU  704  O4'  DG C  15    72894  54243  51714  -2841   3023  20299       O  
ATOM    705  C3'  DG C  15     -27.685  12.473  31.928  1.00470.98           C  
ANISOU  705  C3'  DG C  15    72916  54493  51543  -2745   2952  20245       C  
ATOM    706  O3'  DG C  15     -28.065  12.366  30.553  1.00471.09           O  
ANISOU  706  O3'  DG C  15    72948  54939  51106  -2604   2862  20204       O  
ATOM    707  C2'  DG C  15     -26.243  12.995  32.085  1.00469.44           C  
ANISOU  707  C2'  DG C  15    72811  53872  51684  -3135   3307  20509       C  
ATOM    708  C1'  DG C  15     -26.411  14.381  32.702  1.00468.62           C  
ANISOU  708  C1'  DG C  15    72809  53761  51485  -3149   3327  20662       C  
ATOM    709  N9   DG C  15     -25.419  14.707  33.729  1.00470.72           N  
ANISOU  709  N9   DG C  15    72746  53687  52418  -3348   3455  20254       N  
ATOM    710  C8   DG C  15     -25.685  15.217  34.979  1.00467.44           C  
ANISOU  710  C8   DG C  15    72738  52865  52003  -3439   3510  20878       C  
ATOM    711  N7   DG C  15     -24.620  15.423  35.697  1.00470.51           N  
ANISOU  711  N7   DG C  15    72676  53017  53079  -3606   3600  20269       N  
ATOM    712  C5   DG C  15     -23.573  15.029  34.871  1.00470.63           C  
ANISOU  712  C5   DG C  15    72603  52961  53253  -3812   3784  20209       C  
ATOM    713  C6   DG C  15     -22.184  15.031  35.123  1.00470.62           C  
ANISOU  713  C6   DG C  15    72493  52538  53785  -4137   4011  20145       C  
ATOM    714  O6   DG C  15     -21.601  15.397  36.151  1.00470.52           O  
ANISOU  714  O6   DG C  15    72441  52109  54226  -4310   4090  20121       O  
ATOM    715  N1   DG C  15     -21.457  14.547  34.023  1.00468.47           N  
ANISOU  715  N1   DG C  15    72422  52192  53384  -4347   4222  20520       N  
ATOM    716  C2   DG C  15     -22.025  14.129  32.841  1.00470.90           C  
ANISOU  716  C2   DG C  15    72497  53100  53323  -4071   4048  20105       C  
ATOM    717  N2   DG C  15     -21.181  13.702  31.894  1.00469.76           N  
ANISOU  717  N2   DG C  15    72425  52896  53165  -4268   4239  20286       N  
ATOM    718  N3   DG C  15     -23.334  14.125  32.599  1.00470.90           N  
ANISOU  718  N3   DG C  15    72604  53493  52822  -3759   3822  20156       N  
ATOM    719  C4   DG C  15     -24.044  14.586  33.660  1.00468.40           C  
ANISOU  719  C4   DG C  15    72633  52951  52385  -3731   3783  20646       C  
ATOM    720  P    DC C  16     -28.878  11.079  30.038  1.00421.02           P  
ANISOU  720  P    DC C  16    65018  49416  45535  -2047   2284  17701       P  
ATOM    721  OP1  DC C  16     -29.753  11.508  28.923  1.00421.91           O  
ANISOU  721  OP1  DC C  16    65060  49973  45272  -1842   2106  17502       O  
ATOM    722  OP2  DC C  16     -29.469  10.427  31.228  1.00421.22           O1-
ANISOU  722  OP2  DC C  16    65046  49274  45726  -1942   2146  17693       O1-
ATOM    723  O5'  DC C  16     -27.744  10.103  29.471  1.00425.24           O  
ANISOU  723  O5'  DC C  16    64991  50025  46554  -2106   2333  16903       O  
ATOM    724  C5'  DC C  16     -27.125  10.381  28.220  1.00428.33           C  
ANISOU  724  C5'  DC C  16    64982  50750  47015  -2088   2340  16293       C  
ATOM    725  C4'  DC C  16     -25.695   9.868  28.194  1.00431.23           C  
ANISOU  725  C4'  DC C  16    64919  50955  47973  -2280   2506  15747       C  
ATOM    726  O4'  DC C  16     -24.963  10.417  29.320  1.00425.26           O  
ANISOU  726  O4'  DC C  16    64833  49551  47194  -2656   2848  16868       O  
ATOM    727  C3'  DC C  16     -25.539   8.353  28.296  1.00436.72           C  
ANISOU  727  C3'  DC C  16    64937  51732  49263  -2162   2350  14733       C  
ATOM    728  O3'  DC C  16     -24.429   7.941  27.499  1.00442.00           O  
ANISOU  728  O3'  DC C  16    64913  52599  50427  -2163   2341  13725       O  
ATOM    729  C2'  DC C  16     -25.281   8.142  29.787  1.00432.21           C  
ANISOU  729  C2'  DC C  16    64878  50511  48832  -2441   2576  15588       C  
ATOM    730  C1'  DC C  16     -24.453   9.370  30.122  1.00426.79           C  
ANISOU  730  C1'  DC C  16    64793  49403  47963  -2786   2910  16584       C  
ATOM    731  N1   DC C  16     -24.534   9.792  31.554  1.00420.52           N  
ANISOU  731  N1   DC C  16    64741  47938  47101  -3064   3137  17758       N  
ATOM    732  C2   DC C  16     -23.421  10.381  32.150  1.00420.38           C  
ANISOU  732  C2   DC C  16    64655  47579  47491  -3331   3339  17747       C  
ATOM    733  O2   DC C  16     -22.402  10.525  31.482  1.00420.43           O  
ANISOU  733  O2   DC C  16    64593  47580  47571  -3492   3493  17706       O  
ATOM    734  N3   DC C  16     -23.491  10.768  33.446  1.00420.24           N  
ANISOU  734  N3   DC C  16    64643  47252  47776  -3394   3345  17766       N  
ATOM    735  C4   DC C  16     -24.622  10.592  34.134  1.00420.18           C  
ANISOU  735  C4   DC C  16    64711  47278  47661  -3205   3170  17811       C  
ATOM    736  N4   DC C  16     -24.648  10.999  35.407  1.00420.04           N  
ANISOU  736  N4   DC C  16    64700  46971  47925  -3263   3177  17827       N  
ATOM    737  C5   DC C  16     -25.773   9.988  33.541  1.00420.27           C  
ANISOU  737  C5   DC C  16    64794  47623  47267  -2936   2965  17836       C  
ATOM    738  C6   DC C  16     -25.686   9.608  32.259  1.00420.41           C  
ANISOU  738  C6   DC C  16    64806  47935  46995  -2874   2951  17810       C  
ATOM    739  P    DT C  17     -23.923   6.415  27.503  1.00404.54           P  
ANISOU  739  P    DT C  17    63626  46250  43829  -3137   3342  19097       P  
ATOM    740  OP1  DT C  17     -23.545   6.085  26.110  1.00408.41           O  
ANISOU  740  OP1  DT C  17    63661  47299  44219  -2946   3203  18351       O  
ATOM    741  OP2  DT C  17     -24.924   5.571  28.193  1.00404.28           O1-
ANISOU  741  OP2  DT C  17    63687  46124  43798  -2966   3152  19178       O1-
ATOM    742  O5'  DT C  17     -22.590   6.464  28.389  1.00403.57           O  
ANISOU  742  O5'  DT C  17    63470  45369  44498  -3640   3724  19236       O  
ATOM    743  C5'  DT C  17     -21.612   7.471  28.135  1.00402.61           C  
ANISOU  743  C5'  DT C  17    63382  45149  44442  -3884   3956  19376       C  
ATOM    744  C4'  DT C  17     -20.297   7.156  28.831  1.00402.11           C  
ANISOU  744  C4'  DT C  17    63211  44272  45300  -4380   4265  19382       C  
ATOM    745  O4'  DT C  17     -20.350   7.588  30.212  1.00397.81           O  
ANISOU  745  O4'  DT C  17    63147  43084  44917  -4656   4450  20153       O  
ATOM    746  C3'  DT C  17     -19.910   5.682  28.860  1.00404.95           C  
ANISOU  746  C3'  DT C  17    63158  44276  46428  -4499   4248  18792       C  
ATOM    747  O3'  DT C  17     -18.494   5.551  28.709  1.00405.75           O  
ANISOU  747  O3'  DT C  17    62982  43796  47388  -4930   4474  18496       O  
ATOM    748  C2'  DT C  17     -20.379   5.234  30.248  1.00402.11           C  
ANISOU  748  C2'  DT C  17    63138  43334  46312  -4647   4302  19294       C  
ATOM    749  C1'  DT C  17     -20.130   6.491  31.075  1.00397.68           C  
ANISOU  749  C1'  DT C  17    63078  42406  45618  -4886   4511  20098       C  
ATOM    750  N1   DT C  17     -21.037   6.654  32.250  1.00394.20           N  
ANISOU  750  N1   DT C  17    63148  41813  44816  -4791   4458  20806       N  
ATOM    751  C2   DT C  17     -20.502   7.045  33.449  1.00390.78           C  
ANISOU  751  C2   DT C  17    63032  40503  44945  -5201   4688  21335       C  
ATOM    752  O2   DT C  17     -19.314   7.238  33.611  1.00390.19           O  
ANISOU  752  O2   DT C  17    62858  39680  45716  -5679   4930  21263       O  
ATOM    753  N3   DT C  17     -21.407   7.190  34.465  1.00388.46           N  
ANISOU  753  N3   DT C  17    63122  40217  44258  -5021   4578  21844       N  
ATOM    754  C4   DT C  17     -22.772   6.996  34.399  1.00388.57           C  
ANISOU  754  C4   DT C  17    63289  40905  43445  -4539   4284  21963       C  
ATOM    755  O4   DT C  17     -23.504   7.159  35.371  1.00388.45           O  
ANISOU  755  O4   DT C  17    63358  40918  43318  -4358   4127  22024       O  
ATOM    756  C5   DT C  17     -23.276   6.594  33.108  1.00391.39           C  
ANISOU  756  C5   DT C  17    63380  42040  43290  -4193   4073  21500       C  
ATOM    757  C7   DT C  17     -24.743   6.357  32.913  1.00391.33           C  
ANISOU  757  C7   DT C  17    63535  42679  42474  -3709   3726  21598       C  
ATOM    758  C6   DT C  17     -22.395   6.455  32.101  1.00394.39           C  
ANISOU  758  C6   DT C  17    63315  42516  44020  -4315   4162  20893       C  
ATOM    759  P    DC C  18     -17.768   6.043  27.357  1.00532.57           P  
ANISOU  759  P    DC C  18    72110  64507  65737  -2004   1846   7459       P  
ATOM    760  OP1  DC C  18     -16.878   7.167  27.713  1.00528.41           O  
ANISOU  760  OP1  DC C  18    72017  63567  65187  -2307   2090   8189       O  
ATOM    761  OP2  DC C  18     -18.789   6.220  26.300  1.00535.79           O1-
ANISOU  761  OP2  DC C  18    72214  65491  65870  -1670   1625   6923       O1-
ATOM    762  O5'  DC C  18     -16.874   4.793  26.912  1.00537.00           O  
ANISOU  762  O5'  DC C  18    72104  65138  66793  -1935   1707   6589       O  
ATOM    763  C5'  DC C  18     -15.640   4.520  27.566  1.00534.38           C  
ANISOU  763  C5'  DC C  18    71974  64192  66875  -2306   1903   6944       C  
ATOM    764  C4'  DC C  18     -15.292   3.040  27.470  1.00537.56           C  
ANISOU  764  C4'  DC C  18    71957  64572  67719  -2283   1781   6266       C  
ATOM    765  O4'  DC C  18     -16.286   2.262  28.184  1.00537.78           O  
ANISOU  765  O4'  DC C  18    71982  64598  67751  -2236   1741   6236       O  
ATOM    766  C3'  DC C  18     -15.258   2.465  26.057  1.00544.38           C  
ANISOU  766  C3'  DC C  18    72087  66211  68542  -1822   1453   5098       C  
ATOM    767  O3'  DC C  18     -14.302   1.412  25.979  1.00545.22           O  
ANISOU  767  O3'  DC C  18    72011  66041  69107  -1975   1442   4793       O  
ATOM    768  C2'  DC C  18     -16.679   1.942  25.877  1.00547.94           C  
ANISOU  768  C2'  DC C  18    72211  67205  68777  -1461   1230   4547       C  
ATOM    769  C1'  DC C  18     -17.005   1.445  27.281  1.00543.87           C  
ANISOU  769  C1'  DC C  18    72127  66142  68376  -1759   1423   5229       C  
ATOM    770  N1   DC C  18     -18.455   1.528  27.624  1.00543.46           N  
ANISOU  770  N1   DC C  18    72200  66308  67982  -1599   1370   5397       N  
ATOM    771  C2   DC C  18     -18.972   0.697  28.620  1.00542.02           C  
ANISOU  771  C2   DC C  18    72176  65876  67892  -1701   1424   5633       C  
ATOM    772  O2   DC C  18     -18.208  -0.085  29.197  1.00540.91           O  
ANISOU  772  O2   DC C  18    72078  65278  68167  -1968   1531   5703       O  
ATOM    773  N3   DC C  18     -20.297   0.769  28.923  1.00541.29           N  
ANISOU  773  N3   DC C  18    72240  65954  67473  -1561   1371   5843       N  
ATOM    774  C4   DC C  18     -21.074   1.648  28.281  1.00541.24           C  
ANISOU  774  C4   DC C  18    72300  66252  67095  -1395   1299   5917       C  
ATOM    775  N4   DC C  18     -22.364   1.705  28.617  1.00539.52           N  
ANISOU  775  N4   DC C  18    72340  66089  66564  -1317   1268   6275       N  
ATOM    776  C5   DC C  18     -20.560   2.505  27.262  1.00542.49           C  
ANISOU  776  C5   DC C  18    72310  66615  67196  -1331   1265   5693       C  
ATOM    777  C6   DC C  18     -19.258   2.413  26.970  1.00543.84           C  
ANISOU  777  C6   DC C  18    72269  66704  67663  -1410   1291   5401       C  
ATOM    778  P    DC C  19     -13.830   0.852  24.548  1.00649.35           P  
ANISOU  778  P    DC C  19    82241  82241  82241      0      0      0       P  
ATOM    779  OP1  DC C  19     -12.356   0.725  24.585  1.00649.35           O  
ANISOU  779  OP1  DC C  19    82241  82241  82241      0      0      0       O  
ATOM    780  OP2  DC C  19     -14.471   1.682  23.502  1.00649.35           O1-
ANISOU  780  OP2  DC C  19    82241  82241  82241      0      0      0       O1-
ATOM    781  O5'  DC C  19     -14.470  -0.612  24.469  1.00649.35           O  
ANISOU  781  O5'  DC C  19    82241  82241  82241      0      0      0       O  
ATOM    782  C5'  DC C  19     -13.860  -1.692  25.166  1.00649.35           C  
ANISOU  782  C5'  DC C  19    82241  82241  82241      0      0      0       C  
ATOM    783  C4'  DC C  19     -14.670  -2.969  25.016  1.00649.35           C  
ANISOU  783  C4'  DC C  19    82241  82241  82241      0      0      0       C  
ATOM    784  O4'  DC C  19     -16.024  -2.748  25.493  1.00649.35           O  
ANISOU  784  O4'  DC C  19    82241  82241  82241      0      0      0       O  
ATOM    785  C3'  DC C  19     -14.805  -3.494  23.585  1.00649.35           C  
ANISOU  785  C3'  DC C  19    82241  82241  82241      0      0      0       C  
ATOM    786  O3'  DC C  19     -14.700  -4.916  23.585  1.00649.35           O  
ANISOU  786  O3'  DC C  19    82241  82241  82241      0      0      0       O  
ATOM    787  C2'  DC C  19     -16.204  -3.032  23.182  1.00649.35           C  
ANISOU  787  C2'  DC C  19    82241  82241  82241      0      0      0       C  
ATOM    788  C1'  DC C  19     -16.947  -3.142  24.502  1.00649.35           C  
ANISOU  788  C1'  DC C  19    82241  82241  82241      0      0      0       C  
ATOM    789  N1   DC C  19     -18.144  -2.257  24.592  1.00649.35           N  
ANISOU  789  N1   DC C  19    82241  82241  82241      0      0      0       N  
ATOM    790  C2   DC C  19     -19.387  -2.803  24.935  1.00649.35           C  
ANISOU  790  C2   DC C  19    82241  82241  82241      0      0      0       C  
ATOM    791  O2   DC C  19     -19.464  -4.019  25.148  1.00649.35           O  
ANISOU  791  O2   DC C  19    82241  82241  82241      0      0      0       O  
ATOM    792  N3   DC C  19     -20.471  -1.982  25.021  1.00649.35           N  
ANISOU  792  N3   DC C  19    82241  82241  82241      0      0      0       N  
ATOM    793  C4   DC C  19     -20.327  -0.678  24.767  1.00649.35           C  
ANISOU  793  C4   DC C  19    82241  82241  82241      0      0      0       C  
ATOM    794  N4   DC C  19     -21.406   0.101  24.853  1.00649.35           N  
ANISOU  794  N4   DC C  19    82241  82241  82241      0      0      0       N  
ATOM    795  C5   DC C  19     -19.069  -0.109  24.418  1.00649.35           C  
ANISOU  795  C5   DC C  19    82241  82241  82241      0      0      0       C  
ATOM    796  C6   DC C  19     -18.016  -0.925  24.344  1.00649.35           C  
ANISOU  796  C6   DC C  19    82241  82241  82241      0      0      0       C  
ATOM    797  P    DG C  20     -14.631  -5.741  22.206  1.00517.36           P  
ANISOU  797  P    DG C  20    67948  61776  66851  -2510   1332   3748       P  
ATOM    798  OP1  DG C  20     -13.453  -6.632  22.286  1.00511.94           O  
ANISOU  798  OP1  DG C  20    67359  59476  67679  -3722   1311   3297       O  
ATOM    799  OP2  DG C  20     -14.749  -4.794  21.075  1.00522.63           O1-
ANISOU  799  OP2  DG C  20    68277  63646  66651  -1709   1110   3371       O1-
ATOM    800  O5'  DG C  20     -15.952  -6.640  22.239  1.00522.38           O  
ANISOU  800  O5'  DG C  20    68187  63304  66990  -1901   1099   3200       O  
ATOM    801  C5'  DG C  20     -16.190  -7.503  23.344  1.00518.00           C  
ANISOU  801  C5'  DG C  20    67893  61780  67144  -2584   1267   3460       C  
ATOM    802  C4'  DG C  20     -17.644  -7.939  23.392  1.00522.95           C  
ANISOU  802  C4'  DG C  20    68234  63488  66975  -1801   1063   3159       C  
ATOM    803  O4'  DG C  20     -18.494  -6.785  23.627  1.00522.33           O  
ANISOU  803  O4'  DG C  20    68416  63861  66185  -1452   1060   3636       O  
ATOM    804  C3'  DG C  20     -18.165  -8.604  22.117  1.00531.62           C  
ANISOU  804  C3'  DG C  20    68534  65866  67592   -953    617   1926       C  
ATOM    805  O3'  DG C  20     -18.952  -9.736  22.461  1.00533.01           O  
ANISOU  805  O3'  DG C  20    68546  66144  67831   -889    544   1648       O  
ATOM    806  C2'  DG C  20     -19.003  -7.505  21.467  1.00534.81           C  
ANISOU  806  C2'  DG C  20    68717  66982  67505   -478    405   1574       C  
ATOM    807  C1'  DG C  20     -19.539  -6.768  22.681  1.00528.24           C  
ANISOU  807  C1'  DG C  20    68637  65603  66468   -810    693   2770       C  
ATOM    808  N9   DG C  20     -19.893  -5.379  22.408  1.00526.22           N  
ANISOU  808  N9   DG C  20    68665  65434  65840   -770    723   3196       N  
ATOM    809  C8   DG C  20     -19.071  -4.401  21.905  1.00525.09           C  
ANISOU  809  C8   DG C  20    68639  65218  65654   -852    799   3396       C  
ATOM    810  N7   DG C  20     -19.662  -3.247  21.769  1.00522.43           N  
ANISOU  810  N7   DG C  20    68656  64921  64921   -849    849   3918       N  
ATOM    811  C5   DG C  20     -20.960  -3.475  22.207  1.00521.39           C  
ANISOU  811  C5   DG C  20    68690  64865  64549   -771    801   4129       C  
ATOM    812  C6   DG C  20     -22.059  -2.590  22.292  1.00517.63           C  
ANISOU  812  C6   DG C  20    68707  64399  63568   -766    834   4838       C  
ATOM    813  O6   DG C  20     -22.093  -1.394  21.983  1.00514.55           O  
ANISOU  813  O6   DG C  20    68696  63969  62839   -834    926   5406       O  
ATOM    814  N1   DG C  20     -23.202  -3.221  22.794  1.00517.22           N  
ANISOU  814  N1   DG C  20    68736  64402  63381   -677    751   4921       N  
ATOM    815  C2   DG C  20     -23.254  -4.548  23.170  1.00520.44           C  
ANISOU  815  C2   DG C  20    68747  64868  64127   -605    658   4326       C  
ATOM    816  N2   DG C  20     -24.427  -4.994  23.632  1.00519.43           N  
ANISOU  816  N2   DG C  20    68772  64794  63793   -521    582   4518       N  
ATOM    817  N3   DG C  20     -22.226  -5.385  23.092  1.00523.95           N  
ANISOU  817  N3   DG C  20    68731  65310  65038   -619    642   3663       N  
ATOM    818  C4   DG C  20     -21.117  -4.781  22.607  1.00524.02           C  
ANISOU  818  C4   DG C  20    68701  65242  65162   -705    713   3637       C  
ATOM    819  P    DC C  21     -19.545 -10.711  21.326  1.00403.83           P  
ANISOU  819  P    DC C  21    59281  46507  47648  -7915  -2890   5787       P  
ATOM    820  OP1  DC C  21     -19.186 -12.094  21.704  1.00397.30           O  
ANISOU  820  OP1  DC C  21    58091  45283  47580  -9247  -4023   3988       O  
ATOM    821  OP2  DC C  21     -19.154 -10.199  19.994  1.00409.06           O1-
ANISOU  821  OP2  DC C  21    59850  47749  47826  -7228  -2605   5755       O1-
ATOM    822  O5'  DC C  21     -21.124 -10.531  21.475  1.00408.84           O  
ANISOU  822  O5'  DC C  21    59962  48096  47283  -6595  -2561   7221       O  
ATOM    823  C5'  DC C  21     -21.707 -10.435  22.771  1.00405.48           C  
ANISOU  823  C5'  DC C  21    59755  47258  47052  -6815  -2524   7877       C  
ATOM    824  C4'  DC C  21     -23.206 -10.228  22.675  1.00411.08           C  
ANISOU  824  C4'  DC C  21    60613  48927  46652  -5343  -2160   9253       C  
ATOM    825  O4'  DC C  21     -23.496  -8.813  22.533  1.00416.42           O  
ANISOU  825  O4'  DC C  21    61801  49655  46766  -4219   -957  11019       O  
ATOM    826  C3'  DC C  21     -23.873 -10.924  21.495  1.00415.78           C  
ANISOU  826  C3'  DC C  21    60797  50762  46417  -4529  -2696   8701       C  
ATOM    827  O3'  DC C  21     -25.133 -11.445  21.886  1.00416.17           O  
ANISOU  827  O3'  DC C  21    60840  51376  45911  -3962  -3036   9101       O  
ATOM    828  C2'  DC C  21     -24.010  -9.811  20.457  1.00423.45           C  
ANISOU  828  C2'  DC C  21    62029  52292  46569  -3195  -1760   9853       C  
ATOM    829  C1'  DC C  21     -24.185  -8.569  21.326  1.00423.89           C  
ANISOU  829  C1'  DC C  21    62709  51728  46623  -2811   -699  11572       C  
ATOM    830  N1   DC C  21     -23.615  -7.334  20.711  1.00428.29           N  
ANISOU  830  N1   DC C  21    63477  52276  46978  -2221    253  12518       N  
ATOM    831  C2   DC C  21     -24.387  -6.168  20.649  1.00433.33           C  
ANISOU  831  C2   DC C  21    64584  53272  46791   -944   1182  14268       C  
ATOM    832  O2   DC C  21     -25.534  -6.187  21.101  1.00431.23           O  
ANISOU  832  O2   DC C  21    64621  53199  46028   -689    878  14616       O  
ATOM    833  N3   DC C  21     -23.852  -5.051  20.089  1.00432.10           N  
ANISOU  833  N3   DC C  21    64551  53072  46554  -1134   1418  14488       N  
ATOM    834  C4   DC C  21     -22.602  -5.086  19.608  1.00434.38           C  
ANISOU  834  C4   DC C  21    64494  53147  47402  -1396   1709  14099       C  
ATOM    835  N4   DC C  21     -22.101  -3.972  19.066  1.00433.00           N  
ANISOU  835  N4   DC C  21    64457  52990  47073  -1548   1900  14329       N  
ATOM    836  C5   DC C  21     -21.804  -6.266  19.666  1.00429.85           C  
ANISOU  836  C5   DC C  21    63538  52140  47644  -2578    851  12358       C  
ATOM    837  C6   DC C  21     -22.346  -7.353  20.220  1.00426.34           C  
ANISOU  837  C6   DC C  21    62976  51653  47360  -3047     83  11545       C  
ATOM    838  P    DG C  22     -25.982 -12.363  20.875  1.00578.05           P  
ANISOU  838  P    DG C  22    74586  73446  71601    162   -260   1869       P  
ATOM    839  OP1  DG C  22     -26.562 -13.477  21.659  1.00577.73           O  
ANISOU  839  OP1  DG C  22    74557  73525  71429    234   -401   1856       O  
ATOM    840  OP2  DG C  22     -25.134 -12.660  19.700  1.00581.77           O1-
ANISOU  840  OP2  DG C  22    74581  73956  72508    134   -240   1170       O1-
ATOM    841  O5'  DG C  22     -27.161 -11.399  20.398  1.00574.64           O  
ANISOU  841  O5'  DG C  22    74577  73085  70674    218   -350   2448       O  
ATOM    842  C5'  DG C  22     -27.873 -10.628  21.359  1.00570.21           C  
ANISOU  842  C5'  DG C  22    74584  72413  69658    227   -341   3296       C  
ATOM    843  C4'  DG C  22     -28.791  -9.627  20.680  1.00566.68           C  
ANISOU  843  C4'  DG C  22    74577  72042  68695    283   -429   3895       C  
ATOM    844  O4'  DG C  22     -28.044  -8.428  20.337  1.00564.90           O  
ANISOU  844  O4'  DG C  22    74597  71676  68363    177   -258   4279       O  
ATOM    845  C3'  DG C  22     -29.429 -10.116  19.379  1.00569.39           C  
ANISOU  845  C3'  DG C  22    74545  72610  69186    354   -584   3292       C  
ATOM    846  O3'  DG C  22     -30.784  -9.692  19.324  1.00565.62           O  
ANISOU  846  O3'  DG C  22    74519  72233  68158    460   -758   3914       O  
ATOM    847  C2'  DG C  22     -28.582  -9.432  18.306  1.00570.89           C  
ANISOU  847  C2'  DG C  22    74565  72765  69582    280   -463   3044       C  
ATOM    848  C1'  DG C  22     -28.266  -8.111  18.983  1.00566.78           C  
ANISOU  848  C1'  DG C  22    74590  72071  68690    211   -322   3875       C  
ATOM    849  N9   DG C  22     -27.076  -7.447  18.461  1.00568.29           N  
ANISOU  849  N9   DG C  22    74603  72176  69145    112   -168   3645       N  
ATOM    850  C8   DG C  22     -25.824  -7.987  18.307  1.00572.23           C  
ANISOU  850  C8   DG C  22    74606  72628  70187     62    -92   2959       C  
ATOM    851  N7   DG C  22     -24.952  -7.149  17.819  1.00572.30           N  
ANISOU  851  N7   DG C  22    74608  72579  70261     -3      5   2970       N  
ATOM    852  C5   DG C  22     -25.673  -5.975  17.639  1.00567.83           C  
ANISOU  852  C5   DG C  22    74608  72023  69120    -12     18   3766       C  
ATOM    853  C6   DG C  22     -25.256  -4.719  17.140  1.00565.26           C  
ANISOU  853  C6   DG C  22    74606  71662  68506    -83    120   4240       C  
ATOM    854  O6   DG C  22     -24.131  -4.393  16.747  1.00567.14           O  
ANISOU  854  O6   DG C  22    74601  71854  69032   -143    203   3919       O  
ATOM    855  N1   DG C  22     -26.304  -3.792  17.122  1.00559.83           N  
ANISOU  855  N1   DG C  22    74606  71000  67102    -75    108   5204       N  
ATOM    856  C2   DG C  22     -27.593  -4.067  17.537  1.00557.14           C  
ANISOU  856  C2   DG C  22    74608  70716  66363     15    -23   5665       C  
ATOM    857  N2   DG C  22     -28.477  -3.068  17.450  1.00551.82           N  
ANISOU  857  N2   DG C  22    74608  70057  65000     28    -41   6613       N  
ATOM    858  N3   DG C  22     -27.988  -5.241  18.008  1.00559.41           N  
ANISOU  858  N3   DG C  22    74605  71046  66898     94   -139   5241       N  
ATOM    859  C4   DG C  22     -26.982  -6.143  18.031  1.00564.80           C  
ANISOU  859  C4   DG C  22    74607  71702  68291     64    -95   4284       C  
ATOM    860  P    DG C  23     -31.807 -10.360  18.280  1.00702.09           P  
ANISOU  860  P    DG C  23    88921  88921  88921      0      0      0       P  
ATOM    861  OP1  DG C  23     -32.897 -10.984  19.062  1.00702.09           O  
ANISOU  861  OP1  DG C  23    88921  88921  88921      0      0      0       O  
ATOM    862  OP2  DG C  23     -31.032 -11.179  17.324  1.00702.09           O1-
ANISOU  862  OP2  DG C  23    88921  88921  88921      0      0      0       O1-
ATOM    863  O5'  DG C  23     -32.398  -9.107  17.484  1.00702.09           O  
ANISOU  863  O5'  DG C  23    88921  88921  88921      0      0      0       O  
ATOM    864  C5'  DG C  23     -32.948  -8.006  18.198  1.00702.09           C  
ANISOU  864  C5'  DG C  23    88921  88921  88921      0      0      0       C  
ATOM    865  C4'  DG C  23     -33.052  -6.777  17.310  1.00702.09           C  
ANISOU  865  C4'  DG C  23    88921  88921  88921      0      0      0       C  
ATOM    866  O4'  DG C  23     -31.729  -6.217  17.091  1.00702.09           O  
ANISOU  866  O4'  DG C  23    88921  88921  88921      0      0      0       O  
ATOM    867  C3'  DG C  23     -33.636  -7.028  15.921  1.00702.09           C  
ANISOU  867  C3'  DG C  23    88921  88921  88921      0      0      0       C  
ATOM    868  O3'  DG C  23     -34.446  -5.929  15.543  1.00702.09           O  
ANISOU  868  O3'  DG C  23    88921  88921  88921      0      0      0       O  
ATOM    869  C2'  DG C  23     -32.390  -7.121  15.045  1.00702.09           C  
ANISOU  869  C2'  DG C  23    88921  88921  88921      0      0      0       C  
ATOM    870  C1'  DG C  23     -31.500  -6.081  15.705  1.00702.09           C  
ANISOU  870  C1'  DG C  23    88921  88921  88921      0      0      0       C  
ATOM    871  N9   DG C  23     -30.077  -6.273  15.448  1.00702.09           N  
ANISOU  871  N9   DG C  23    88921  88921  88921      0      0      0       N  
ATOM    872  C8   DG C  23     -29.338  -7.403  15.690  1.00702.09           C  
ANISOU  872  C8   DG C  23    88921  88921  88921      0      0      0       C  
ATOM    873  N7   DG C  23     -28.083  -7.282  15.362  1.00702.09           N  
ANISOU  873  N7   DG C  23    88921  88921  88921      0      0      0       N  
ATOM    874  C5   DG C  23     -27.984  -5.985  14.873  1.00702.09           C  
ANISOU  874  C5   DG C  23    88921  88921  88921      0      0      0       C  
ATOM    875  C6   DG C  23     -26.861  -5.289  14.366  1.00702.09           C  
ANISOU  875  C6   DG C  23    88921  88921  88921      0      0      0       C  
ATOM    876  O6   DG C  23     -25.700  -5.700  14.256  1.00702.09           O  
ANISOU  876  O6   DG C  23    88921  88921  88921      0      0      0       O  
ATOM    877  N1   DG C  23     -27.188  -3.986  13.975  1.00702.09           N  
ANISOU  877  N1   DG C  23    88921  88921  88921      0      0      0       N  
ATOM    878  C2   DG C  23     -28.453  -3.445  14.063  1.00702.09           C  
ANISOU  878  C2   DG C  23    88921  88921  88921      0      0      0       C  
ATOM    879  N2   DG C  23     -28.597  -2.187  13.639  1.00702.09           N  
ANISOU  879  N2   DG C  23    88921  88921  88921      0      0      0       N  
ATOM    880  N3   DG C  23     -29.510  -4.094  14.537  1.00702.09           N  
ANISOU  880  N3   DG C  23    88921  88921  88921      0      0      0       N  
ATOM    881  C4   DG C  23     -29.202  -5.352  14.919  1.00702.09           C  
ANISOU  881  C4   DG C  23    88921  88921  88921      0      0      0       C  
ATOM    882  P    DA C  24     -35.664  -6.126  14.516  1.00743.35           P  
ANISOU  882  P    DA C  24    94147  94147  94147      0      0      0       P  
ATOM    883  OP1  DA C  24     -36.872  -6.455  15.303  1.00743.35           O  
ANISOU  883  OP1  DA C  24    94147  94147  94147      0      0      0       O  
ATOM    884  OP2  DA C  24     -35.212  -7.041  13.442  1.00743.35           O1-
ANISOU  884  OP2  DA C  24    94147  94147  94147      0      0      0       O1-
ATOM    885  O5'  DA C  24     -35.846  -4.676  13.873  1.00743.35           O  
ANISOU  885  O5'  DA C  24    94147  94147  94147      0      0      0       O  
ATOM    886  C5'  DA C  24     -35.637  -3.516  14.672  1.00743.35           C  
ANISOU  886  C5'  DA C  24    94147  94147  94147      0      0      0       C  
ATOM    887  C4'  DA C  24     -35.149  -2.354  13.826  1.00743.35           C  
ANISOU  887  C4'  DA C  24    94147  94147  94147      0      0      0       C  
ATOM    888  O4'  DA C  24     -33.715  -2.464  13.618  1.00743.35           O  
ANISOU  888  O4'  DA C  24    94147  94147  94147      0      0      0       O  
ATOM    889  C3'  DA C  24     -35.778  -2.256  12.443  1.00743.35           C  
ANISOU  889  C3'  DA C  24    94147  94147  94147      0      0      0       C  
ATOM    890  O3'  DA C  24     -36.003  -0.897  12.107  1.00743.35           O  
ANISOU  890  O3'  DA C  24    94147  94147  94147      0      0      0       O  
ATOM    891  C2'  DA C  24     -34.734  -2.902  11.533  1.00743.35           C  
ANISOU  891  C2'  DA C  24    94147  94147  94147      0      0      0       C  
ATOM    892  C1'  DA C  24     -33.421  -2.578  12.239  1.00743.35           C  
ANISOU  892  C1'  DA C  24    94147  94147  94147      0      0      0       C  
ATOM    893  N9   DA C  24     -32.411  -3.624  12.083  1.00743.35           N  
ANISOU  893  N9   DA C  24    94147  94147  94147      0      0      0       N  
ATOM    894  C8   DA C  24     -32.540  -4.936  12.434  1.00743.35           C  
ANISOU  894  C8   DA C  24    94147  94147  94147      0      0      0       C  
ATOM    895  N7   DA C  24     -31.476  -5.660  12.186  1.00743.35           N  
ANISOU  895  N7   DA C  24    94147  94147  94147      0      0      0       N  
ATOM    896  C5   DA C  24     -30.582  -4.761  11.634  1.00743.35           C  
ANISOU  896  C5   DA C  24    94147  94147  94147      0      0      0       C  
ATOM    897  C6   DA C  24     -29.265  -4.912  11.156  1.00743.35           C  
ANISOU  897  C6   DA C  24    94147  94147  94147      0      0      0       C  
ATOM    898  N6   DA C  24     -28.620  -6.080  11.172  1.00743.35           N  
ANISOU  898  N6   DA C  24    94147  94147  94147      0      0      0       N  
ATOM    899  N1   DA C  24     -28.640  -3.816  10.667  1.00743.35           N  
ANISOU  899  N1   DA C  24    94147  94147  94147      0      0      0       N  
ATOM    900  C2   DA C  24     -29.309  -2.653  10.655  1.00743.35           C  
ANISOU  900  C2   DA C  24    94147  94147  94147      0      0      0       C  
ATOM    901  N3   DA C  24     -30.551  -2.390  11.077  1.00743.35           N  
ANISOU  901  N3   DA C  24    94147  94147  94147      0      0      0       N  
ATOM    902  C4   DA C  24     -31.138  -3.498  11.561  1.00743.35           C  
ANISOU  902  C4   DA C  24    94147  94147  94147      0      0      0       C  
ATOM    903  P    DC C  25     -37.000  -0.515  10.907  1.00779.92           P  
ANISOU  903  P    DC C  25    98778  98778  98778      0      0      0       P  
ATOM    904  OP1  DC C  25     -37.938   0.512  11.409  1.00779.92           O  
ANISOU  904  OP1  DC C  25    98778  98778  98778      0      0      0       O  
ATOM    905  OP2  DC C  25     -37.527  -1.771  10.330  1.00779.92           O1-
ANISOU  905  OP2  DC C  25    98778  98778  98778      0      0      0       O1-
ATOM    906  O5'  DC C  25     -36.034   0.153   9.824  1.00779.92           O  
ANISOU  906  O5'  DC C  25    98778  98778  98778      0      0      0       O  
ATOM    907  C5'  DC C  25     -35.036   1.070  10.247  1.00779.92           C  
ANISOU  907  C5'  DC C  25    98778  98778  98778      0      0      0       C  
ATOM    908  C4'  DC C  25     -33.830   1.017   9.329  1.00779.92           C  
ANISOU  908  C4'  DC C  25    98778  98778  98778      0      0      0       C  
ATOM    909  O4'  DC C  25     -33.149  -0.236   9.493  1.00779.92           O  
ANISOU  909  O4'  DC C  25    98778  98778  98778      0      0      0       O  
ATOM    910  C3'  DC C  25     -34.154   1.095   7.843  1.00779.92           C  
ANISOU  910  C3'  DC C  25    98778  98778  98778      0      0      0       C  
ATOM    911  O3'  DC C  25     -34.020   2.437   7.391  1.00779.92           O  
ANISOU  911  O3'  DC C  25    98778  98778  98778      0      0      0       O  
ATOM    912  C2'  DC C  25     -33.123   0.164   7.177  1.00779.92           C  
ANISOU  912  C2'  DC C  25    98778  98778  98778      0      0      0       C  
ATOM    913  C1'  DC C  25     -32.358  -0.449   8.355  1.00779.92           C  
ANISOU  913  C1'  DC C  25    98778  98778  98778      0      0      0       C  
ATOM    914  N1   DC C  25     -32.105  -1.915   8.212  1.00779.92           N  
ANISOU  914  N1   DC C  25    98778  98778  98778      0      0      0       N  
ATOM    915  C2   DC C  25     -30.879  -2.358   7.700  1.00779.92           C  
ANISOU  915  C2   DC C  25    98778  98778  98778      0      0      0       C  
ATOM    916  O2   DC C  25     -30.034  -1.520   7.372  1.00779.92           O  
ANISOU  916  O2   DC C  25    98778  98778  98778      0      0      0       O  
ATOM    917  N3   DC C  25     -30.657  -3.694   7.580  1.00779.92           N  
ANISOU  917  N3   DC C  25    98778  98778  98778      0      0      0       N  
ATOM    918  C4   DC C  25     -31.613  -4.558   7.949  1.00779.92           C  
ANISOU  918  C4   DC C  25    98778  98778  98778      0      0      0       C  
ATOM    919  N4   DC C  25     -31.367  -5.862   7.819  1.00779.92           N  
ANISOU  919  N4   DC C  25    98778  98778  98778      0      0      0       N  
ATOM    920  C5   DC C  25     -32.864  -4.118   8.471  1.00779.92           C  
ANISOU  920  C5   DC C  25    98778  98778  98778      0      0      0       C  
ATOM    921  C6   DC C  25     -33.064  -2.803   8.583  1.00779.92           C  
ANISOU  921  C6   DC C  25    98778  98778  98778      0      0      0       C  
ATOM    922  P    DA C  26     -34.488   2.847   5.909  1.00790.63           P  
ANISOU  922  P    DA C  26   100134 100134 100134      0      0      0       P  
ATOM    923  OP1  DA C  26     -34.815   4.289   5.925  1.00790.63           O  
ANISOU  923  OP1  DA C  26   100134 100134 100134      0      0      0       O  
ATOM    924  OP2  DA C  26     -35.504   1.864   5.468  1.00790.63           O1-
ANISOU  924  OP2  DA C  26   100134 100134 100134      0      0      0       O1-
ATOM    925  O5'  DA C  26     -33.173   2.632   5.026  1.00790.63           O  
ANISOU  925  O5'  DA C  26   100134 100134 100134      0      0      0       O  
ATOM    926  C5'  DA C  26     -31.946   3.225   5.436  1.00790.63           C  
ANISOU  926  C5'  DA C  26   100134 100134 100134      0      0      0       C  
ATOM    927  C4'  DA C  26     -30.769   2.595   4.713  1.00790.63           C  
ANISOU  927  C4'  DA C  26   100134 100134 100134      0      0      0       C  
ATOM    928  O4'  DA C  26     -30.735   1.169   4.989  1.00790.63           O  
ANISOU  928  O4'  DA C  26   100134 100134 100134      0      0      0       O  
ATOM    929  C3'  DA C  26     -30.792   2.736   3.190  1.00790.63           C  
ANISOU  929  C3'  DA C  26   100134 100134 100134      0      0      0       C  
ATOM    930  O3'  DA C  26     -29.505   3.102   2.723  1.00790.63           O  
ANISOU  930  O3'  DA C  26   100134 100134 100134      0      0      0       O  
ATOM    931  C2'  DA C  26     -31.187   1.340   2.711  1.00790.63           C  
ANISOU  931  C2'  DA C  26   100134 100134 100134      0      0      0       C  
ATOM    932  C1'  DA C  26     -30.555   0.469   3.781  1.00790.63           C  
ANISOU  932  C1'  DA C  26   100134 100134 100134      0      0      0       C  
ATOM    933  N9   DA C  26     -31.180  -0.843   3.909  1.00790.63           N  
ANISOU  933  N9   DA C  26   100134 100134 100134      0      0      0       N  
ATOM    934  C8   DA C  26     -32.491  -1.106   4.187  1.00790.63           C  
ANISOU  934  C8   DA C  26   100134 100134 100134      0      0      0       C  
ATOM    935  N7   DA C  26     -32.774  -2.385   4.245  1.00790.63           N  
ANISOU  935  N7   DA C  26   100134 100134 100134      0      0      0       N  
ATOM    936  C5   DA C  26     -31.567  -3.004   3.981  1.00790.63           C  
ANISOU  936  C5   DA C  26   100134 100134 100134      0      0      0       C  
ATOM    937  C6   DA C  26     -31.197  -4.358   3.893  1.00790.63           C  
ANISOU  937  C6   DA C  26   100134 100134 100134      0      0      0       C  
ATOM    938  N6   DA C  26     -32.055  -5.367   4.074  1.00790.63           N  
ANISOU  938  N6   DA C  26   100134 100134 100134      0      0      0       N  
ATOM    939  N1   DA C  26     -29.907  -4.637   3.610  1.00790.63           N  
ANISOU  939  N1   DA C  26   100134 100134 100134      0      0      0       N  
ATOM    940  C2   DA C  26     -29.051  -3.624   3.434  1.00790.63           C  
ANISOU  940  C2   DA C  26   100134 100134 100134      0      0      0       C  
ATOM    941  N3   DA C  26     -29.281  -2.313   3.490  1.00790.63           N  
ANISOU  941  N3   DA C  26   100134 100134 100134      0      0      0       N  
ATOM    942  C4   DA C  26     -30.572  -2.069   3.771  1.00790.63           C  
ANISOU  942  C4   DA C  26   100134 100134 100134      0      0      0       C  
ATOM    943  P    DA C  27     -29.347   3.961   1.375  1.00790.63           P  
ANISOU  943  P    DA C  27   100134 100134 100134      0      0      0       P  
ATOM    944  OP1  DA C  27     -28.579   5.181   1.711  1.00790.63           O  
ANISOU  944  OP1  DA C  27   100134 100134 100134      0      0      0       O  
ATOM    945  OP2  DA C  27     -30.683   4.081   0.753  1.00790.63           O1-
ANISOU  945  OP2  DA C  27   100134 100134 100134      0      0      0       O1-
ATOM    946  O5'  DA C  27     -28.437   3.034   0.445  1.00790.63           O  
ANISOU  946  O5'  DA C  27   100134 100134 100134      0      0      0       O  
ATOM    947  C5'  DA C  27     -27.128   2.682   0.870  1.00790.63           C  
ANISOU  947  C5'  DA C  27   100134 100134 100134      0      0      0       C  
ATOM    948  C4'  DA C  27     -26.639   1.437   0.155  1.00790.63           C  
ANISOU  948  C4'  DA C  27   100134 100134 100134      0      0      0       C  
ATOM    949  O4'  DA C  27     -27.427   0.294   0.572  1.00790.63           O  
ANISOU  949  O4'  DA C  27   100134 100134 100134      0      0      0       O  
ATOM    950  C3'  DA C  27     -26.731   1.490  -1.372  1.00790.63           C  
ANISOU  950  C3'  DA C  27   100134 100134 100134      0      0      0       C  
ATOM    951  O3'  DA C  27     -25.517   1.038  -1.940  1.00790.63           O  
ANISOU  951  O3'  DA C  27   100134 100134 100134      0      0      0       O  
ATOM    952  C2'  DA C  27     -27.887   0.542  -1.695  1.00790.63           C  
ANISOU  952  C2'  DA C  27   100134 100134 100134      0      0      0       C  
ATOM    953  C1'  DA C  27     -27.785  -0.460  -0.560  1.00790.63           C  
ANISOU  953  C1'  DA C  27   100134 100134 100134      0      0      0       C  
ATOM    954  N9   DA C  27     -29.039  -1.152  -0.280  1.00790.63           N  
ANISOU  954  N9   DA C  27   100134 100134 100134      0      0      0       N  
ATOM    955  C8   DA C  27     -30.240  -0.585   0.037  1.00790.63           C  
ANISOU  955  C8   DA C  27   100134 100134 100134      0      0      0       C  
ATOM    956  N7   DA C  27     -31.201  -1.454   0.237  1.00790.63           N  
ANISOU  956  N7   DA C  27   100134 100134 100134      0      0      0       N  
ATOM    957  C5   DA C  27     -30.587  -2.679   0.039  1.00790.63           C  
ANISOU  957  C5   DA C  27   100134 100134 100134      0      0      0       C  
ATOM    958  C6   DA C  27     -31.067  -4.002   0.103  1.00790.63           C  
ANISOU  958  C6   DA C  27   100134 100134 100134      0      0      0       C  
ATOM    959  N6   DA C  27     -32.334  -4.312   0.401  1.00790.63           N  
ANISOU  959  N6   DA C  27   100134 100134 100134      0      0      0       N  
ATOM    960  N1   DA C  27     -30.190  -4.996  -0.152  1.00790.63           N  
ANISOU  960  N1   DA C  27   100134 100134 100134      0      0      0       N  
ATOM    961  C2   DA C  27     -28.923  -4.680  -0.448  1.00790.63           C  
ANISOU  961  C2   DA C  27   100134 100134 100134      0      0      0       C  
ATOM    962  N3   DA C  27     -28.358  -3.478  -0.539  1.00790.63           N  
ANISOU  962  N3   DA C  27   100134 100134 100134      0      0      0       N  
ATOM    963  C4   DA C  27     -29.253  -2.511  -0.281  1.00790.63           C  
ANISOU  963  C4   DA C  27   100134 100134 100134      0      0      0       C  
ATOM    964  P    DC C  28     -25.047   1.575  -3.378  1.00749.09           P  
ANISOU  964  P    DC C  28    94873  94873  94873      0      0      0       P  
ATOM    965  OP1  DC C  28     -23.708   2.183  -3.209  1.00749.09           O  
ANISOU  965  OP1  DC C  28    94873  94873  94873      0      0      0       O  
ATOM    966  OP2  DC C  28     -26.154   2.380  -3.943  1.00749.09           O1-
ANISOU  966  OP2  DC C  28    94873  94873  94873      0      0      0       O1-
ATOM    967  O5'  DC C  28     -24.905   0.243  -4.249  1.00749.09           O  
ANISOU  967  O5'  DC C  28    94873  94873  94873      0      0      0       O  
ATOM    968  C5'  DC C  28     -24.060  -0.808  -3.796  1.00749.09           C  
ANISOU  968  C5'  DC C  28    94873  94873  94873      0      0      0       C  
ATOM    969  C4'  DC C  28     -24.440  -2.128  -4.440  1.00749.09           C  
ANISOU  969  C4'  DC C  28    94873  94873  94873      0      0      0       C  
ATOM    970  O4'  DC C  28     -25.669  -2.624  -3.854  1.00749.09           O  
ANISOU  970  O4'  DC C  28    94873  94873  94873      0      0      0       O  
ATOM    971  C3'  DC C  28     -24.682  -2.067  -5.954  1.00749.09           C  
ANISOU  971  C3'  DC C  28    94873  94873  94873      0      0      0       C  
ATOM    972  O3'  DC C  28     -23.844  -3.003  -6.619  1.00749.09           O  
ANISOU  972  O3'  DC C  28    94873  94873  94873      0      0      0       O  
ATOM    973  C2'  DC C  28     -26.164  -2.429  -6.111  1.00749.09           C  
ANISOU  973  C2'  DC C  28    94873  94873  94873      0      0      0       C  
ATOM    974  C1'  DC C  28     -26.420  -3.249  -4.859  1.00749.09           C  
ANISOU  974  C1'  DC C  28    94873  94873  94873      0      0      0       C  
ATOM    975  N1   DC C  28     -27.851  -3.269  -4.443  1.00749.09           N  
ANISOU  975  N1   DC C  28    94873  94873  94873      0      0      0       N  
ATOM    976  C2   DC C  28     -28.524  -4.492  -4.356  1.00749.09           C  
ANISOU  976  C2   DC C  28    94873  94873  94873      0      0      0       C  
ATOM    977  O2   DC C  28     -27.910  -5.528  -4.623  1.00749.09           O  
ANISOU  977  O2   DC C  28    94873  94873  94873      0      0      0       O  
ATOM    978  N3   DC C  28     -29.834  -4.502  -3.976  1.00749.09           N  
ANISOU  978  N3   DC C  28    94873  94873  94873      0      0      0       N  
ATOM    979  C4   DC C  28     -30.447  -3.344  -3.698  1.00749.09           C  
ANISOU  979  C4   DC C  28    94873  94873  94873      0      0      0       C  
ATOM    980  N4   DC C  28     -31.729  -3.384  -3.331  1.00749.09           N  
ANISOU  980  N4   DC C  28    94873  94873  94873      0      0      0       N  
ATOM    981  C5   DC C  28     -29.772  -2.091  -3.786  1.00749.09           C  
ANISOU  981  C5   DC C  28    94873  94873  94873      0      0      0       C  
ATOM    982  C6   DC C  28     -28.490  -2.101  -4.158  1.00749.09           C  
ANISOU  982  C6   DC C  28    94873  94873  94873      0      0      0       C  
ATOM    983  P    DG C  33     -38.169 -14.002  -3.241  1.00790.63           P  
ANISOU  983  P    DG C  33   100134 100134 100134      0      0      0       P  
ATOM    984  OP1  DG C  33     -38.345 -15.469  -3.316  1.00790.63           O  
ANISOU  984  OP1  DG C  33   100134 100134 100134      0      0      0       O  
ATOM    985  OP2  DG C  33     -38.815 -13.231  -2.155  1.00790.63           O1-
ANISOU  985  OP2  DG C  33   100134 100134 100134      0      0      0       O1-
ATOM    986  O5'  DG C  33     -36.603 -13.671  -3.231  1.00790.63           O  
ANISOU  986  O5'  DG C  33   100134 100134 100134      0      0      0       O  
ATOM    987  C5'  DG C  33     -35.758 -14.215  -4.239  1.00790.63           C  
ANISOU  987  C5'  DG C  33   100134 100134 100134      0      0      0       C  
ATOM    988  C4'  DG C  33     -34.370 -13.603  -4.172  1.00790.63           C  
ANISOU  988  C4'  DG C  33   100134 100134 100134      0      0      0       C  
ATOM    989  O4'  DG C  33     -34.459 -12.187  -4.397  1.00790.63           O  
ANISOU  989  O4'  DG C  33   100134 100134 100134      0      0      0       O  
ATOM    990  C3'  DG C  33     -33.660 -13.760  -2.830  1.00790.63           C  
ANISOU  990  C3'  DG C  33   100134 100134 100134      0      0      0       C  
ATOM    991  O3'  DG C  33     -32.700 -14.803  -2.910  1.00790.63           O  
ANISOU  991  O3'  DG C  33   100134 100134 100134      0      0      0       O  
ATOM    992  C2'  DG C  33     -32.995 -12.393  -2.576  1.00790.63           C  
ANISOU  992  C2'  DG C  33   100134 100134 100134      0      0      0       C  
ATOM    993  C1'  DG C  33     -33.332 -11.580  -3.827  1.00790.63           C  
ANISOU  993  C1'  DG C  33   100134 100134 100134      0      0      0       C  
ATOM    994  N9   DG C  33     -33.656 -10.183  -3.546  1.00790.63           N  
ANISOU  994  N9   DG C  33   100134 100134 100134      0      0      0       N  
ATOM    995  C8   DG C  33     -34.873  -9.679  -3.161  1.00790.63           C  
ANISOU  995  C8   DG C  33   100134 100134 100134      0      0      0       C  
ATOM    996  N7   DG C  33     -34.867  -8.388  -2.980  1.00790.63           N  
ANISOU  996  N7   DG C  33   100134 100134 100134      0      0      0       N  
ATOM    997  C5   DG C  33     -33.562  -8.010  -3.267  1.00790.63           C  
ANISOU  997  C5   DG C  33   100134 100134 100134      0      0      0       C  
ATOM    998  C6   DG C  33     -32.960  -6.732  -3.243  1.00790.63           C  
ANISOU  998  C6   DG C  33   100134 100134 100134      0      0      0       C  
ATOM    999  O6   DG C  33     -33.487  -5.651  -2.956  1.00790.63           O  
ANISOU  999  O6   DG C  33   100134 100134 100134      0      0      0       O  
ATOM   1000  N1   DG C  33     -31.606  -6.783  -3.599  1.00790.63           N  
ANISOU 1000  N1   DG C  33   100134 100134 100134      0      0      0       N  
ATOM   1001  C2   DG C  33     -30.937  -7.942  -3.938  1.00790.63           C  
ANISOU 1001  C2   DG C  33   100134 100134 100134      0      0      0       C  
ATOM   1002  N2   DG C  33     -29.645  -7.814  -4.257  1.00790.63           N  
ANISOU 1002  N2   DG C  33   100134 100134 100134      0      0      0       N  
ATOM   1003  N3   DG C  33     -31.495  -9.146  -3.962  1.00790.63           N  
ANISOU 1003  N3   DG C  33   100134 100134 100134      0      0      0       N  
ATOM   1004  C4   DG C  33     -32.803  -9.103  -3.616  1.00790.63           C  
ANISOU 1004  C4   DG C  33   100134 100134 100134      0      0      0       C  
ATOM   1005  P    DT C  34     -32.115 -15.475  -1.572  1.00790.63           P  
ANISOU 1005  P    DT C  34   100134 100134 100134      0      0      0       P  
ATOM   1006  OP1  DT C  34     -31.694 -16.852  -1.915  1.00790.63           O  
ANISOU 1006  OP1  DT C  34   100134 100134 100134      0      0      0       O  
ATOM   1007  OP2  DT C  34     -33.097 -15.251  -0.486  1.00790.63           O1-
ANISOU 1007  OP2  DT C  34   100134 100134 100134      0      0      0       O1-
ATOM   1008  O5'  DT C  34     -30.817 -14.601  -1.247  1.00790.63           O  
ANISOU 1008  O5'  DT C  34   100134 100134 100134      0      0      0       O  
ATOM   1009  C5'  DT C  34     -29.818 -14.427  -2.243  1.00790.63           C  
ANISOU 1009  C5'  DT C  34   100134 100134 100134      0      0      0       C  
ATOM   1010  C4'  DT C  34     -28.850 -13.323  -1.859  1.00790.63           C  
ANISOU 1010  C4'  DT C  34   100134 100134 100134      0      0      0       C  
ATOM   1011  O4'  DT C  34     -29.525 -12.045  -1.889  1.00790.63           O  
ANISOU 1011  O4'  DT C  34   100134 100134 100134      0      0      0       O  
ATOM   1012  C3'  DT C  34     -28.238 -13.448  -0.458  1.00790.63           C  
ANISOU 1012  C3'  DT C  34   100134 100134 100134      0      0      0       C  
ATOM   1013  O3'  DT C  34     -26.827 -13.574  -0.560  1.00790.63           O  
ANISOU 1013  O3'  DT C  34   100134 100134 100134      0      0      0       O  
ATOM   1014  C2'  DT C  34     -28.641 -12.146   0.252  1.00790.63           C  
ANISOU 1014  C2'  DT C  34   100134 100134 100134      0      0      0       C  
ATOM   1015  C1'  DT C  34     -28.942 -11.222  -0.917  1.00790.63           C  
ANISOU 1015  C1'  DT C  34   100134 100134 100134      0      0      0       C  
ATOM   1016  N1   DT C  34     -29.890 -10.125  -0.584  1.00790.63           N  
ANISOU 1016  N1   DT C  34   100134 100134 100134      0      0      0       N  
ATOM   1017  C2   DT C  34     -29.429  -8.827  -0.541  1.00790.63           C  
ANISOU 1017  C2   DT C  34   100134 100134 100134      0      0      0       C  
ATOM   1018  O2   DT C  34     -28.270  -8.523  -0.766  1.00790.63           O  
ANISOU 1018  O2   DT C  34   100134 100134 100134      0      0      0       O  
ATOM   1019  N3   DT C  34     -30.379  -7.887  -0.223  1.00790.63           N  
ANISOU 1019  N3   DT C  34   100134 100134 100134      0      0      0       N  
ATOM   1020  C4   DT C  34     -31.716  -8.113   0.048  1.00790.63           C  
ANISOU 1020  C4   DT C  34   100134 100134 100134      0      0      0       C  
ATOM   1021  O4   DT C  34     -32.497  -7.207   0.322  1.00790.63           O  
ANISOU 1021  O4   DT C  34   100134 100134 100134      0      0      0       O  
ATOM   1022  C5   DT C  34     -32.121  -9.492  -0.016  1.00790.63           C  
ANISOU 1022  C5   DT C  34   100134 100134 100134      0      0      0       C  
ATOM   1023  C6   DT C  34     -31.211 -10.425  -0.321  1.00790.63           C  
ANISOU 1023  C6   DT C  34   100134 100134 100134      0      0      0       C  
ATOM   1024  P    DT C  35     -25.946 -13.936   0.733  1.00790.63           P  
ANISOU 1024  P    DT C  35   100134 100134 100134      0      0      0       P  
ATOM   1025  OP1  DT C  35     -24.856 -14.830   0.285  1.00790.63           O  
ANISOU 1025  OP1  DT C  35   100134 100134 100134      0      0      0       O  
ATOM   1026  OP2  DT C  35     -26.861 -14.373   1.809  1.00790.63           O1-
ANISOU 1026  OP2  DT C  35   100134 100134 100134      0      0      0       O1-
ATOM   1027  O5'  DT C  35     -25.305 -12.532   1.158  1.00790.63           O  
ANISOU 1027  O5'  DT C  35   100134 100134 100134      0      0      0       O  
ATOM   1028  C5'  DT C  35     -24.490 -11.826   0.233  1.00790.63           C  
ANISOU 1028  C5'  DT C  35   100134 100134 100134      0      0      0       C  
ATOM   1029  C4'  DT C  35     -24.248 -10.399   0.690  1.00790.63           C  
ANISOU 1029  C4'  DT C  35   100134 100134 100134      0      0      0       C  
ATOM   1030  O4'  DT C  35     -25.512  -9.707   0.832  1.00790.63           O  
ANISOU 1030  O4'  DT C  35   100134 100134 100134      0      0      0       O  
ATOM   1031  C3'  DT C  35     -23.526 -10.256   2.035  1.00790.63           C  
ANISOU 1031  C3'  DT C  35   100134 100134 100134      0      0      0       C  
ATOM   1032  O3'  DT C  35     -22.350  -9.481   1.861  1.00790.63           O  
ANISOU 1032  O3'  DT C  35   100134 100134 100134      0      0      0       O  
ATOM   1033  C2'  DT C  35     -24.546  -9.543   2.934  1.00790.63           C  
ANISOU 1033  C2'  DT C  35   100134 100134 100134      0      0      0       C  
ATOM   1034  C1'  DT C  35     -25.414  -8.825   1.917  1.00790.63           C  
ANISOU 1034  C1'  DT C  35   100134 100134 100134      0      0      0       C  
ATOM   1035  N1   DT C  35     -26.788  -8.527   2.408  1.00790.63           N  
ANISOU 1035  N1   DT C  35   100134 100134 100134      0      0      0       N  
ATOM   1036  C2   DT C  35     -27.093  -7.248   2.821  1.00790.63           C  
ANISOU 1036  C2   DT C  35   100134 100134 100134      0      0      0       C  
ATOM   1037  O2   DT C  35     -26.291  -6.332   2.805  1.00790.63           O  
ANISOU 1037  O2   DT C  35   100134 100134 100134      0      0      0       O  
ATOM   1038  N3   DT C  35     -28.385  -7.077   3.257  1.00790.63           N  
ANISOU 1038  N3   DT C  35   100134 100134 100134      0      0      0       N  
ATOM   1039  C4   DT C  35     -29.378  -8.039   3.316  1.00790.63           C  
ANISOU 1039  C4   DT C  35   100134 100134 100134      0      0      0       C  
ATOM   1040  O4   DT C  35     -30.511  -7.795   3.719  1.00790.63           O  
ANISOU 1040  O4   DT C  35   100134 100134 100134      0      0      0       O  
ATOM   1041  C5   DT C  35     -28.980  -9.348   2.869  1.00790.63           C  
ANISOU 1041  C5   DT C  35   100134 100134 100134      0      0      0       C  
ATOM   1042  C6   DT C  35     -27.727  -9.537   2.441  1.00790.63           C  
ANISOU 1042  C6   DT C  35   100134 100134 100134      0      0      0       C  
ATOM   1043  P    DG C  36     -21.229  -9.424   3.010  1.00790.63           P  
ANISOU 1043  P    DG C  36   100134 100134 100134      0      0      0       P  
ATOM   1044  OP1  DG C  36     -19.922  -9.656   2.355  1.00790.63           O  
ANISOU 1044  OP1  DG C  36   100134 100134 100134      0      0      0       O  
ATOM   1045  OP2  DG C  36     -21.659 -10.304   4.119  1.00790.63           O1-
ANISOU 1045  OP2  DG C  36   100134 100134 100134      0      0      0       O1-
ATOM   1046  O5'  DG C  36     -21.290  -7.910   3.516  1.00790.63           O  
ANISOU 1046  O5'  DG C  36   100134 100134 100134      0      0      0       O  
ATOM   1047  C5'  DG C  36     -21.223  -6.848   2.570  1.00790.63           C  
ANISOU 1047  C5'  DG C  36   100134 100134 100134      0      0      0       C  
ATOM   1048  C4'  DG C  36     -21.624  -5.528   3.205  1.00790.63           C  
ANISOU 1048  C4'  DG C  36   100134 100134 100134      0      0      0       C  
ATOM   1049  O4'  DG C  36     -23.051  -5.524   3.469  1.00790.63           O  
ANISOU 1049  O4'  DG C  36   100134 100134 100134      0      0      0       O  
ATOM   1050  C3'  DG C  36     -20.937  -5.218   4.537  1.00790.63           C  
ANISOU 1050  C3'  DG C  36   100134 100134 100134      0      0      0       C  
ATOM   1051  O3'  DG C  36     -20.467  -3.878   4.539  1.00790.63           O  
ANISOU 1051  O3'  DG C  36   100134 100134 100134      0      0      0       O  
ATOM   1052  C2'  DG C  36     -22.043  -5.431   5.570  1.00790.63           C  
ANISOU 1052  C2'  DG C  36   100134 100134 100134      0      0      0       C  
ATOM   1053  C1'  DG C  36     -23.285  -5.060   4.778  1.00790.63           C  
ANISOU 1053  C1'  DG C  36   100134 100134 100134      0      0      0       C  
ATOM   1054  N9   DG C  36     -24.505  -5.692   5.278  1.00790.63           N  
ANISOU 1054  N9   DG C  36   100134 100134 100134      0      0      0       N  
ATOM   1055  C8   DG C  36     -24.766  -7.039   5.353  1.00790.63           C  
ANISOU 1055  C8   DG C  36   100134 100134 100134      0      0      0       C  
ATOM   1056  N7   DG C  36     -25.944  -7.313   5.841  1.00790.63           N  
ANISOU 1056  N7   DG C  36   100134 100134 100134      0      0      0       N  
ATOM   1057  C5   DG C  36     -26.502  -6.069   6.107  1.00790.63           C  
ANISOU 1057  C5   DG C  36   100134 100134 100134      0      0      0       C  
ATOM   1058  C6   DG C  36     -27.768  -5.736   6.647  1.00790.63           C  
ANISOU 1058  C6   DG C  36   100134 100134 100134      0      0      0       C  
ATOM   1059  O6   DG C  36     -28.667  -6.505   7.004  1.00790.63           O  
ANISOU 1059  O6   DG C  36   100134 100134 100134      0      0      0       O  
ATOM   1060  N1   DG C  36     -27.941  -4.354   6.759  1.00790.63           N  
ANISOU 1060  N1   DG C  36   100134 100134 100134      0      0      0       N  
ATOM   1061  C2   DG C  36     -26.997  -3.419   6.382  1.00790.63           C  
ANISOU 1061  C2   DG C  36   100134 100134 100134      0      0      0       C  
ATOM   1062  N2   DG C  36     -27.327  -2.134   6.552  1.00790.63           N  
ANISOU 1062  N2   DG C  36   100134 100134 100134      0      0      0       N  
ATOM   1063  N3   DG C  36     -25.809  -3.724   5.875  1.00790.63           N  
ANISOU 1063  N3   DG C  36   100134 100134 100134      0      0      0       N  
ATOM   1064  C4   DG C  36     -25.631  -5.060   5.765  1.00790.63           C  
ANISOU 1064  C4   DG C  36   100134 100134 100134      0      0      0       C  
ATOM   1065  P    DT C  37     -19.009  -3.537   5.120  1.00775.63           P  
ANISOU 1065  P    DT C  37    98235  98235  98235      0      0      0       P  
ATOM   1066  OP1  DT C  37     -18.232  -2.900   4.034  1.00775.63           O  
ANISOU 1066  OP1  DT C  37    98235  98235  98235      0      0      0       O  
ATOM   1067  OP2  DT C  37     -18.493  -4.760   5.775  1.00775.63           O1-
ANISOU 1067  OP2  DT C  37    98235  98235  98235      0      0      0       O1-
ATOM   1068  O5'  DT C  37     -19.295  -2.455   6.260  1.00775.63           O  
ANISOU 1068  O5'  DT C  37    98235  98235  98235      0      0      0       O  
ATOM   1069  C5'  DT C  37     -20.499  -2.526   7.013  1.00775.63           C  
ANISOU 1069  C5'  DT C  37    98235  98235  98235      0      0      0       C  
ATOM   1070  C4'  DT C  37     -21.418  -1.368   6.671  1.00775.63           C  
ANISOU 1070  C4'  DT C  37    98235  98235  98235      0      0      0       C  
ATOM   1071  O4'  DT C  37     -22.789  -1.836   6.610  1.00775.63           O  
ANISOU 1071  O4'  DT C  37    98235  98235  98235      0      0      0       O  
ATOM   1072  C3'  DT C  37     -21.416  -0.238   7.686  1.00775.63           C  
ANISOU 1072  C3'  DT C  37    98235  98235  98235      0      0      0       C  
ATOM   1073  O3'  DT C  37     -21.692   1.002   7.052  1.00775.63           O  
ANISOU 1073  O3'  DT C  37    98235  98235  98235      0      0      0       O  
ATOM   1074  C2'  DT C  37     -22.532  -0.645   8.639  1.00775.63           C  
ANISOU 1074  C2'  DT C  37    98235  98235  98235      0      0      0       C  
ATOM   1075  C1'  DT C  37     -23.525  -1.351   7.719  1.00775.63           C  
ANISOU 1075  C1'  DT C  37    98235  98235  98235      0      0      0       C  
ATOM   1076  N1   DT C  37     -24.213  -2.513   8.367  1.00775.63           N  
ANISOU 1076  N1   DT C  37    98235  98235  98235      0      0      0       N  
ATOM   1077  C2   DT C  37     -25.427  -2.323   9.005  1.00775.63           C  
ANISOU 1077  C2   DT C  37    98235  98235  98235      0      0      0       C  
ATOM   1078  O2   DT C  37     -25.983  -1.243   9.070  1.00775.63           O  
ANISOU 1078  O2   DT C  37    98235  98235  98235      0      0      0       O  
ATOM   1079  N3   DT C  37     -25.972  -3.459   9.565  1.00775.63           N  
ANISOU 1079  N3   DT C  37    98235  98235  98235      0      0      0       N  
ATOM   1080  C4   DT C  37     -25.426  -4.733   9.548  1.00775.63           C  
ANISOU 1080  C4   DT C  37    98235  98235  98235      0      0      0       C  
ATOM   1081  O4   DT C  37     -25.971  -5.695  10.071  1.00775.63           O  
ANISOU 1081  O4   DT C  37    98235  98235  98235      0      0      0       O  
ATOM   1082  C5   DT C  37     -24.162  -4.843   8.866  1.00775.63           C  
ANISOU 1082  C5   DT C  37    98235  98235  98235      0      0      0       C  
ATOM   1083  C6   DT C  37     -23.619  -3.754   8.315  1.00775.63           C  
ANISOU 1083  C6   DT C  37    98235  98235  98235      0      0      0       C  
ATOM   1084  P    DC C  38     -21.197   2.374   7.731  1.00790.63           P  
ANISOU 1084  P    DC C  38   100134 100134 100134      0      0      0       P  
ATOM   1085  OP1  DC C  38     -21.265   3.434   6.702  1.00790.63           O  
ANISOU 1085  OP1  DC C  38   100134 100134 100134      0      0      0       O  
ATOM   1086  OP2  DC C  38     -19.918   2.098   8.420  1.00790.63           O1-
ANISOU 1086  OP2  DC C  38   100134 100134 100134      0      0      0       O1-
ATOM   1087  O5'  DC C  38     -22.301   2.664   8.853  1.00790.63           O  
ANISOU 1087  O5'  DC C  38   100134 100134 100134      0      0      0       O  
ATOM   1088  C5'  DC C  38     -23.648   2.902   8.474  1.00790.63           C  
ANISOU 1088  C5'  DC C  38   100134 100134 100134      0      0      0       C  
ATOM   1089  C4'  DC C  38     -24.570   2.881   9.682  1.00790.63           C  
ANISOU 1089  C4'  DC C  38   100134 100134 100134      0      0      0       C  
ATOM   1090  O4'  DC C  38     -24.854   1.512  10.064  1.00790.63           O  
ANISOU 1090  O4'  DC C  38   100134 100134 100134      0      0      0       O  
ATOM   1091  C3'  DC C  38     -24.028   3.576  10.935  1.00790.63           C  
ANISOU 1091  C3'  DC C  38   100134 100134 100134      0      0      0       C  
ATOM   1092  O3'  DC C  38     -24.968   4.553  11.375  1.00790.63           O  
ANISOU 1092  O3'  DC C  38   100134 100134 100134      0      0      0       O  
ATOM   1093  C2'  DC C  38     -23.866   2.433  11.948  1.00790.63           C  
ANISOU 1093  C2'  DC C  38   100134 100134 100134      0      0      0       C  
ATOM   1094  C1'  DC C  38     -24.901   1.435  11.466  1.00790.63           C  
ANISOU 1094  C1'  DC C  38   100134 100134 100134      0      0      0       C  
ATOM   1095  N1   DC C  38     -24.625   0.022  11.872  1.00790.63           N  
ANISOU 1095  N1   DC C  38   100134 100134 100134      0      0      0       N  
ATOM   1096  C2   DC C  38     -25.679  -0.792  12.299  1.00790.63           C  
ANISOU 1096  C2   DC C  38   100134 100134 100134      0      0      0       C  
ATOM   1097  O2   DC C  38     -26.818  -0.315  12.335  1.00790.63           O  
ANISOU 1097  O2   DC C  38   100134 100134 100134      0      0      0       O  
ATOM   1098  N3   DC C  38     -25.419  -2.078  12.662  1.00790.63           N  
ANISOU 1098  N3   DC C  38   100134 100134 100134      0      0      0       N  
ATOM   1099  C4   DC C  38     -24.165  -2.540  12.597  1.00790.63           C  
ANISOU 1099  C4   DC C  38   100134 100134 100134      0      0      0       C  
ATOM   1100  N4   DC C  38     -23.942  -3.806  12.953  1.00790.63           N  
ANISOU 1100  N4   DC C  38   100134 100134 100134      0      0      0       N  
ATOM   1101  C5   DC C  38     -23.080  -1.722  12.165  1.00790.63           C  
ANISOU 1101  C5   DC C  38   100134 100134 100134      0      0      0       C  
ATOM   1102  C6   DC C  38     -23.353  -0.461  11.819  1.00790.63           C  
ANISOU 1102  C6   DC C  38   100134 100134 100134      0      0      0       C  
ATOM   1103  P    DC C  39     -24.697   5.444  12.687  1.00790.63           P  
ANISOU 1103  P    DC C  39   100134 100134 100134      0      0      0       P  
ATOM   1104  OP1  DC C  39     -25.059   6.835  12.343  1.00790.63           O  
ANISOU 1104  OP1  DC C  39   100134 100134 100134      0      0      0       O  
ATOM   1105  OP2  DC C  39     -23.343   5.159  13.214  1.00790.63           O1-
ANISOU 1105  OP2  DC C  39   100134 100134 100134      0      0      0       O1-
ATOM   1106  O5'  DC C  39     -25.775   4.898  13.732  1.00790.63           O  
ANISOU 1106  O5'  DC C  39   100134 100134 100134      0      0      0       O  
ATOM   1107  C5'  DC C  39     -27.155   4.908  13.381  1.00790.63           C  
ANISOU 1107  C5'  DC C  39   100134 100134 100134      0      0      0       C  
ATOM   1108  C4'  DC C  39     -27.945   3.949  14.251  1.00790.63           C  
ANISOU 1108  C4'  DC C  39   100134 100134 100134      0      0      0       C  
ATOM   1109  O4'  DC C  39     -27.385   2.615  14.142  1.00790.63           O  
ANISOU 1109  O4'  DC C  39   100134 100134 100134      0      0      0       O  
ATOM   1110  C3'  DC C  39     -27.963   4.289  15.745  1.00790.63           C  
ANISOU 1110  C3'  DC C  39   100134 100134 100134      0      0      0       C  
ATOM   1111  O3'  DC C  39     -29.302   4.277  16.224  1.00790.63           O  
ANISOU 1111  O3'  DC C  39   100134 100134 100134      0      0      0       O  
ATOM   1112  C2'  DC C  39     -27.124   3.178  16.382  1.00790.63           C  
ANISOU 1112  C2'  DC C  39   100134 100134 100134      0      0      0       C  
ATOM   1113  C1'  DC C  39     -27.356   2.028  15.418  1.00790.63           C  
ANISOU 1113  C1'  DC C  39   100134 100134 100134      0      0      0       C  
ATOM   1114  N1   DC C  39     -26.283   0.992  15.444  1.00790.63           N  
ANISOU 1114  N1   DC C  39   100134 100134 100134      0      0      0       N  
ATOM   1115  C2   DC C  39     -26.587  -0.303  15.875  1.00790.63           C  
ANISOU 1115  C2   DC C  39   100134 100134 100134      0      0      0       C  
ATOM   1116  O2   DC C  39     -27.741  -0.551  16.226  1.00790.63           O  
ANISOU 1116  O2   DC C  39   100134 100134 100134      0      0      0       O  
ATOM   1117  N3   DC C  39     -25.605  -1.243  15.899  1.00790.63           N  
ANISOU 1117  N3   DC C  39   100134 100134 100134      0      0      0       N  
ATOM   1118  C4   DC C  39     -24.368  -0.915  15.503  1.00790.63           C  
ANISOU 1118  C4   DC C  39   100134 100134 100134      0      0      0       C  
ATOM   1119  N4   DC C  39     -23.427  -1.861  15.532  1.00790.63           N  
ANISOU 1119  N4   DC C  39   100134 100134 100134      0      0      0       N  
ATOM   1120  C5   DC C  39     -24.043   0.402  15.061  1.00790.63           C  
ANISOU 1120  C5   DC C  39   100134 100134 100134      0      0      0       C  
ATOM   1121  C6   DC C  39     -25.020   1.314  15.048  1.00790.63           C  
ANISOU 1121  C6   DC C  39   100134 100134 100134      0      0      0       C  
ATOM   1122  P    DG C  40     -29.668   4.966  17.630  1.00572.00           P  
ANISOU 1122  P    DG C  40    76722  72252  68361   -288    393   6133       P  
ATOM   1123  OP1  DG C  40     -30.832   5.851  17.404  1.00568.83           O  
ANISOU 1123  OP1  DG C  40    76726  71877  67528   -267    367   6693       O  
ATOM   1124  OP2  DG C  40     -28.423   5.519  18.208  1.00571.32           O1-
ANISOU 1124  OP2  DG C  40    76704  72036  68336   -411    550   6288       O1-
ATOM   1125  O5'  DG C  40     -30.134   3.740  18.540  1.00572.63           O  
ANISOU 1125  O5'  DG C  40    76728  72290  68556   -233    315   6035       O  
ATOM   1126  C5'  DG C  40     -31.256   2.959  18.151  1.00573.69           C  
ANISOU 1126  C5'  DG C  40    76737  72539  68701   -116    160   5811       C  
ATOM   1127  C4'  DG C  40     -31.396   1.735  19.034  1.00574.87           C  
ANISOU 1127  C4'  DG C  40    76739  72652  69034    -77    106   5612       C  
ATOM   1128  O4'  DG C  40     -30.345   0.785  18.718  1.00579.06           O  
ANISOU 1128  O4'  DG C  40    76738  73224  70054    -82    112   4848       O  
ATOM   1129  C3'  DG C  40     -31.298   2.009  20.536  1.00571.88           C  
ANISOU 1129  C3'  DG C  40    76736  72080  68473   -147    196   6207       C  
ATOM   1130  O3'  DG C  40     -32.382   1.379  21.214  1.00570.67           O  
ANISOU 1130  O3'  DG C  40    76739  71916  68172    -66     88   6430       O  
ATOM   1131  C2'  DG C  40     -29.947   1.408  20.933  1.00574.41           C  
ANISOU 1131  C2'  DG C  40    76730  72333  69186   -216    283   5770       C  
ATOM   1132  C1'  DG C  40     -29.774   0.298  19.908  1.00579.00           C  
ANISOU 1132  C1'  DG C  40    76736  73093  70164   -130    174   4897       C  
ATOM   1133  N9   DG C  40     -28.378  -0.036  19.640  1.00582.07           N  
ANISOU 1133  N9   DG C  40    76731  73480  70949   -174    231   4345       N  
ATOM   1134  C8   DG C  40     -27.448   0.751  19.005  1.00582.35           C  
ANISOU 1134  C8   DG C  40    76724  73514  71028   -229    304   4293       C  
ATOM   1135  N7   DG C  40     -26.275   0.189  18.900  1.00585.31           N  
ANISOU 1135  N7   DG C  40    76720  73889  71781   -241    318   3760       N  
ATOM   1136  C5   DG C  40     -26.440  -1.053  19.502  1.00587.18           C  
ANISOU 1136  C5   DG C  40    76725  74130  72248   -199    261   3424       C  
ATOM   1137  C6   DG C  40     -25.509  -2.103  19.688  1.00590.58           C  
ANISOU 1137  C6   DG C  40    76724  74568  73103   -186    241   2810       C  
ATOM   1138  O6   DG C  40     -24.325  -2.139  19.340  1.00592.61           O  
ANISOU 1138  O6   DG C  40    76719  74829  73617   -200    256   2443       O  
ATOM   1139  N1   DG C  40     -26.078  -3.192  20.350  1.00591.51           N  
ANISOU 1139  N1   DG C  40    76730  74695  73323   -147    189   2644       N  
ATOM   1140  C2   DG C  40     -27.392  -3.250  20.767  1.00589.31           C  
ANISOU 1140  C2   DG C  40    76735  74417  72760   -115    150   3041       C  
ATOM   1141  N2   DG C  40     -27.776  -4.376  21.386  1.00590.54           N  
ANISOU 1141  N2   DG C  40    76737  74587  73053    -77    101   2817       N  
ATOM   1142  N3   DG C  40     -28.270  -2.270  20.598  1.00586.07           N  
ANISOU 1142  N3   DG C  40    76736  73998  71944   -113    149   3627       N  
ATOM   1143  C4   DG C  40     -27.726  -1.208  19.960  1.00585.22           C  
ANISOU 1143  C4   DG C  40    76731  73883  71743   -160    212   3779       C  
ATOM   1144  P    DC C  41     -32.554   1.537  22.804  1.00388.02           P  
ANISOU 1144  P    DC C  41    61547  47669  38214   -298    387  18001       P  
ATOM   1145  OP1  DC C  41     -34.005   1.534  23.100  1.00385.40           O  
ANISOU 1145  OP1  DC C  41    61554  47436  37445    -25     32  18449       O  
ATOM   1146  OP2  DC C  41     -31.719   2.672  23.251  1.00385.84           O1-
ANISOU 1146  OP2  DC C  41    61524  47002  38076   -657    835  18483       O1-
ATOM   1147  O5'  DC C  41     -31.912   0.196  23.382  1.00390.93           O  
ANISOU 1147  O5'  DC C  41    61547  47909  39081   -307    394  17511       O  
ATOM   1148  C5'  DC C  41     -32.242  -1.054  22.792  1.00394.14           C  
ANISOU 1148  C5'  DC C  41    61554  48726  39477     -6      8  16828       C  
ATOM   1149  C4'  DC C  41     -31.572  -2.190  23.539  1.00396.59           C  
ANISOU 1149  C4'  DC C  41    61553  48839  40295    -72     93  16441       C  
ATOM   1150  O4'  DC C  41     -30.206  -2.341  23.072  1.00399.62           O  
ANISOU 1150  O4'  DC C  41    61546  49164  41127   -308    396  15908       O  
ATOM   1151  C3'  DC C  41     -31.494  -1.998  25.053  1.00393.74           C  
ANISOU 1151  C3'  DC C  41    61548  47880  40174   -274    342  17098       C  
ATOM   1152  O3'  DC C  41     -31.819  -3.216  25.707  1.00395.11           O  
ANISOU 1152  O3'  DC C  41    61553  48061  40509   -100    125  16851       O  
ATOM   1153  C2'  DC C  41     -30.036  -1.595  25.282  1.00394.31           C  
ANISOU 1153  C2'  DC C  41    61518  47506  40795   -711    864  17076       C  
ATOM   1154  C1'  DC C  41     -29.322  -2.346  24.171  1.00399.00           C  
ANISOU 1154  C1'  DC C  41    61522  48490  41591   -641    793  16149       C  
ATOM   1155  N1   DC C  41     -28.040  -1.704  23.747  1.00399.81           N  
ANISOU 1155  N1   DC C  41    61481  48391  42038   -974   1187  16027       N  
ATOM   1156  C2   DC C  41     -26.845  -2.427  23.826  1.00402.79           C  
ANISOU 1156  C2   DC C  41    61443  48507  43092  -1200   1428  15519       C  
ATOM   1157  O2   DC C  41     -26.877  -3.585  24.250  1.00404.79           O  
ANISOU 1157  O2   DC C  41    61454  48697  43651  -1129   1332  15171       O  
ATOM   1158  N3   DC C  41     -25.684  -1.832  23.430  1.00403.32           N  
ANISOU 1158  N3   DC C  41    61383  48374  43485  -1501   1757  15432       N  
ATOM   1159  C4   DC C  41     -25.707  -0.568  22.988  1.00401.02           C  
ANISOU 1159  C4   DC C  41    61372  48187  42809  -1557   1843  15828       C  
ATOM   1160  N4   DC C  41     -24.556  -0.010  22.616  1.00401.48           N  
ANISOU 1160  N4   DC C  41    61304  48072  43168  -1834   2142  15744       N  
ATOM   1161  C5   DC C  41     -26.919   0.179  22.903  1.00398.06           C  
ANISOU 1161  C5   DC C  41    61420  48074  41752  -1341   1625  16337       C  
ATOM   1162  C6   DC C  41     -28.047  -0.421  23.289  1.00397.54           C  
ANISOU 1162  C6   DC C  41    61469  48155  41424  -1064   1305  16423       C  
ATOM   1163  P    DG C  42     -31.910  -3.294  27.310  1.00391.16           P  
ANISOU 1163  P    DG C  42    62978  46654  38991   -250    304  19792       P  
ATOM   1164  OP1  DG C  42     -33.207  -3.920  27.647  1.00392.19           O  
ANISOU 1164  OP1  DG C  42    63214  47140  38661    224   -277  19870       O  
ATOM   1165  OP2  DG C  42     -31.573  -1.974  27.887  1.00395.90           O1-
ANISOU 1165  OP2  DG C  42    64041  46713  39671   -616    730  20572       O1-
ATOM   1166  O5'  DG C  42     -30.741  -4.313  27.689  1.00387.30           O  
ANISOU 1166  O5'  DG C  42    62085  45764  39308   -538    635  19298       O  
ATOM   1167  C5'  DG C  42     -30.553  -5.489  26.908  1.00381.72           C  
ANISOU 1167  C5'  DG C  42    60824  45549  38664   -299    360  18405       C  
ATOM   1168  C4'  DG C  42     -29.202  -6.117  27.193  1.00378.44           C  
ANISOU 1168  C4'  DG C  42    60047  44565  39179   -746    866  18011       C  
ATOM   1169  O4'  DG C  42     -28.152  -5.324  26.578  1.00377.78           O  
ANISOU 1169  O4'  DG C  42    59851  44285  39402  -1117   1279  17922       O  
ATOM   1170  C3'  DG C  42     -28.845  -6.225  28.671  1.00381.38           C  
ANISOU 1170  C3'  DG C  42    60668  43951  40289  -1198   1322  18543       C  
ATOM   1171  O3'  DG C  42     -28.199  -7.461  28.920  1.00371.29           O  
ANISOU 1171  O3'  DG C  42    58769  42430  39876  -2220    665  17294       O  
ATOM   1172  C2'  DG C  42     -27.903  -5.043  28.887  1.00384.18           C  
ANISOU 1172  C2'  DG C  42    61210  43621  41139  -1788   1909  18970       C  
ATOM   1173  C1'  DG C  42     -27.186  -4.978  27.547  1.00379.97           C  
ANISOU 1173  C1'  DG C  42    60248  43546  40577  -1761   1909  18309       C  
ATOM   1174  N9   DG C  42     -26.673  -3.651  27.222  1.00382.53           N  
ANISOU 1174  N9   DG C  42    60779  43752  40813  -2015   2180  18674       N  
ATOM   1175  C8   DG C  42     -27.389  -2.481  27.170  1.00386.67           C  
ANISOU 1175  C8   DG C  42    61763  44556  40597  -1841   2040  19280       C  
ATOM   1176  N7   DG C  42     -26.668  -1.445  26.844  1.00388.10           N  
ANISOU 1176  N7   DG C  42    62028  44577  40856  -2133   2347  19480       N  
ATOM   1177  C5   DG C  42     -25.391  -1.961  26.666  1.00384.81           C  
ANISOU 1177  C5   DG C  42    61178  43737  41296  -2521   2689  18979       C  
ATOM   1178  C6   DG C  42     -24.190  -1.309  26.304  1.00384.75           C  
ANISOU 1178  C6   DG C  42    61044  43393  41750  -2939   3069  18931       C  
ATOM   1179  O6   DG C  42     -24.026  -0.107  26.062  1.00387.55           O  
ANISOU 1179  O6   DG C  42    61662  43834  41754  -3016   3182  19336       O  
ATOM   1180  N1   DG C  42     -23.109  -2.198  26.237  1.00381.13           N  
ANISOU 1180  N1   DG C  42    60093  42392  42328  -3324   3330  18336       N  
ATOM   1181  C2   DG C  42     -23.206  -3.552  26.480  1.00377.86           C  
ANISOU 1181  C2   DG C  42    59341  41777  42452  -3327   3265  17833       C  
ATOM   1182  N2   DG C  42     -22.079  -4.260  26.363  1.00373.36           N  
ANISOU 1182  N2   DG C  42    58399  40618  42844  -4526   2732  16410       N  
ATOM   1183  N3   DG C  42     -24.330  -4.172  26.818  1.00377.74           N  
ANISOU 1183  N3   DG C  42    59452  42172  41899  -2887   2909  17886       N  
ATOM   1184  C4   DG C  42     -25.377  -3.318  26.893  1.00381.36           C  
ANISOU 1184  C4   DG C  42    60395  43168  41336  -2488   2615  18473       C  
ATOM   1185  P    DG C  43     -28.387  -8.198  30.335  1.00557.84           P  
ANISOU 1185  P    DG C  43    71102  70448  70405    -61     63    681       P  
ATOM   1186  OP1  DG C  43     -28.659  -9.629  30.064  1.00561.44           O  
ANISOU 1186  OP1  DG C  43    71107  71107  71107      0      0      0       O  
ATOM   1187  OP2  DG C  43     -29.346  -7.406  31.133  1.00549.72           O1-
ANISOU 1187  OP2  DG C  43    71095  69001  68774   -159    167   2217       O1-
ATOM   1188  O5'  DG C  43     -26.951  -8.069  31.020  1.00554.53           O  
ANISOU 1188  O5'  DG C  43    71080  69742  69876   -192    182   1296       O  
ATOM   1189  C5'  DG C  43     -25.833  -8.733  30.446  1.00559.81           C  
ANISOU 1189  C5'  DG C  43    71097  70770  70835    -58     52    303       C  
ATOM   1190  C4'  DG C  43     -24.536  -8.242  31.062  1.00554.07           C  
ANISOU 1190  C4'  DG C  43    71035  69479  70009   -344    283   1337       C  
ATOM   1191  O4'  DG C  43     -23.873  -7.341  30.140  1.00554.98           O  
ANISOU 1191  O4'  DG C  43    71042  69694  70132   -304    253   1174       O  
ATOM   1192  C3'  DG C  43     -24.691  -7.423  32.328  1.00544.84           C  
ANISOU 1192  C3'  DG C  43    70950  67437  68626   -761    626   3018       C  
ATOM   1193  O3'  DG C  43     -24.867  -8.272  33.477  1.00542.26           O  
ANISOU 1193  O3'  DG C  43    70894  66713  68428   -968    756   3431       O  
ATOM   1194  C2'  DG C  43     -23.358  -6.683  32.358  1.00540.71           C  
ANISOU 1194  C2'  DG C  43    70854  66371  68222  -1097    856   3697       C  
ATOM   1195  C1'  DG C  43     -23.154  -6.359  30.876  1.00547.14           C  
ANISOU 1195  C1'  DG C  43    70942  67912  69036   -728    586   2573       C  
ATOM   1196  N9   DG C  43     -23.640  -5.031  30.495  1.00544.80           N  
ANISOU 1196  N9   DG C  43    70958  67578  68462   -726    629   3056       N  
ATOM   1197  C8   DG C  43     -24.948  -4.634  30.362  1.00543.68           C  
ANISOU 1197  C8   DG C  43    70998  67540  68034   -626    581   3311       C  
ATOM   1198  N7   DG C  43     -25.081  -3.384  30.013  1.00540.49           N  
ANISOU 1198  N7   DG C  43    70992  67016  67353   -688    659   3919       N  
ATOM   1199  C5   DG C  43     -23.777  -2.918  29.908  1.00540.04           C  
ANISOU 1199  C5   DG C  43    70949  66795  67447   -826    761   3973       C  
ATOM   1200  C6   DG C  43     -23.294  -1.631  29.561  1.00537.14           C  
ANISOU 1200  C6   DG C  43    70923  66262  66905   -946    881   4512       C  
ATOM   1201  O6   DG C  43     -23.952  -0.626  29.269  1.00534.22           O  
ANISOU 1201  O6   DG C  43    70935  65877  66168   -948    922   5083       O  
ATOM   1202  N1   DG C  43     -21.896  -1.579  29.573  1.00537.36           N  
ANISOU 1202  N1   DG C  43    70867  66102  67202  -1097    969   4421       N  
ATOM   1203  C2   DG C  43     -21.082  -2.650  29.886  1.00539.34           C  
ANISOU 1203  C2   DG C  43    70830  66269  67824  -1158    954   3986       C  
ATOM   1204  N2   DG C  43     -19.766  -2.430  29.854  1.00537.98           N  
ANISOU 1204  N2   DG C  43    70745  65763  67900  -1392   1078   4140       N  
ATOM   1205  N3   DG C  43     -21.528  -3.856  30.213  1.00541.76           N  
ANISOU 1205  N3   DG C  43    70856  66735  68255  -1049    847   3532       N  
ATOM   1206  C4   DG C  43     -22.879  -3.918  30.203  1.00542.39           C  
ANISOU 1206  C4   DG C  43    70922  67066  68096   -865    747   3488       C  
ATOM   1207  P    DC C  44     -26.349  -8.597  34.017  1.00392.77           P  
ANISOU 1207  P    DC C  44    52284  40821  56131 -12897 -10788   2621       P  
ATOM   1208  OP1  DC C  44     -26.759  -9.890  33.423  1.00390.36           O1-
ANISOU 1208  OP1  DC C  44    51896  40535  55889 -13162 -11106   2424       O1-
ATOM   1209  OP2  DC C  44     -27.172  -7.389  33.788  1.00395.93           O  
ANISOU 1209  OP2  DC C  44    52474  41675  56287 -12606 -10344   3169       O  
ATOM   1210  O5'  DC C  44     -26.182  -8.828  35.599  1.00393.74           O  
ANISOU 1210  O5'  DC C  44    52490  41049  56066 -12838 -10686   2657       O  
ATOM   1211  C5'  DC C  44     -27.066  -9.741  36.274  1.00394.79           C  
ANISOU 1211  C5'  DC C  44    52439  41707  55858 -12792 -10559   2961       C  
ATOM   1212  C4'  DC C  44     -27.298  -9.348  37.730  1.00397.14           C  
ANISOU 1212  C4'  DC C  44    52795  42185  55915 -12596 -10253   3177       C  
ATOM   1213  O4'  DC C  44     -26.114  -9.648  38.517  1.00395.29           O  
ANISOU 1213  O4'  DC C  44    52821  41458  55913 -12761 -10527   2703       O  
ATOM   1214  C3'  DC C  44     -27.557  -7.873  37.984  1.00400.28           C  
ANISOU 1214  C3'  DC C  44    53193  42706  56191 -12307  -9793   3529       C  
ATOM   1215  O3'  DC C  44     -28.919  -7.552  37.772  1.00402.91           O  
ANISOU 1215  O3'  DC C  44    53286  43615  56187 -12085  -9368   4100       O  
ATOM   1216  C2'  DC C  44     -27.172  -7.759  39.452  1.00401.25           C  
ANISOU 1216  C2'  DC C  44    53495  42717  56244 -12246  -9684   3451       C  
ATOM   1217  C1'  DC C  44     -25.919  -8.625  39.487  1.00397.61           C  
ANISOU 1217  C1'  DC C  44    53231  41738  56104 -12556 -10218   2839       C  
ATOM   1218  N1   DC C  44     -24.679  -7.872  39.140  1.00396.14           N  
ANISOU 1218  N1   DC C  44    53312  40913  56292 -12629 -10405   2410       N  
ATOM   1219  C2   DC C  44     -24.031  -7.111  40.121  1.00396.51           C  
ANISOU 1219  C2   DC C  44    53584  40678  56393 -12593 -10363   2220       C  
ATOM   1220  O2   DC C  44     -24.486  -7.098  41.267  1.00398.10           O  
ANISOU 1220  O2   DC C  44    53748  41185  56327 -12510 -10172   2413       O  
ATOM   1221  N3   DC C  44     -22.901  -6.433  39.784  1.00395.05           N  
ANISOU 1221  N3   DC C  44    53669  39867  56564 -12637 -10527   1816       N  
ATOM   1222  C4   DC C  44     -22.447  -6.492  38.523  1.00393.26           C  
ANISOU 1222  C4   DC C  44    53501  39282  56637 -12711 -10725   1600       C  
ATOM   1223  N4   DC C  44     -21.343  -5.812  38.216  1.00391.68           N  
ANISOU 1223  N4   DC C  44    53609  38403  56807 -12726 -10878   1175       N  
ATOM   1224  C5   DC C  44     -23.106  -7.251  37.519  1.00392.97           C  
ANISOU 1224  C5   DC C  44    53225  39544  56542 -12761 -10767   1797       C  
ATOM   1225  C6   DC C  44     -24.206  -7.912  37.864  1.00394.43           C  
ANISOU 1225  C6   DC C  44    53136  40363  56368 -12721 -10606   2199       C  
ATOM   1226  P    DT C  45     -29.309  -6.144  37.105  1.00508.81           P  
ANISOU 1226  P    DT C  45    64441  64441  64441      0      0      0       P  
ATOM   1227  OP1  DT C  45     -30.762  -5.946  37.287  1.00508.81           O  
ANISOU 1227  OP1  DT C  45    64441  64441  64441      0      0      0       O  
ATOM   1228  OP2  DT C  45     -28.732  -6.126  35.744  1.00508.81           O1-
ANISOU 1228  OP2  DT C  45    64441  64441  64441      0      0      0       O1-
ATOM   1229  O5'  DT C  45     -28.512  -5.059  37.977  1.00508.81           O  
ANISOU 1229  O5'  DT C  45    64441  64441  64441      0      0      0       O  
ATOM   1230  C5'  DT C  45     -28.952  -4.738  39.296  1.00508.81           C  
ANISOU 1230  C5'  DT C  45    64441  64441  64441      0      0      0       C  
ATOM   1231  C4'  DT C  45     -27.979  -3.793  39.986  1.00508.81           C  
ANISOU 1231  C4'  DT C  45    64441  64441  64441      0      0      0       C  
ATOM   1232  O4'  DT C  45     -26.637  -4.005  39.476  1.00508.81           O  
ANISOU 1232  O4'  DT C  45    64441  64441  64441      0      0      0       O  
ATOM   1233  C3'  DT C  45     -28.275  -2.302  39.796  1.00508.81           C  
ANISOU 1233  C3'  DT C  45    64441  64441  64441      0      0      0       C  
ATOM   1234  O3'  DT C  45     -28.104  -1.622  41.024  1.00508.81           O  
ANISOU 1234  O3'  DT C  45    64441  64441  64441      0      0      0       O  
ATOM   1235  C2'  DT C  45     -27.233  -1.864  38.771  1.00508.81           C  
ANISOU 1235  C2'  DT C  45    64441  64441  64441      0      0      0       C  
ATOM   1236  C1'  DT C  45     -26.063  -2.759  39.147  1.00508.81           C  
ANISOU 1236  C1'  DT C  45    64441  64441  64441      0      0      0       C  
ATOM   1237  N1   DT C  45     -25.089  -2.957  38.044  1.00437.46           N  
ANISOU 1237  N1   DT C  45    56658  48888  60670  -8439  -3479     -6       N  
ATOM   1238  C2   DT C  45     -24.007  -2.115  37.937  1.00435.99           C  
ANISOU 1238  C2   DT C  45    56700  48221  60737  -8621  -3597   -338       C  
ATOM   1239  O2   DT C  45     -23.801  -1.203  38.711  1.00437.64           O  
ANISOU 1239  O2   DT C  45    57022  48317  60944  -8485  -3374   -309       O  
ATOM   1240  N3   DT C  45     -23.172  -2.376  36.880  1.00432.46           N  
ANISOU 1240  N3   DT C  45    56375  47384  60556  -8968  -3971   -718       N  
ATOM   1241  C4   DT C  45     -23.310  -3.392  35.951  1.00430.44           C  
ANISOU 1241  C4   DT C  45    56015  47191  60342  -9159  -4228   -798       C  
ATOM   1242  O4   DT C  45     -22.503  -3.562  35.040  1.00427.31           O  
ANISOU 1242  O4   DT C  45    55785  46354  60218  -9476  -4525  -1168       O  
ATOM   1243  C5   DT C  45     -24.474  -4.237  36.128  1.00432.22           C  
ANISOU 1243  C5   DT C  45    55968  47970  60287  -8954  -4101   -436       C  
ATOM   1244  C7   DT C  45     -24.746  -5.363  35.186  1.00430.28           C  
ANISOU 1244  C7   DT C  45    55590  47830  60065  -9140  -4359   -503       C  
ATOM   1245  C6   DT C  45     -25.290  -3.979  37.152  1.00435.54           C  
ANISOU 1245  C6   DT C  45    56295  48745  60444  -8602  -3737    -63       C  
ATOM   1246  P    DC C  46     -29.384  -1.114  41.850  1.00532.49           P  
ANISOU 1246  P    DC C  46    67441  67441  67441      0      0      0       P  
ATOM   1247  OP1  DC C  46     -30.047  -2.309  42.416  1.00530.25           O  
ANISOU 1247  OP1  DC C  46    67200  66833  67439   -383     25     40       O  
ATOM   1248  OP2  DC C  46     -30.146  -0.187  40.984  1.00532.49           O1-
ANISOU 1248  OP2  DC C  46    67441  67441  67441      0      0      0       O1-
ATOM   1249  O5'  DC C  46     -28.753  -0.264  43.046  1.00532.49           O  
ANISOU 1249  O5'  DC C  46    67441  67441  67441      0      0      0       O  
ATOM   1250  C5'  DC C  46     -28.920  -0.697  44.389  1.00532.49           C  
ANISOU 1250  C5'  DC C  46    67441  67441  67441      0      0      0       C  
ATOM   1251  C4'  DC C  46     -27.839  -0.112  45.278  1.00532.49           C  
ANISOU 1251  C4'  DC C  46    67441  67441  67441      0      0      0       C  
ATOM   1252  O4'  DC C  46     -26.592  -0.809  45.042  1.00531.00           O  
ANISOU 1252  O4'  DC C  46    67291  67024  67441   -250      8     13       O  
ATOM   1253  C3'  DC C  46     -27.534   1.355  45.026  1.00532.49           C  
ANISOU 1253  C3'  DC C  46    67441  67441  67441      0      0      0       C  
ATOM   1254  O3'  DC C  46     -28.387   2.168  45.818  1.00532.49           O  
ANISOU 1254  O3'  DC C  46    67441  67441  67441      0      0      0       O  
ATOM   1255  C2'  DC C  46     -26.075   1.473  45.463  1.00532.49           C  
ANISOU 1255  C2'  DC C  46    67441  67441  67441      0      0      0       C  
ATOM   1256  C1'  DC C  46     -25.505   0.099  45.097  1.00531.19           C  
ANISOU 1256  C1'  DC C  46    67313  67073  67441   -217      4      7       C  
ATOM   1257  N1   DC C  46     -24.792   0.067  43.784  1.00462.32           N  
ANISOU 1257  N1   DC C  46    60450  51765  63446  -7943  -2700   1363       N  
ATOM   1258  C2   DC C  46     -23.401   0.211  43.746  1.00459.90           C  
ANISOU 1258  C2   DC C  46    60314  51002  63424  -8194  -3021    909       C  
ATOM   1259  O2   DC C  46     -22.785   0.372  44.803  1.00460.10           O  
ANISOU 1259  O2   DC C  46    60458  50845  63513  -8223  -3002    735       O  
ATOM   1260  N3   DC C  46     -22.767   0.172  42.547  1.00457.35           N  
ANISOU 1260  N3   DC C  46    60051  50412  63310  -8392  -3327    666       N  
ATOM   1261  C4   DC C  46     -23.478   0.001  41.428  1.00457.24           C  
ANISOU 1261  C4   DC C  46    59892  50616  63222  -8357  -3339    862       C  
ATOM   1262  N4   DC C  46     -22.828  -0.028  40.266  1.00454.70           N  
ANISOU 1262  N4   DC C  46    59644  49999  63124  -8553  -3637    607       N  
ATOM   1263  C5   DC C  46     -24.893  -0.150  41.451  1.00459.68           C  
ANISOU 1263  C5   DC C  46    60004  51424  63231  -8110  -3025   1324       C  
ATOM   1264  C6   DC C  46     -25.501  -0.113  42.635  1.00462.11           C  
ANISOU 1264  C6   DC C  46    60296  51942  63341  -7909  -2709   1555       C  
ATOM   1265  P    DG C  47     -28.701   3.680  45.374  1.00555.75           P  
ANISOU 1265  P    DG C  47    70386  70386  70386      0      0      0       P  
ATOM   1266  OP1  DG C  47     -29.880   4.149  46.137  1.00555.75           O  
ANISOU 1266  OP1  DG C  47    70386  70386  70386      0      0      0       O  
ATOM   1267  OP2  DG C  47     -28.725   3.718  43.896  1.00555.75           O1-
ANISOU 1267  OP2  DG C  47    70386  70386  70386      0      0      0       O1-
ATOM   1268  O5'  DG C  47     -27.414   4.489  45.861  1.00555.75           O  
ANISOU 1268  O5'  DG C  47    70386  70386  70386      0      0      0       O  
ATOM   1269  C5'  DG C  47     -26.971   5.616  45.130  1.00555.75           C  
ANISOU 1269  C5'  DG C  47    70386  70386  70386      0      0      0       C  
ATOM   1270  C4'  DG C  47     -25.471   5.559  44.925  1.00554.71           C  
ANISOU 1270  C4'  DG C  47    70302  70084  70380   -159     21     41       C  
ATOM   1271  O4'  DG C  47     -25.159   4.590  43.915  1.00553.01           O  
ANISOU 1271  O4'  DG C  47    70152  69589  70379   -431     40     74       O  
ATOM   1272  C3'  DG C  47     -24.844   6.860  44.436  1.00554.59           C  
ANISOU 1272  C3'  DG C  47    70295  70044  70380   -176     23     45       C  
ATOM   1273  O3'  DG C  47     -24.243   7.541  45.529  1.00554.87           O  
ANISOU 1273  O3'  DG C  47    70319  70125  70381   -132     17     35       O  
ATOM   1274  C2'  DG C  47     -23.797   6.421  43.392  1.00552.32           C  
ANISOU 1274  C2'  DG C  47    70110  69369  70379   -530     42     81       C  
ATOM   1275  C1'  DG C  47     -23.893   4.897  43.398  1.00551.19           C  
ANISOU 1275  C1'  DG C  47    69999  69046  70382   -720     38     70       C  
ATOM   1276  N9   DG C  47     -23.778   4.301  42.071  1.00440.88           N  
ANISOU 1276  N9   DG C  47    59278  46736  61500 -10092  -5908   3751       N  
ATOM   1277  C8   DG C  47     -24.788   4.118  41.157  1.00441.11           C  
ANISOU 1277  C8   DG C  47    59030  47142  61430 -10070  -5813   4096       C  
ATOM   1278  N7   DG C  47     -24.387   3.557  40.050  1.00437.77           N  
ANISOU 1278  N7   DG C  47    58617  46436  61280 -10220  -6340   3756       N  
ATOM   1279  C5   DG C  47     -23.025   3.356  40.240  1.00435.00           C  
ANISOU 1279  C5   DG C  47    58591  45448  61243 -10348  -6798   3137       C  
ATOM   1280  C6   DG C  47     -22.058   2.784  39.379  1.00430.78           C  
ANISOU 1280  C6   DG C  47    58251  44325  61100 -10534  -7406   2550       C  
ATOM   1281  O6   DG C  47     -22.221   2.330  38.243  1.00428.68           O  
ANISOU 1281  O6   DG C  47    57896  43995  60986 -10633  -7685   2458       O  
ATOM   1282  N1   DG C  47     -20.790   2.763  39.962  1.00428.93           N  
ANISOU 1282  N1   DG C  47    58365  43509  61098 -10608  -7661   2024       N  
ATOM   1283  C2   DG C  47     -20.502   3.251  41.219  1.00430.99           C  
ANISOU 1283  C2   DG C  47    58752  43786  61219 -10519  -7390   2059       C  
ATOM   1284  N2   DG C  47     -19.228   3.166  41.616  1.00428.58           N  
ANISOU 1284  N2   DG C  47    58792  42868  61181 -10612  -7697   1493       N  
ATOM   1285  N3   DG C  47     -21.401   3.792  42.031  1.00435.09           N  
ANISOU 1285  N3   DG C  47    59083  44864  61368 -10350  -6826   2610       N  
ATOM   1286  C4   DG C  47     -22.636   3.809  41.478  1.00436.86           C  
ANISOU 1286  C4   DG C  47    58985  45629  61371 -10271  -6548   3127       C  
ATOM   1287  P    DC C  48     -23.664   9.026  45.341  1.00503.89           P  
ANISOU 1287  P    DC C  48    65887  57081  68487  -5713    767   1559       P  
ATOM   1288  OP1  DC C  48     -23.661   9.687  46.665  1.00505.67           O  
ANISOU 1288  OP1  DC C  48    66099  57604  68430  -5368    833   1721       O  
ATOM   1289  OP2  DC C  48     -24.376   9.652  44.206  1.00509.23           O1-
ANISOU 1289  OP2  DC C  48    66283  58772  68431  -4894    800   1623       O1-
ATOM   1290  O5'  DC C  48     -22.154   8.786  44.883  1.00489.96           O  
ANISOU 1290  O5'  DC C  48    64635  54083  67446  -6848   -334   1375       O  
ATOM   1291  C5'  DC C  48     -21.345   7.830  45.561  1.00475.74           C  
ANISOU 1291  C5'  DC C  48    63290  51619  65852  -7639  -1669   1468       C  
ATOM   1292  C4'  DC C  48     -19.977   7.762  44.921  1.00460.00           C  
ANISOU 1292  C4'  DC C  48    61962  48498  64319  -8400  -3178   1325       C  
ATOM   1293  O4'  DC C  48     -20.012   6.842  43.794  1.00451.93           O  
ANISOU 1293  O4'  DC C  48    61034  47222  63456  -8789  -4033   1333       O  
ATOM   1294  C3'  DC C  48     -19.484   9.102  44.358  1.00462.96           C  
ANISOU 1294  C3'  DC C  48    62457  48571  64874  -8149  -2857   1153       C  
ATOM   1295  O3'  DC C  48     -18.142   9.349  44.751  1.00449.46           O  
ANISOU 1295  O3'  DC C  48    61507  45676  63591  -8672  -4078   1003       O  
ATOM   1296  C2'  DC C  48     -19.604   8.915  42.850  1.00461.08           C  
ANISOU 1296  C2'  DC C  48    62177  48238  64774  -8182  -3123   1054       C  
ATOM   1297  C1'  DC C  48     -19.327   7.432  42.720  1.00447.41           C  
ANISOU 1297  C1'  DC C  48    60742  46009  63244  -8872  -4481   1123       C  
ATOM   1298  N1   DC C  48     -19.804   6.845  41.433  1.00432.40           N  
ANISOU 1298  N1   DC C  48    59035  43668  61589  -9500  -5858   1710       N  
ATOM   1299  C2   DC C  48     -18.926   6.071  40.666  1.00427.77           C  
ANISOU 1299  C2   DC C  48    58654  42517  61363  -9666  -6442   1150       C  
ATOM   1300  O2   DC C  48     -17.783   5.874  41.095  1.00425.16           O  
ANISOU 1300  O2   DC C  48    58684  41551  61307  -9727  -6729    587       O  
ATOM   1301  N3   DC C  48     -19.357   5.554  39.480  1.00426.25           N  
ANISOU 1301  N3   DC C  48    58269  42474  61211  -9754  -6646   1238       N  
ATOM   1302  C4   DC C  48     -20.609   5.787  39.076  1.00429.00           C  
ANISOU 1302  C4   DC C  48    58236  43508  61258  -9678  -6309   1843       C  
ATOM   1303  N4   DC C  48     -21.001   5.257  37.918  1.00427.32           N  
ANISOU 1303  N4   DC C  48    57850  43416  61097  -9775  -6530   1888       N  
ATOM   1304  C5   DC C  48     -21.513   6.581  39.843  1.00433.58           C  
ANISOU 1304  C5   DC C  48    58613  44655  61472  -9498  -5691   2422       C  
ATOM   1305  C6   DC C  48     -21.074   7.086  41.001  1.00435.15           C  
ANISOU 1305  C6   DC C  48    59013  44687  61639  -9419  -5482   2331       C  
ATOM   1306  P    DA C  49     -17.488  10.795  44.490  1.00403.50           P  
ANISOU 1306  P    DA C  49    57656  36961  58695 -10307  -8172   2513       P  
ATOM   1307  OP1  DA C  49     -16.513  11.053  45.570  1.00403.15           O  
ANISOU 1307  OP1  DA C  49    58059  36450  58671 -10259  -8206   2013       O  
ATOM   1308  OP2  DA C  49     -18.600  11.745  44.262  1.00407.98           O1-
ANISOU 1308  OP2  DA C  49    57843  38201  58971 -10258  -7519   3316       O1-
ATOM   1309  O5'  DA C  49     -16.701  10.621  43.107  1.00399.05           O  
ANISOU 1309  O5'  DA C  49    57252  35539  58830 -10050  -8787   1863       O  
ATOM   1310  C5'  DA C  49     -15.514   9.846  43.058  1.00394.22           C  
ANISOU 1310  C5'  DA C  49    57052  34094  58640 -10014  -9368   1004       C  
ATOM   1311  C4'  DA C  49     -14.938   9.813  41.650  1.00390.25           C  
ANISOU 1311  C4'  DA C  49    56616  32891  58769  -9750  -9823    498       C  
ATOM   1312  O4'  DA C  49     -15.809   9.043  40.776  1.00390.09           O  
ANISOU 1312  O4'  DA C  49    56172  33457  58587 -10014  -9896    967       O  
ATOM   1313  C3'  DA C  49     -14.764  11.176  40.979  1.00391.03           C  
ANISOU 1313  C3'  DA C  49    56742  32503  59329  -9187  -9696    330       C  
ATOM   1314  O3'  DA C  49     -13.541  11.187  40.237  1.00385.92           O  
ANISOU 1314  O3'  DA C  49    56444  30769  59418  -8780 -10160   -620       O  
ATOM   1315  C2'  DA C  49     -15.982  11.250  40.061  1.00393.32           C  
ANISOU 1315  C2'  DA C  49    56469  33518  59457  -9291  -9488   1086       C  
ATOM   1316  C1'  DA C  49     -16.101   9.801  39.627  1.00390.35           C  
ANISOU 1316  C1'  DA C  49    56007  33347  58960  -9700  -9865   1059       C  
ATOM   1317  N9   DA C  49     -17.437   9.433  39.157  1.00392.52           N  
ANISOU 1317  N9   DA C  49    55769  34527  58845  -9973  -9644   1832       N  
ATOM   1318  C8   DA C  49     -18.601   9.493  39.859  1.00397.30           C  
ANISOU 1318  C8   DA C  49    55960  36076  58919 -10101  -9038   2715       C  
ATOM   1319  N7   DA C  49     -19.650   9.097  39.180  1.00397.87           N  
ANISOU 1319  N7   DA C  49    55599  36834  58738 -10315  -8943   3250       N  
ATOM   1320  C5   DA C  49     -19.137   8.747  37.947  1.00393.40           C  
ANISOU 1320  C5   DA C  49    55173  35754  58547 -10360  -9546   2698       C  
ATOM   1321  C6   DA C  49     -19.731   8.251  36.773  1.00391.73           C  
ANISOU 1321  C6   DA C  49    54690  35853  58297 -10568  -9759   2852       C  
ATOM   1322  N6   DA C  49     -21.044   7.994  36.662  1.00394.31           N  
ANISOU 1322  N6   DA C  49    54529  37111  58181 -10737  -9386   3612       N  
ATOM   1323  N1   DA C  49     -18.927   8.011  35.720  1.00387.17           N  
ANISOU 1323  N1   DA C  49    54377  34577  58154 -10591 -10336   2172       N  
ATOM   1324  C2   DA C  49     -17.615   8.254  35.842  1.00384.26           C  
ANISOU 1324  C2   DA C  49    54505  33258  58240 -10392 -10653   1386       C  
ATOM   1325  N3   DA C  49     -16.945   8.724  36.887  1.00385.23           N  
ANISOU 1325  N3   DA C  49    54923  32992  58454 -10150 -10511   1135       N  
ATOM   1326  C4   DA C  49     -17.765   8.944  37.919  1.00390.03           C  
ANISOU 1326  C4   DA C  49    55263  34321  58610 -10158  -9961   1833       C  
ATOM   1327  P    DG C  50     -13.232  12.345  39.167  1.00399.59           P  
ANISOU 1327  P    DG C  50    57506  33645  60674  -7580  -7341  -1553       P  
ATOM   1328  OP1  DG C  50     -11.773  12.327  38.920  1.00388.88           O  
ANISOU 1328  OP1  DG C  50    56799  30830  60128  -7300  -8164  -2473       O  
ATOM   1329  OP2  DG C  50     -13.885  13.595  39.619  1.00416.47           O1-
ANISOU 1329  OP2  DG C  50    59181  36911  62146  -7142  -5737  -1254       O1-
ATOM   1330  O5'  DG C  50     -13.962  11.843  37.837  1.00402.54           O  
ANISOU 1330  O5'  DG C  50    57463  34534  60949  -7629  -7151  -1370       O  
ATOM   1331  C5'  DG C  50     -13.539  10.642  37.202  1.00388.46           C  
ANISOU 1331  C5'  DG C  50    56003  31889  59706  -8075  -8501  -1558       C  
ATOM   1332  C4'  DG C  50     -13.785  10.709  35.706  1.00387.11           C  
ANISOU 1332  C4'  DG C  50    55616  31649  59821  -7935  -8630  -1565       C  
ATOM   1333  O4'  DG C  50     -15.163  10.349  35.418  1.00402.30           O  
ANISOU 1333  O4'  DG C  50    56804  35322  60729  -8122  -7377   -951       O  
ATOM   1334  C3'  DG C  50     -13.574  12.082  35.079  1.00390.49           C  
ANISOU 1334  C3'  DG C  50    55934  31827  60609  -7201  -8162  -1830       C  
ATOM   1335  O3'  DG C  50     -13.039  11.930  33.772  1.00382.31           O  
ANISOU 1335  O3'  DG C  50    55064  29885  60310  -6982  -8796  -2368       O  
ATOM   1336  C2'  DG C  50     -14.993  12.650  35.043  1.00412.28           C  
ANISOU 1336  C2'  DG C  50    57912  36600  62137  -7089  -6270  -1145       C  
ATOM   1337  C1'  DG C  50     -15.790  11.400  34.709  1.00414.78           C  
ANISOU 1337  C1'  DG C  50    57923  37739  61937  -7628  -6204   -804       C  
ATOM   1338  N9   DG C  50     -17.198  11.445  35.102  1.00434.34           N  
ANISOU 1338  N9   DG C  50    59660  42133  63238  -7505  -4481   -321       N  
ATOM   1339  C8   DG C  50     -17.708  11.609  36.369  1.00443.61           C  
ANISOU 1339  C8   DG C  50    60576  44150  63824  -7455  -3625   -145       C  
ATOM   1340  N7   DG C  50     -19.014  11.577  36.411  1.00460.30           N  
ANISOU 1340  N7   DG C  50    62015  47791  65087  -7095  -2119     69       N  
ATOM   1341  C5   DG C  50     -19.392  11.382  35.088  1.00462.25           C  
ANISOU 1341  C5   DG C  50    62093  48285  65256  -6985  -1986     90       C  
ATOM   1342  C6   DG C  50     -20.684  11.270  34.511  1.00476.67           C  
ANISOU 1342  C6   DG C  50    63361  51409  66341  -6550   -710    169       C  
ATOM   1343  O6   DG C  50     -21.783  11.314  35.082  1.00488.28           O  
ANISOU 1343  O6   DG C  50    64316  54201  67008  -5883    148    323       O  
ATOM   1344  N1   DG C  50     -20.618  11.079  33.129  1.00472.84           N  
ANISOU 1344  N1   DG C  50    62917  50705  66036  -6628  -1102    174       N  
ATOM   1345  C2   DG C  50     -19.442  11.000  32.406  1.00456.99           C  
ANISOU 1345  C2   DG C  50    61404  47308  64925  -6992  -2537     62       C  
ATOM   1346  N2   DG C  50     -19.555  10.817  31.083  1.00455.37           N  
ANISOU 1346  N2   DG C  50    61132  47042  64844  -6973  -2716     63       N  
ATOM   1347  N3   DG C  50     -18.235  11.104  32.939  1.00443.10           N  
ANISOU 1347  N3   DG C  50    60208  44180  63971  -7253  -3752   -153       N  
ATOM   1348  C4   DG C  50     -18.285  11.293  34.275  1.00446.61           C  
ANISOU 1348  C4   DG C  50    60646  44897  64147  -7274  -3410    -98       C  
ATOM   1349  P    DC C  51     -11.643  12.623  33.380  1.00433.51           P  
ANISOU 1349  P    DC C  51    61805  37531  65379  -6100  -5408  -3607       P  
ATOM   1350  OP1  DC C  51     -10.595  11.580  33.398  1.00425.59           O  
ANISOU 1350  OP1  DC C  51    61254  35682  64770  -6401  -6032  -4178       O  
ATOM   1351  OP2  DC C  51     -11.488  13.837  34.213  1.00438.99           O1-
ANISOU 1351  OP2  DC C  51    62571  38330  65894  -5638  -4788  -3641       O1-
ATOM   1352  O5'  DC C  51     -11.872  13.095  31.872  1.00436.27           O  
ANISOU 1352  O5'  DC C  51    62026  37950  65788  -5681  -5056  -3686       O  
ATOM   1353  C5'  DC C  51     -13.026  13.856  31.544  1.00454.65           C  
ANISOU 1353  C5'  DC C  51    63914  41841  66993  -5417  -3524  -3125       C  
ATOM   1354  C4'  DC C  51     -13.710  13.301  30.308  1.00461.08           C  
ANISOU 1354  C4'  DC C  51    64409  43464  67317  -5604  -3100  -2862       C  
ATOM   1355  O4'  DC C  51     -15.034  12.826  30.659  1.00477.36           O  
ANISOU 1355  O4'  DC C  51    65870  47351  68155  -5913  -1908  -2270       O  
ATOM   1356  C3'  DC C  51     -13.951  14.322  29.215  1.00467.54           C  
ANISOU 1356  C3'  DC C  51    65233  44579  67831  -5028  -2447  -2828       C  
ATOM   1357  O3'  DC C  51     -14.115  13.665  27.963  1.00464.84           O  
ANISOU 1357  O3'  DC C  51    64782  44186  67650  -5220  -2731  -2865       O  
ATOM   1358  C2'  DC C  51     -15.245  14.975  29.685  1.00488.83           C  
ANISOU 1358  C2'  DC C  51    67603  49231  68898  -4940   -821  -2160       C  
ATOM   1359  C1'  DC C  51     -16.008  13.779  30.259  1.00493.81           C  
ANISOU 1359  C1'  DC C  51    67681  50839  69107  -5474   -565  -1904       C  
ATOM   1360  N1   DC C  51     -16.859  14.113  31.450  1.00447.57           N  
ANISOU 1360  N1   DC C  51    61272  42522  66261  -6098  -4625   -609       N  
ATOM   1361  C2   DC C  51     -18.231  13.818  31.435  1.00451.57           C  
ANISOU 1361  C2   DC C  51    61249  44094  66232  -6463  -4376    219       C  
ATOM   1362  O2   DC C  51     -18.717  13.291  30.426  1.00450.59           O  
ANISOU 1362  O2   DC C  51    60904  44235  66066  -6642  -4532    379       O  
ATOM   1363  N3   DC C  51     -18.988  14.125  32.529  1.00456.21           N  
ANISOU 1363  N3   DC C  51    61601  45375  66363  -6580  -3927    790       N  
ATOM   1364  C4   DC C  51     -18.409  14.689  33.589  1.00457.32           C  
ANISOU 1364  C4   DC C  51    62005  45204  66550  -6404  -3758    593       C  
ATOM   1365  N4   DC C  51     -19.172  14.971  34.641  1.00461.96           N  
ANISOU 1365  N4   DC C  51    62367  46486  66669  -6550  -3274   1166       N  
ATOM   1366  C5   DC C  51     -17.017  14.996  33.618  1.00453.39           C  
ANISOU 1366  C5   DC C  51    62041  43633  66592  -6035  -4039   -254       C  
ATOM   1367  C6   DC C  51     -16.290  14.692  32.541  1.00448.38           C  
ANISOU 1367  C6   DC C  51    61642  42302  66421  -5874  -4454   -843       C  
ATOM   1368  P    DC C  52     -14.034  14.505  26.598  1.00384.15           P  
ANISOU 1368  P    DC C  52    53592  29623  62743  -4534  -7761  -3250       P  
ATOM   1369  OP1  DC C  52     -13.420  13.637  25.567  1.00379.16           O  
ANISOU 1369  OP1  DC C  52    53445  28329  62288  -4693  -8179  -3843       O  
ATOM   1370  OP2  DC C  52     -13.426  15.817  26.911  1.00383.17           O1-
ANISOU 1370  OP2  DC C  52    53251  29036  63299  -3573  -7254  -3889       O1-
ATOM   1371  O5'  DC C  52     -15.565  14.758  26.215  1.00402.44           O  
ANISOU 1371  O5'  DC C  52    55377  33869  63661  -4792  -6447  -2207       O  
ATOM   1372  C5'  DC C  52     -16.419  13.659  25.915  1.00407.64           C  
ANISOU 1372  C5'  DC C  52    56001  35453  63431  -5590  -6403  -1591       C  
ATOM   1373  C4'  DC C  52     -17.685  14.143  25.230  1.00424.92           C  
ANISOU 1373  C4'  DC C  52    57684  39395  64372  -5546  -5016   -914       C  
ATOM   1374  O4'  DC C  52     -18.747  14.285  26.213  1.00439.77           O  
ANISOU 1374  O4'  DC C  52    59329  42816  64946  -5711  -3887   -298       O  
ATOM   1375  C3'  DC C  52     -17.556  15.492  24.535  1.00428.49           C  
ANISOU 1375  C3'  DC C  52    57914  39855  65037  -4747  -4407  -1099       C  
ATOM   1376  O3'  DC C  52     -18.281  15.486  23.303  1.00434.26           O  
ANISOU 1376  O3'  DC C  52    58378  41356  65266  -4836  -4018   -785       O  
ATOM   1377  C2'  DC C  52     -18.140  16.471  25.550  1.00441.82           C  
ANISOU 1377  C2'  DC C  52    59449  42689  65735  -4463  -3269   -657       C  
ATOM   1378  C1'  DC C  52     -19.175  15.629  26.293  1.00451.66           C  
ANISOU 1378  C1'  DC C  52    60639  45212  65761  -5153  -2775    -74       C  
ATOM   1379  N1   DC C  52     -19.290  15.997  27.737  1.00458.45           N  
ANISOU 1379  N1   DC C  52    61573  46571  66045  -5107  -2200    107       N  
ATOM   1380  C2   DC C  52     -20.544  16.033  28.362  1.00473.70           C  
ANISOU 1380  C2   DC C  52    63292  50131  66560  -5196  -1017    552       C  
ATOM   1381  O2   DC C  52     -21.554  15.759  27.702  1.00480.40           O  
ANISOU 1381  O2   DC C  52    63868  51915  66747  -5262   -524    738       O  
ATOM   1382  N3   DC C  52     -20.616  16.373  29.679  1.00479.32           N  
ANISOU 1382  N3   DC C  52    64120  51203  66796  -5148   -510    638       N  
ATOM   1383  C4   DC C  52     -19.490  16.661  30.346  1.00470.40           C  
ANISOU 1383  C4   DC C  52    63271  48924  66536  -5064  -1161    388       C  
ATOM   1384  N4   DC C  52     -19.581  16.985  31.636  1.00476.10           N  
ANISOU 1384  N4   DC C  52    64106  50023  66769  -5058   -651    504       N  
ATOM   1385  C5   DC C  52     -18.215  16.631  29.719  1.00453.85           C  
ANISOU 1385  C5   DC C  52    61363  45098  65981  -4905  -2422   -155       C  
ATOM   1386  C6   DC C  52     -18.162  16.298  28.432  1.00448.42           C  
ANISOU 1386  C6   DC C  52    60589  44037  65752  -4912  -2885   -318       C  
ATOM   1387  P    DG C  53     -18.553  16.853  22.499  1.00385.34           P  
ANISOU 1387  P    DG C  53    50067  32483  63862  -4205  -6512   -483       P  
ATOM   1388  OP1  DG C  53     -18.671  16.499  21.067  1.00384.53           O  
ANISOU 1388  OP1  DG C  53    49923  32131  64049  -4361  -6981   -561       O  
ATOM   1389  OP2  DG C  53     -17.563  17.876  22.904  1.00379.35           O1-
ANISOU 1389  OP2  DG C  53    49400  31306  63430  -3201  -5594  -1546       O1-
ATOM   1390  O5'  DG C  53     -19.995  17.297  23.019  1.00389.73           O  
ANISOU 1390  O5'  DG C  53    49864  34515  63701  -4497  -5692    848       O  
ATOM   1391  C5'  DG C  53     -21.011  16.314  23.185  1.00396.63           C  
ANISOU 1391  C5'  DG C  53    50642  35941  64119  -5530  -6496   2041       C  
ATOM   1392  C4'  DG C  53     -22.376  16.954  23.373  1.00399.83           C  
ANISOU 1392  C4'  DG C  53    50227  37745  63944  -5622  -5477   3195       C  
ATOM   1393  O4'  DG C  53     -22.608  17.215  24.781  1.00402.30           O  
ANISOU 1393  O4'  DG C  53    50611  38384  63861  -5711  -5131   3495       O  
ATOM   1394  C3'  DG C  53     -22.572  18.283  22.664  1.00395.18           C  
ANISOU 1394  C3'  DG C  53    48935  37747  63468  -4730  -4012   3007       C  
ATOM   1395  O3'  DG C  53     -23.930  18.425  22.272  1.00398.97           O  
ANISOU 1395  O3'  DG C  53    48676  39341  63575  -5105  -3642   4189       O  
ATOM   1396  C2'  DG C  53     -22.181  19.298  23.736  1.00393.02           C  
ANISOU 1396  C2'  DG C  53    48588  37679  63064  -4098  -2922   2679       C  
ATOM   1397  C1'  DG C  53     -22.601  18.607  25.033  1.00399.21           C  
ANISOU 1397  C1'  DG C  53    49674  38641  63367  -4913  -3580   3400       C  
ATOM   1398  N9   DG C  53     -21.680  18.859  26.142  1.00397.51           N  
ANISOU 1398  N9   DG C  53    49923  37945  63166  -4569  -3367   2727       N  
ATOM   1399  C8   DG C  53     -20.312  18.831  26.088  1.00392.69           C  
ANISOU 1399  C8   DG C  53    49943  36194  63068  -4070  -3700   1463       C  
ATOM   1400  N7   DG C  53     -19.738  19.078  27.229  1.00392.47           N  
ANISOU 1400  N7   DG C  53    50229  35977  62914  -3882  -3434   1136       N  
ATOM   1401  C5   DG C  53     -20.793  19.292  28.103  1.00397.46           C  
ANISOU 1401  C5   DG C  53    50429  37690  62896  -4285  -2865   2241       C  
ATOM   1402  C6   DG C  53     -20.778  19.605  29.482  1.00399.69           C  
ANISOU 1402  C6   DG C  53    50816  38294  62755  -4330  -2364   2455       C  
ATOM   1403  O6   DG C  53     -19.793  19.758  30.210  1.00397.62           O  
ANISOU 1403  O6   DG C  53    51061  37409  62607  -4017  -2355   1693       O  
ATOM   1404  N1   DG C  53     -22.067  19.737  30.003  1.00405.05           N  
ANISOU 1404  N1   DG C  53    50940  40130  62829  -4812  -1836   3705       N  
ATOM   1405  C2   DG C  53     -23.223  19.586  29.262  1.00407.87           C  
ANISOU 1405  C2   DG C  53    50696  41240  63036  -5195  -1827   4643       C  
ATOM   1406  N2   DG C  53     -24.376  19.762  29.916  1.00413.08           N  
ANISOU 1406  N2   DG C  53    50851  42968  63133  -5623  -1258   5799       N  
ATOM   1407  N3   DG C  53     -23.245  19.295  27.964  1.00405.82           N  
ANISOU 1407  N3   DG C  53    50335  40700  63158  -5165  -2321   4460       N  
ATOM   1408  C4   DG C  53     -21.999  19.161  27.453  1.00400.61           C  
ANISOU 1408  C4   DG C  53    50233  38914  63068  -4704  -2814   3234       C  
ATOM   1409  P    DG C  54     -24.397  19.652  21.346  1.00348.44           P  
ANISOU 1409  P    DG C  54    41423  33730  57238  -4336  -2186   4281       P  
ATOM   1410  OP1  DG C  54     -25.115  19.086  20.182  1.00351.95           O  
ANISOU 1410  OP1  DG C  54    41409  34775  57541  -4899  -2529   5210       O  
ATOM   1411  OP2  DG C  54     -23.236  20.540  21.110  1.00340.88           O1-
ANISOU 1411  OP2  DG C  54    40698  31993  56829  -3349  -1666   2917       O1-
ATOM   1412  O5'  DG C  54     -25.432  20.434  22.278  1.00350.55           O  
ANISOU 1412  O5'  DG C  54    41158  34992  57043  -4160   -984   4957       O  
ATOM   1413  C5'  DG C  54     -25.948  19.800  23.446  1.00357.30           C  
ANISOU 1413  C5'  DG C  54    42035  36346  57376  -4998  -1426   5971       C  
ATOM   1414  C4'  DG C  54     -26.061  20.791  24.587  1.00357.87           C  
ANISOU 1414  C4'  DG C  54    41741  37123  57112  -4637   -161   6260       C  
ATOM   1415  O4'  DG C  54     -24.846  20.765  25.383  1.00355.48           O  
ANISOU 1415  O4'  DG C  54    42127  36038  56902  -4351   -281   5346       O  
ATOM   1416  C3'  DG C  54     -26.256  22.249  24.149  1.00353.60           C  
ANISOU 1416  C3'  DG C  54    40447  37201  56703  -3709   1441   6116       C  
ATOM   1417  O3'  DG C  54     -27.344  22.836  24.858  1.00357.74           O  
ANISOU 1417  O3'  DG C  54    40283  38868  56772  -3856   2407   7191       O  
ATOM   1418  C2'  DG C  54     -24.923  22.907  24.511  1.00347.45           C  
ANISOU 1418  C2'  DG C  54    40106  35678  56233  -2842   1973   4809       C  
ATOM   1419  C1'  DG C  54     -24.515  22.083  25.717  1.00350.97           C  
ANISOU 1419  C1'  DG C  54    41239  35702  56410  -3410   1167   4821       C  
ATOM   1420  N9   DG C  54     -23.092  22.183  26.049  1.00346.35           N  
ANISOU 1420  N9   DG C  54    41332  34102  56165  -2917    968   3587       N  
ATOM   1421  C8   DG C  54     -22.033  22.128  25.179  1.00340.43           C  
ANISOU 1421  C8   DG C  54    40933  32406  56010  -2358    673   2431       C  
ATOM   1422  N7   DG C  54     -20.874  22.253  25.759  1.00337.20           N  
ANISOU 1422  N7   DG C  54    41137  31149  55836  -1972    546   1428       N  
ATOM   1423  C5   DG C  54     -21.181  22.426  27.102  1.00341.23           C  
ANISOU 1423  C5   DG C  54    41732  32066  55852  -2306    759   1941       C  
ATOM   1424  C6   DG C  54     -20.323  22.617  28.213  1.00340.59           C  
ANISOU 1424  C6   DG C  54    42219  31465  55723  -2163    732   1353       C  
ATOM   1425  O6   DG C  54     -19.089  22.677  28.215  1.00336.09           O  
ANISOU 1425  O6   DG C  54    42196  29919  55584  -1676    494    212       O  
ATOM   1426  N1   DG C  54     -21.039  22.739  29.413  1.00346.05           N  
ANISOU 1426  N1   DG C  54    42808  32880  55797  -2669   1017   2241       N  
ATOM   1427  C2   DG C  54     -22.418  22.701  29.500  1.00351.46           C  
ANISOU 1427  C2   DG C  54    42894  34644  55999  -3228   1310   3534       C  
ATOM   1428  N2   DG C  54     -22.945  22.853  30.720  1.00356.40           N  
ANISOU 1428  N2   DG C  54    43526  35824  56067  -3672   1589   4237       N  
ATOM   1429  N3   DG C  54     -23.227  22.514  28.460  1.00352.11           N  
ANISOU 1429  N3   DG C  54    42416  35220  56148  -3357   1325   4106       N  
ATOM   1430  C4   DG C  54     -22.542  22.387  27.300  1.00346.86           C  
ANISOU 1430  C4   DG C  54    41861  33878  56052  -2886   1035   3261       C  
ATOM   1431  P    DA C  55     -28.309  23.895  24.129  1.00410.08           P  
ANISOU 1431  P    DA C  55    45923  46533  63355  -3386   3705   7725       P  
ATOM   1432  OP1  DA C  55     -29.407  23.144  23.483  1.00411.98           O  
ANISOU 1432  OP1  DA C  55    46180  47459  62896  -4179   2934   8367       O  
ATOM   1433  OP2  DA C  55     -27.465  24.794  23.315  1.00402.78           O1-
ANISOU 1433  OP2  DA C  55    44924  45122  62991  -2337   4462   6619       O1-
ATOM   1434  O5'  DA C  55     -28.917  24.755  25.331  1.00410.73           O  
ANISOU 1434  O5'  DA C  55    45789  47710  62560  -3348   4832   8116       O  
ATOM   1435  C5'  DA C  55     -29.735  24.130  26.308  1.00415.02           C  
ANISOU 1435  C5'  DA C  55    46765  48783  62141  -4257   4311   8660       C  
ATOM   1436  C4'  DA C  55     -29.263  24.485  27.707  1.00415.98           C  
ANISOU 1436  C4'  DA C  55    47168  48672  62214  -4082   4757   8435       C  
ATOM   1437  O4'  DA C  55     -27.921  24.000  27.898  1.00422.78           O  
ANISOU 1437  O4'  DA C  55    48889  48404  63346  -3812   3999   7274       O  
ATOM   1438  C3'  DA C  55     -29.179  25.972  27.990  1.00412.28           C  
ANISOU 1438  C3'  DA C  55    46188  48784  61676  -3262   6351   8176       C  
ATOM   1439  O3'  DA C  55     -30.421  26.440  28.510  1.00413.40           O  
ANISOU 1439  O3'  DA C  55    46102  50227  60744  -3756   6892   8732       O  
ATOM   1440  C2'  DA C  55     -28.066  26.074  29.039  1.00415.95           C  
ANISOU 1440  C2'  DA C  55    47323  48515  62205  -2970   6348   7375       C  
ATOM   1441  C1'  DA C  55     -27.283  24.775  28.889  1.00425.42           C  
ANISOU 1441  C1'  DA C  55    49523  48715  63402  -3402   4661   6710       C  
ATOM   1442  N9   DA C  55     -25.890  24.978  28.501  1.00407.57           N  
ANISOU 1442  N9   DA C  55    47216  45057  62586  -2573   4916   5884       N  
ATOM   1443  C8   DA C  55     -25.306  24.630  27.323  1.00401.55           C  
ANISOU 1443  C8   DA C  55    46311  43917  62344  -1877   5121   5112       C  
ATOM   1444  N7   DA C  55     -24.029  24.934  27.246  1.00396.14           N  
ANISOU 1444  N7   DA C  55    46209  42281  62026  -1300   4994   3853       N  
ATOM   1445  C5   DA C  55     -23.761  25.526  28.464  1.00398.75           C  
ANISOU 1445  C5   DA C  55    47107  42343  62058  -1637   4666   3790       C  
ATOM   1446  C6   DA C  55     -22.588  26.074  29.024  1.00395.75           C  
ANISOU 1446  C6   DA C  55    47485  41033  61850  -1343   4365   2737       C  
ATOM   1447  N6   DA C  55     -21.400  26.095  28.410  1.00389.14           N  
ANISOU 1447  N6   DA C  55    46959  39325  61570   -601   4357   1494       N  
ATOM   1448  N1   DA C  55     -22.679  26.599  30.248  1.00399.99           N  
ANISOU 1448  N1   DA C  55    48456  41555  61967  -1860   4054   3021       N  
ATOM   1449  C2   DA C  55     -23.848  26.557  30.896  1.00406.70           C  
ANISOU 1449  C2   DA C  55    49006  43255  62267  -2612   4064   4259       C  
ATOM   1450  N3   DA C  55     -25.014  26.078  30.484  1.00410.10           N  
ANISOU 1450  N3   DA C  55    48720  44594  62507  -2951   4336   5329       N  
ATOM   1451  C4   DA C  55     -24.902  25.562  29.251  1.00405.80           C  
ANISOU 1451  C4   DA C  55    47749  44047  62388  -2426   4621   5029       C  
ATOM   1452  P    DC C  56     -30.639  28.007  28.794  1.00441.99           P  
ANISOU 1452  P    DC C  56    51747  56525  59664  -4312   5922   4840       P  
ATOM   1453  OP1  DC C  56     -32.027  28.187  29.265  1.00433.93           O  
ANISOU 1453  OP1  DC C  56    50191  55986  58696  -4920   6799   5731       O  
ATOM   1454  OP2  DC C  56     -30.174  28.728  27.587  1.00434.83           O1-
ANISOU 1454  OP2  DC C  56    50059  55606  59552  -3354   6322   4760       O1-
ATOM   1455  O5'  DC C  56     -29.619  28.330  29.988  1.00448.71           O  
ANISOU 1455  O5'  DC C  56    53063  57456  59969  -4131   5680   4244       O  
ATOM   1456  C5'  DC C  56     -30.021  29.110  31.098  1.00442.75           C  
ANISOU 1456  C5'  DC C  56    51739  57338  59147  -4212   6686   4584       C  
ATOM   1457  C4'  DC C  56     -29.238  30.403  31.144  1.00435.08           C  
ANISOU 1457  C4'  DC C  56    50014  56607  58691  -3098   7538   4312       C  
ATOM   1458  O4'  DC C  56     -27.818  30.122  30.956  1.00444.60           O  
ANISOU 1458  O4'  DC C  56    51967  57251  59710  -2557   6393   3433       O  
ATOM   1459  C3'  DC C  56     -29.606  31.404  30.046  1.00418.60           C  
ANISOU 1459  C3'  DC C  56    46685  54656  57708  -2207   8967   4756       C  
ATOM   1460  O3'  DC C  56     -29.468  32.733  30.537  1.00405.99           O  
ANISOU 1460  O3'  DC C  56    44283  53416  56559  -1396  10552   4818       O  
ATOM   1461  C2'  DC C  56     -28.543  31.104  28.997  1.00423.45           C  
ANISOU 1461  C2'  DC C  56    47714  54552  58626  -1572   8095   4048       C  
ATOM   1462  C1'  DC C  56     -27.346  30.938  29.910  1.00434.57           C  
ANISOU 1462  C1'  DC C  56    50008  55733  59376  -1438   7154   3229       C  
ATOM   1463  N1   DC C  56     -26.151  30.314  29.262  1.00443.00           N  
ANISOU 1463  N1   DC C  56    51922  55987  60411  -1032   5890   2539       N  
ATOM   1464  C2   DC C  56     -24.907  30.393  29.899  1.00440.56           C  
ANISOU 1464  C2   DC C  56    51922  54987  60483   -256   5946   2014       C  
ATOM   1465  O2   DC C  56     -24.838  30.948  31.001  1.00433.23           O  
ANISOU 1465  O2   DC C  56    50605  54253  59750     18   6958   2054       O  
ATOM   1466  N3   DC C  56     -23.819  29.846  29.295  1.00444.30           N  
ANISOU 1466  N3   DC C  56    53150  54469  61196    177   5058   1484       N  
ATOM   1467  C4   DC C  56     -23.955  29.243  28.111  1.00450.39           C  
ANISOU 1467  C4   DC C  56    54345  55010  61774   -139   4173   1528       C  
ATOM   1468  N4   DC C  56     -22.866  28.709  27.556  1.00452.67           N  
ANISOU 1468  N4   DC C  56    55430  54256  62309    284   3437   1032       N  
ATOM   1469  C5   DC C  56     -25.214  29.160  27.443  1.00451.78           C  
ANISOU 1469  C5   DC C  56    54152  55850  61652   -902   4215   2094       C  
ATOM   1470  C6   DC C  56     -26.273  29.708  28.046  1.00446.75           C  
ANISOU 1470  C6   DC C  56    52745  56061  60937  -1299   5147   2608       C  
ATOM   1471  P    DA C  57     -30.635  33.429  31.396  1.00409.75           P  
ANISOU 1471  P    DA C  57    44236  54973  56479  -1946  11518   5287       P  
ATOM   1472  OP1  DA C  57     -31.556  32.384  31.897  1.00419.31           O  
ANISOU 1472  OP1  DA C  57    46062  56340  56915  -3281  10629   5641       O  
ATOM   1473  OP2  DA C  57     -31.176  34.543  30.588  1.00404.39           O1-
ANISOU 1473  OP2  DA C  57    42664  55109  55878  -1506  12411   5136       O1-
ATOM   1474  O5'  DA C  57     -29.846  34.075  32.626  1.00411.93           O  
ANISOU 1474  O5'  DA C  57    44750  55410  56354  -1626  11757   4691       O  
ATOM   1475  C5'  DA C  57     -28.619  33.497  33.060  1.00425.02           C  
ANISOU 1475  C5'  DA C  57    47376  56535  57576  -1569  10331   3859       C  
ATOM   1476  C4'  DA C  57     -27.439  34.380  32.689  1.00410.44           C  
ANISOU 1476  C4'  DA C  57    45151  53965  56831    -63  11596   3464       C  
ATOM   1477  O4'  DA C  57     -26.712  33.797  31.569  1.00413.68           O  
ANISOU 1477  O4'  DA C  57    45960  53499  57721    423  10743   2967       O  
ATOM   1478  C3'  DA C  57     -27.799  35.807  32.260  1.00396.41           C  
ANISOU 1478  C3'  DA C  57    42320  52778  55520    725  13358   3518       C  
ATOM   1479  O3'  DA C  57     -26.889  36.728  32.858  1.00391.37           O  
ANISOU 1479  O3'  DA C  57    41658  52044  55000   1612  14125   2805       O  
ATOM   1480  C2'  DA C  57     -27.618  35.759  30.741  1.00394.02           C  
ANISOU 1480  C2'  DA C  57    41794  52050  55864   1219  13202   3389       C  
ATOM   1481  C1'  DA C  57     -26.435  34.816  30.639  1.00395.07           C  
ANISOU 1481  C1'  DA C  57    42756  50738  56613   1594  12484   2971       C  
ATOM   1482  N9   DA C  57     -26.241  34.224  29.315  1.00399.41           N  
ANISOU 1482  N9   DA C  57    43510  50756  57493   1682  11572   2771       N  
ATOM   1483  C8   DA C  57     -27.198  33.932  28.387  1.00398.87           C  
ANISOU 1483  C8   DA C  57    43003  51014  57534   1319  11475   3336       C  
ATOM   1484  N7   DA C  57     -26.722  33.393  27.284  1.00405.89           N  
ANISOU 1484  N7   DA C  57    44322  51379  58517   1444  10389   2868       N  
ATOM   1485  C5   DA C  57     -25.355  33.346  27.503  1.00410.98           C  
ANISOU 1485  C5   DA C  57    45731  51302  59122   1958   9747   1953       C  
ATOM   1486  C6   DA C  57     -24.276  32.892  26.715  1.00417.06           C  
ANISOU 1486  C6   DA C  57    47247  51175  60041   2369   8689   1191       C  
ATOM   1487  N6   DA C  57     -24.414  32.360  25.498  1.00422.89           N  
ANISOU 1487  N6   DA C  57    48189  51784  60707   2256   7820   1120       N  
ATOM   1488  N1   DA C  57     -23.038  33.014  27.228  1.00414.87           N  
ANISOU 1488  N1   DA C  57    47520  50015  60095   2917   8708    527       N  
ATOM   1489  C2   DA C  57     -22.896  33.496  28.465  1.00409.63           C  
ANISOU 1489  C2   DA C  57    46744  49476  59421   2992   9530    568       C  
ATOM   1490  N3   DA C  57     -23.825  33.958  29.295  1.00405.67           N  
ANISOU 1490  N3   DA C  57    45627  49905  58603   2624  10433   1216       N  
ATOM   1491  C4   DA C  57     -25.045  33.855  28.750  1.00405.73           C  
ANISOU 1491  C4   DA C  57    45039  50667  58452   2127  10554   1920       C  
ATOM   1492  P    DG C  58     -27.339  37.636  34.107  1.00349.13           P  
ANISOU 1492  P    DG C  58    35695  45772  51188   2307  17848   4240       P  
ATOM   1493  OP1  DG C  58     -28.050  36.774  35.076  1.00356.29           O  
ANISOU 1493  OP1  DG C  58    37097  46732  51545   1220  17059   4913       O  
ATOM   1494  OP2  DG C  58     -28.008  38.840  33.571  1.00344.83           O1-
ANISOU 1494  OP2  DG C  58    34190  46473  50358   2510  18798   4349       O1-
ATOM   1495  O5'  DG C  58     -25.952  38.122  34.742  1.00344.57           O  
ANISOU 1495  O5'  DG C  58    35601  44397  50923   3232  18369   3164       O  
ATOM   1496  C5'  DG C  58     -24.931  37.177  35.032  1.00347.68           C  
ANISOU 1496  C5'  DG C  58    36955  43585  51564   3101  17635   2833       C  
ATOM   1497  C4'  DG C  58     -23.641  37.527  34.307  1.00342.37           C  
ANISOU 1497  C4'  DG C  58    36662  41739  51684   4120  17859   1687       C  
ATOM   1498  O4'  DG C  58     -23.639  36.936  32.978  1.00342.62           O  
ANISOU 1498  O4'  DG C  58    36724  40980  52476   4236  17261   1635       O  
ATOM   1499  C3'  DG C  58     -23.380  39.029  34.106  1.00334.40           C  
ANISOU 1499  C3'  DG C  58    35103  41247  50706   5144  19123    975       C  
ATOM   1500  O3'  DG C  58     -22.056  39.349  34.516  1.00331.01           O  
ANISOU 1500  O3'  DG C  58    35297  39946  50527   5776  19367    -53       O  
ATOM   1501  C2'  DG C  58     -23.562  39.223  32.598  1.00331.18           C  
ANISOU 1501  C2'  DG C  58    34241  40643  50951   5651  19195    845       C  
ATOM   1502  C1'  DG C  58     -23.110  37.872  32.072  1.00335.48           C  
ANISOU 1502  C1'  DG C  58    35511  39860  52097   5279  18015    807       C  
ATOM   1503  N9   DG C  58     -23.603  37.565  30.727  1.00335.53           N  
ANISOU 1503  N9   DG C  58    35200  39683  52604   5301  17666   1034       N  
ATOM   1504  C8   DG C  58     -24.882  37.718  30.261  1.00335.35           C  
ANISOU 1504  C8   DG C  58    34347  40707  52364   5148  17904   1751       C  
ATOM   1505  N7   DG C  58     -25.027  37.362  29.013  1.00335.56           N  
ANISOU 1505  N7   DG C  58    34299  40214  52985   5199  17418   1794       N  
ATOM   1506  C5   DG C  58     -23.756  36.961  28.621  1.00335.77           C  
ANISOU 1506  C5   DG C  58    35141  38734  53704   5379  16824   1012       C  
ATOM   1507  C6   DG C  58     -23.294  36.480  27.369  1.00335.93           C  
ANISOU 1507  C6   DG C  58    35468  37595  54576   5449  16116    609       C  
ATOM   1508  O6   DG C  58     -23.943  36.299  26.331  1.00336.10           O  
ANISOU 1508  O6   DG C  58    35101  37706  54896   5389  15871    937       O  
ATOM   1509  N1   DG C  58     -21.930  36.180  27.400  1.00335.81           N  
ANISOU 1509  N1   DG C  58    36299  36202  55091   5551  15634   -316       N  
ATOM   1510  C2   DG C  58     -21.122  36.334  28.513  1.00335.72           C  
ANISOU 1510  C2   DG C  58    36803  35963  54794   5599  15806   -744       C  
ATOM   1511  N2   DG C  58     -19.830  36.027  28.366  1.00334.38           N  
ANISOU 1511  N2   DG C  58    37461  34543  55047   5642  15013  -1698       N  
ATOM   1512  N3   DG C  58     -21.548  36.795  29.680  1.00335.77           N  
ANISOU 1512  N3   DG C  58    36551  37051  53974   5553  16480   -320       N  
ATOM   1513  C4   DG C  58     -22.867  37.078  29.668  1.00335.72           C  
ANISOU 1513  C4   DG C  58    35698  38389  53473   5439  16962    530       C  
ATOM   1514  P    DC C  59     -21.512  40.860  34.426  1.00338.53           P  
ANISOU 1514  P    DC C  59    35879  39386  53362   7349  23093   -468       P  
ATOM   1515  OP1  DC C  59     -20.517  41.038  35.506  1.00339.12           O  
ANISOU 1515  OP1  DC C  59    36664  38931  53254   7539  23280  -1268       O  
ATOM   1516  OP2  DC C  59     -22.681  41.766  34.345  1.00338.99           O1-
ANISOU 1516  OP2  DC C  59    35198  40999  52604   7225  23133    160       O1-
ATOM   1517  O5'  DC C  59     -20.747  40.907  33.021  1.00337.72           O  
ANISOU 1517  O5'  DC C  59    35902  38176  54240   7944  22779  -1239       O  
ATOM   1518  C5'  DC C  59     -19.429  41.456  32.938  1.00330.62           C  
ANISOU 1518  C5'  DC C  59    35686  36887  53046   8289  21856  -2305       C  
ATOM   1519  C4'  DC C  59     -18.524  40.551  32.121  1.00326.95           C  
ANISOU 1519  C4'  DC C  59    35728  35211  53289   8544  21050  -3292       C  
ATOM   1520  O4'  DC C  59     -19.308  39.462  31.583  1.00323.49           O  
ANISOU 1520  O4'  DC C  59    35115  34509  53289   8081  20545  -2744       O  
ATOM   1521  C3'  DC C  59     -17.866  41.221  30.923  1.00319.31           C  
ANISOU 1521  C3'  DC C  59    34966  34217  52142   8788  19914  -3910       C  
ATOM   1522  O3'  DC C  59     -16.587  41.715  31.289  1.00314.02           O  
ANISOU 1522  O3'  DC C  59    34926  33496  50891   8899  19196  -4649       O  
ATOM   1523  C2'  DC C  59     -17.738  40.085  29.916  1.00319.05           C  
ANISOU 1523  C2'  DC C  59    35083  33089  53054   8889  19392  -4387       C  
ATOM   1524  C1'  DC C  59     -18.932  39.198  30.246  1.00320.28           C  
ANISOU 1524  C1'  DC C  59    34770  33481  53440   8365  19760  -3331       C  
ATOM   1525  N1   DC C  59     -20.115  39.416  29.366  1.00321.55           N  
ANISOU 1525  N1   DC C  59    34094  34416  53666   8282  20050  -2454       N  
ATOM   1526  C2   DC C  59     -20.055  39.028  28.022  1.00317.39           C  
ANISOU 1526  C2   DC C  59    33549  33447  53596   8372  19228  -2748       C  
ATOM   1527  O2   DC C  59     -19.014  38.508  27.595  1.00313.78           O  
ANISOU 1527  O2   DC C  59    33764  31953  53506   8540  18317  -3749       O  
ATOM   1528  N3   DC C  59     -21.152  39.211  27.232  1.00318.63           N  
ANISOU 1528  N3   DC C  59    32953  34319  53793   8268  19475  -1926       N  
ATOM   1529  C4   DC C  59     -22.256  39.761  27.749  1.00324.74           C  
ANISOU 1529  C4   DC C  59    33000  36186  54201   8087  20473   -841       C  
ATOM   1530  N4   DC C  59     -23.311  39.924  26.949  1.00326.78           N  
ANISOU 1530  N4   DC C  59    32524  37109  54528   7971  20646    -31       N  
ATOM   1531  C5   DC C  59     -22.326  40.169  29.115  1.00330.13           C  
ANISOU 1531  C5   DC C  59    33681  37314  54438   8004  21346   -537       C  
ATOM   1532  C6   DC C  59     -21.245  39.977  29.878  1.00327.74           C  
ANISOU 1532  C6   DC C  59    34148  36311  54066   8094  21096  -1362       C  
ATOM   1533  P    DG C  60     -15.962  42.990  30.538  1.00372.47           P  
ANISOU 1533  P    DG C  60    42387  41525  57611   9067  18257  -4956       P  
ATOM   1534  OP1  DG C  60     -14.664  43.282  31.184  1.00367.97           O  
ANISOU 1534  OP1  DG C  60    42424  40809  56577   9162  17555  -5649       O  
ATOM   1535  OP2  DG C  60     -17.016  44.029  30.489  1.00373.82           O1-
ANISOU 1535  OP2  DG C  60    41957  42730  57347   8982  18768  -4197       O1-
ATOM   1536  O5'  DG C  60     -15.696  42.480  29.039  1.00369.27           O  
ANISOU 1536  O5'  DG C  60    42020  40584  57700   9189  17504  -5306       O  
ATOM   1537  C5'  DG C  60     -14.677  41.511  28.781  1.00366.28           C  
ANISOU 1537  C5'  DG C  60    42272  39278  57621   9274  16590  -6123       C  
ATOM   1538  C4'  DG C  60     -14.331  41.458  27.299  1.00361.36           C  
ANISOU 1538  C4'  DG C  60    41697  38550  57053   9389  15703  -6407       C  
ATOM   1539  O4'  DG C  60     -15.168  40.479  26.631  1.00365.67           O  
ANISOU 1539  O4'  DG C  60    41872  38590  58476   9314  16068  -6117       O  
ATOM   1540  C3'  DG C  60     -14.537  42.759  26.537  1.00356.67           C  
ANISOU 1540  C3'  DG C  60    40807  38982  55731   9485  15508  -6155       C  
ATOM   1541  O3'  DG C  60     -13.346  43.535  26.577  1.00350.11           O  
ANISOU 1541  O3'  DG C  60    40425  38457  54143   9636  14635  -6634       O  
ATOM   1542  C2'  DG C  60     -14.835  42.269  25.123  1.00355.65           C  
ANISOU 1542  C2'  DG C  60    40518  38585  56026   9513  15173  -6155       C  
ATOM   1543  C1'  DG C  60     -15.624  40.990  25.390  1.00362.86           C  
ANISOU 1543  C1'  DG C  60    41163  38747  57959   9374  15872  -5878       C  
ATOM   1544  N9   DG C  60     -17.064  41.198  25.489  1.00368.02           N  
ANISOU 1544  N9   DG C  60    41033  40013  58784   9277  16932  -4955       N  
ATOM   1545  C8   DG C  60     -17.834  41.029  26.608  1.00372.33           C  
ANISOU 1545  C8   DG C  60    41242  41016  59211   9121  17598  -4341       C  
ATOM   1546  N7   DG C  60     -19.094  41.279  26.415  1.00373.43           N  
ANISOU 1546  N7   DG C  60    40682  42223  58982   8964  17878  -3489       N  
ATOM   1547  C5   DG C  60     -19.170  41.649  25.082  1.00372.29           C  
ANISOU 1547  C5   DG C  60    40389  41929  59134   9100  17845  -3527       C  
ATOM   1548  C6   DG C  60     -20.294  42.036  24.313  1.00372.83           C  
ANISOU 1548  C6   DG C  60    39827  42806  59024   9016  18011  -2836       C  
ATOM   1549  O6   DG C  60     -21.468  42.121  24.681  1.00374.67           O  
ANISOU 1549  O6   DG C  60    39456  44130  58772   8732  18190  -2010       O  
ATOM   1550  N1   DG C  60     -19.950  42.335  22.997  1.00369.50           N  
ANISOU 1550  N1   DG C  60    39559  42057  58777   9192  17619  -3233       N  
ATOM   1551  C2   DG C  60     -18.669  42.252  22.491  1.00363.34           C  
ANISOU 1551  C2   DG C  60    39487  40721  57846   9343  16644  -4185       C  
ATOM   1552  N2   DG C  60     -18.516  42.568  21.199  1.00358.52           N  
ANISOU 1552  N2   DG C  60    38968  40252  57003   9431  16000  -4434       N  
ATOM   1553  N3   DG C  60     -17.607  41.888  23.206  1.00362.13           N  
ANISOU 1553  N3   DG C  60    39916  39964  57714   9382  16293  -4798       N  
ATOM   1554  C4   DG C  60     -17.934  41.600  24.489  1.00367.62           C  
ANISOU 1554  C4   DG C  60    40454  40578  58647   9276  17075  -4449       C  
TER    1555       DG C  60                                                      
ATOM   1556  O5'  DT E   1     -30.769  52.116  22.849  1.00461.33           O  
ANISOU 1556  O5'  DT E   1    57881  60952  56451   3087   2851   5242       O  
ATOM   1557  C5'  DT E   1     -31.251  50.783  22.983  1.00464.54           C  
ANISOU 1557  C5'  DT E   1    58590  61177  56738   2760   2729   5152       C  
ATOM   1558  C4'  DT E   1     -30.428  49.826  22.137  1.00471.63           C  
ANISOU 1558  C4'  DT E   1    60105  61835  57258   2026   2600   4817       C  
ATOM   1559  O4'  DT E   1     -29.038  49.880  22.561  1.00474.58           O  
ANISOU 1559  O4'  DT E   1    60393  62113  57814   2075   2541   4336       O  
ATOM   1560  C3'  DT E   1     -30.840  48.360  22.243  1.00473.68           C  
ANISOU 1560  C3'  DT E   1    60653  61960  57363   1774   2534   4805       C  
ATOM   1561  O3'  DT E   1     -30.668  47.714  20.985  1.00479.84           O  
ANISOU 1561  O3'  DT E   1    62106  62574  57637    915   2452   4683       O  
ATOM   1562  C2'  DT E   1     -29.872  47.821  23.287  1.00476.49           C  
ANISOU 1562  C2'  DT E   1    60804  62172  58067   1960   2417   4270       C  
ATOM   1563  C1'  DT E   1     -28.609  48.588  22.936  1.00479.16           C  
ANISOU 1563  C1'  DT E   1    61129  62487  58444   1837   2391   3945       C  
ATOM   1564  N1   DT E   1     -27.658  48.717  24.075  1.00468.63           N  
ANISOU 1564  N1   DT E   1    59208  61441  57409   3012   2801   4270       N  
ATOM   1565  C2   DT E   1     -26.307  48.593  23.845  1.00468.96           C  
ANISOU 1565  C2   DT E   1    59299  61493  57390   3032   2888   4125       C  
ATOM   1566  O2   DT E   1     -25.832  48.388  22.744  1.00477.27           O  
ANISOU 1566  O2   DT E   1    60782  62403  58156   2111   2707   3736       O  
ATOM   1567  N3   DT E   1     -25.522  48.725  24.961  1.00459.73           N  
ANISOU 1567  N3   DT E   1    57693  60484  56501   4129   3187   4406       N  
ATOM   1568  C4   DT E   1     -25.945  48.961  26.256  1.00457.65           C  
ANISOU 1568  C4   DT E   1    57069  60162  56654   4648   3122   4326       C  
ATOM   1569  O4   DT E   1     -25.161  49.064  27.194  1.00458.73           O  
ANISOU 1569  O4   DT E   1    57268  60197  56830   4701   3055   4153       O  
ATOM   1570  C5   DT E   1     -27.373  49.078  26.427  1.00457.05           C  
ANISOU 1570  C5   DT E   1    56862  60160  56635   4610   3131   4445       C  
ATOM   1571  C7   DT E   1     -27.952  49.333  27.787  1.00458.75           C  
ANISOU 1571  C7   DT E   1    57033  60305  56967   4568   3047   4266       C  
ATOM   1572  C6   DT E   1     -28.152  48.950  25.341  1.00460.42           C  
ANISOU 1572  C6   DT E   1    57652  60584  56702   3938   3038   4581       C  
ATOM   1573  P    DG E   2     -31.531  46.409  20.617  1.00358.92           P  
ANISOU 1573  P    DG E   2    44670  50880  40822   6470   6628  11921       P  
ATOM   1574  OP1  DG E   2     -32.933  46.828  20.398  1.00357.32           O  
ANISOU 1574  OP1  DG E   2    44174  50810  40780   6139   6349  12351       O  
ATOM   1575  OP2  DG E   2     -31.223  45.362  21.615  1.00361.34           O1-
ANISOU 1575  OP2  DG E   2    44991  51039  41262   7060   6822  11807       O1-
ATOM   1576  O5'  DG E   2     -30.917  45.923  19.225  1.00366.71           O  
ANISOU 1576  O5'  DG E   2    46381  51744  41209   5598   6658  11717       O  
ATOM   1577  C5'  DG E   2     -29.921  44.911  19.209  1.00375.80           C  
ANISOU 1577  C5'  DG E   2    47889  52788  42111   5811   7009  11486       C  
ATOM   1578  C4'  DG E   2     -28.532  45.514  19.116  1.00382.58           C  
ANISOU 1578  C4'  DG E   2    48707  53743  42912   6149   7286  11183       C  
ATOM   1579  O4'  DG E   2     -28.270  46.324  20.288  1.00379.69           O  
ANISOU 1579  O4'  DG E   2    47770  53462  43033   7068   7317  11153       O  
ATOM   1580  C3'  DG E   2     -27.405  44.503  19.097  1.00391.70           C  
ANISOU 1580  C3'  DG E   2    50256  54759  43812   6317   7668  10861       C  
ATOM   1581  O3'  DG E   2     -27.195  44.045  17.781  1.00396.57           O  
ANISOU 1581  O3'  DG E   2    51425  55372  43880   5451   7768  10785       O  
ATOM   1582  C2'  DG E   2     -26.236  45.339  19.594  1.00393.66           C  
ANISOU 1582  C2'  DG E   2    50277  54915  44380   6654   7593  10254       C  
ATOM   1583  C1'  DG E   2     -26.912  46.176  20.674  1.00385.59           C  
ANISOU 1583  C1'  DG E   2    48597  54104  43807   7558   7566  10742       C  
ATOM   1584  N9   DG E   2     -26.873  45.565  22.001  1.00338.90           N  
ANISOU 1584  N9   DG E   2    42459  48152  38154   8540   7802  10902       N  
ATOM   1585  C8   DG E   2     -27.948  45.182  22.765  1.00338.77           C  
ANISOU 1585  C8   DG E   2    42310  48076  38333   8676   7701  11110       C  
ATOM   1586  N7   DG E   2     -27.616  44.669  23.915  1.00337.34           N  
ANISOU 1586  N7   DG E   2    41957  47810  38408   9540   7903  11058       N  
ATOM   1587  C5   DG E   2     -26.230  44.710  23.917  1.00336.48           C  
ANISOU 1587  C5   DG E   2    41895  47674  38279  10022   8113  10827       C  
ATOM   1588  C6   DG E   2     -25.309  44.287  24.903  1.00335.07           C  
ANISOU 1588  C6   DG E   2    41638  47372  38300  10964   8327  10710       C  
ATOM   1589  O6   DG E   2     -25.547  43.772  26.006  1.00334.18           O  
ANISOU 1589  O6   DG E   2    41372  47170  38431  11611   8415  10772       O  
ATOM   1590  N1   DG E   2     -23.994  44.507  24.505  1.00334.88           N  
ANISOU 1590  N1   DG E   2    41750  47325  38163  11095   8420  10511       N  
ATOM   1591  C2   DG E   2     -23.616  45.066  23.305  1.00335.88           C  
ANISOU 1591  C2   DG E   2    42019  47576  38024  10415   8382  10390       C  
ATOM   1592  N2   DG E   2     -22.297  45.194  23.101  1.00335.65           N  
ANISOU 1592  N2   DG E   2    42084  47520  37927  10622   8504  10174       N  
ATOM   1593  N3   DG E   2     -24.468  45.467  22.373  1.00337.17           N  
ANISOU 1593  N3   DG E   2    42245  47871  37995   9555   8213  10486       N  
ATOM   1594  C4   DG E   2     -25.755  45.259  22.744  1.00337.43           C  
ANISOU 1594  C4   DG E   2    42190  47890  38127   9402   8061  10720       C  
ATOM   1595  P    DC E   3     -27.793  42.626  17.325  1.00308.67           P  
ANISOU 1595  P    DC E   3    40843  44075  32362   4928   7839  10905       P  
ATOM   1596  OP1  DC E   3     -29.154  42.851  16.791  1.00309.95           O  
ANISOU 1596  OP1  DC E   3    41103  44228  32437   4138   7389  11226       O  
ATOM   1597  OP2  DC E   3     -27.595  41.683  18.448  1.00307.94           O1-
ANISOU 1597  OP2  DC E   3    40668  43833  32503   5743   8069  10888       O1-
ATOM   1598  O5'  DC E   3     -26.830  42.171  16.135  1.00312.43           O  
ANISOU 1598  O5'  DC E   3    41870  44560  32280   4367   8191  10587       O  
ATOM   1599  C5'  DC E   3     -25.917  41.103  16.336  1.00314.65           C  
ANISOU 1599  C5'  DC E   3    42473  44698  32381   4670   8645  10346       C  
ATOM   1600  C4'  DC E   3     -24.486  41.609  16.369  1.00313.60           C  
ANISOU 1600  C4'  DC E   3    42232  44617  32306   5195   9037   9947       C  
ATOM   1601  O4'  DC E   3     -24.367  42.696  17.325  1.00310.99           O  
ANISOU 1601  O4'  DC E   3    41297  44380  32485   5930   8868  10001       O  
ATOM   1602  C3'  DC E   3     -23.465  40.577  16.811  1.00331.31           C  
ANISOU 1602  C3'  DC E   3    44679  46656  34546   5808   9517   9681       C  
ATOM   1603  O3'  DC E   3     -23.021  39.836  15.689  1.00332.98           O  
ANISOU 1603  O3'  DC E   3    45473  46816  34227   5164   9849   9435       O  
ATOM   1604  C2'  DC E   3     -22.355  41.443  17.389  1.00337.67           C  
ANISOU 1604  C2'  DC E   3    45106  47506  35686   6580   9678   9428       C  
ATOM   1605  C1'  DC E   3     -23.143  42.580  18.039  1.00323.93           C  
ANISOU 1605  C1'  DC E   3    42823  45934  34322   6765   9218   9718       C  
ATOM   1606  N1   DC E   3     -23.461  42.360  19.487  1.00304.15           N  
ANISOU 1606  N1   DC E   3    39904  43341  32317   7687   9087   9922       N  
ATOM   1607  C2   DC E   3     -22.427  42.265  20.433  1.00301.85           C  
ANISOU 1607  C2   DC E   3    39381  42974  32336   8596   9256   9761       C  
ATOM   1608  O2   DC E   3     -21.251  42.349  20.060  1.00302.73           O  
ANISOU 1608  O2   DC E   3    39617  43080  32325   8616   9509   9439       O  
ATOM   1609  N3   DC E   3     -22.749  42.076  21.740  1.00298.95           N  
ANISOU 1609  N3   DC E   3    38668  42533  32388   9401   9124   9964       N  
ATOM   1610  C4   DC E   3     -24.037  41.991  22.099  1.00298.25           C  
ANISOU 1610  C4   DC E   3    38414  42465  32444   9339   8878  10271       C  
ATOM   1611  N4   DC E   3     -24.321  41.803  23.390  1.00295.56           N  
ANISOU 1611  N4   DC E   3    37713  42073  32514  10145   8800  10423       N  
ATOM   1612  C5   DC E   3     -25.094  42.089  21.151  1.00300.57           C  
ANISOU 1612  C5   DC E   3    38923  42825  32454   8399   8687  10435       C  
ATOM   1613  C6   DC E   3     -24.763  42.271  19.874  1.00303.48           C  
ANISOU 1613  C6   DC E   3    39683  43249  32377   7593   8783  10267       C  
ATOM   1614  P    DG E   4     -23.124  38.232  15.703  1.00297.71           P  
ANISOU 1614  P    DG E   4    41482  42084  29552   5216  10165   9393       P  
ATOM   1615  OP1  DG E   4     -23.285  37.780  14.301  1.00302.93           O  
ANISOU 1615  OP1  DG E   4    42743  42768  29590   4247  10332   9259       O  
ATOM   1616  OP2  DG E   4     -24.138  37.880  16.723  1.00295.91           O1-
ANISOU 1616  OP2  DG E   4    41057  41758  29616   5511   9843   9801       O1-
ATOM   1617  O5'  DG E   4     -21.701  37.767  16.270  1.00313.10           O  
ANISOU 1617  O5'  DG E   4    43364  43857  31743   6141  10663   8994       O  
ATOM   1618  C5'  DG E   4     -20.516  38.445  15.867  1.00316.74           C  
ANISOU 1618  C5'  DG E   4    43871  44382  32093   6107  10985   8558       C  
ATOM   1619  C4'  DG E   4     -19.424  38.299  16.914  1.00318.17           C  
ANISOU 1619  C4'  DG E   4    43796  44396  32697   7103  11248   8301       C  
ATOM   1620  O4'  DG E   4     -19.789  39.045  18.105  1.00309.39           O  
ANISOU 1620  O4'  DG E   4    42127  43349  32079   7769  10864   8600       O  
ATOM   1621  C3'  DG E   4     -19.153  36.873  17.376  1.00331.21           C  
ANISOU 1621  C3'  DG E   4    45742  45712  34389   7566  11614   8178       C  
ATOM   1622  O3'  DG E   4     -17.766  36.700  17.605  1.00311.42           O  
ANISOU 1622  O3'  DG E   4    43186  43056  32083   8097  11968   7759       O  
ATOM   1623  C2'  DG E   4     -19.951  36.776  18.673  1.00335.00           C  
ANISOU 1623  C2'  DG E   4    45887  46135  35263   8182  11278   8609       C  
ATOM   1624  C1'  DG E   4     -19.818  38.186  19.226  1.00315.93           C  
ANISOU 1624  C1'  DG E   4    42904  43937  33197   8519  10928   8717       C  
ATOM   1625  N9   DG E   4     -20.938  38.572  20.078  1.00314.21           N  
ANISOU 1625  N9   DG E   4    42309  43809  33269   8768  10477   9172       N  
ATOM   1626  C8   DG E   4     -22.201  38.914  19.668  1.00312.49           C  
ANISOU 1626  C8   DG E   4    42057  43752  32924   8138  10119   9492       C  
ATOM   1627  N7   DG E   4     -23.000  39.209  20.654  1.00297.77           N  
ANISOU 1627  N7   DG E   4    39777  41929  31433   8561   9780   9822       N  
ATOM   1628  C5   DG E   4     -22.218  39.043  21.791  1.00293.29           C  
ANISOU 1628  C5   DG E   4    38980  41227  31229   9544   9916   9741       C  
ATOM   1629  C6   DG E   4     -22.544  39.218  23.158  1.00277.24           C  
ANISOU 1629  C6   DG E   4    36503  39177  29660  10354   9699   9983       C  
ATOM   1630  O6   DG E   4     -23.626  39.568  23.635  1.00275.23           O  
ANISOU 1630  O6   DG E   4    35915  39041  29620  10370   9383  10275       O  
ATOM   1631  N1   DG E   4     -21.457  38.949  23.996  1.00276.19           N  
ANISOU 1631  N1   DG E   4    36338  38862  29740  11167   9872   9848       N  
ATOM   1632  C2   DG E   4     -20.214  38.554  23.547  1.00278.45           C  
ANISOU 1632  C2   DG E   4    36947  39003  29849  11151  10213   9491       C  
ATOM   1633  N2   DG E   4     -19.281  38.330  24.476  1.00277.24           N  
ANISOU 1633  N2   DG E   4    36745  38665  29929  11871  10252   9445       N  
ATOM   1634  N3   DG E   4     -19.905  38.394  22.271  1.00292.11           N  
ANISOU 1634  N3   DG E   4    39040  40762  31188  10426  10481   9200       N  
ATOM   1635  C4   DG E   4     -20.948  38.652  21.454  1.00302.48           C  
ANISOU 1635  C4   DG E   4    40426  42253  32249   9659  10313   9359       C  
ATOM   1636  P    DC E   5     -17.166  35.237  17.894  1.00215.50           P  
ANISOU 1636  P    DC E   5    31412  30531  19938   8454  12463   7468       P  
ATOM   1637  OP1  DC E   5     -16.121  34.982  16.881  1.00219.57           O  
ANISOU 1637  OP1  DC E   5    32227  31006  20193   8064  12902   6946       O  
ATOM   1638  OP2  DC E   5     -18.287  34.281  18.029  1.00217.07           O1-
ANISOU 1638  OP2  DC E   5    31918  30588  19969   8319  12439   7772       O1-
ATOM   1639  O5'  DC E   5     -16.465  35.391  19.324  1.00211.91           O  
ANISOU 1639  O5'  DC E   5    30529  29933  20056   9452  12366   7483       O  
ATOM   1640  C5'  DC E   5     -16.707  36.550  20.110  1.00206.89           C  
ANISOU 1640  C5'  DC E   5    29419  29437  19753   9904  11881   7899       C  
ATOM   1641  C4'  DC E   5     -16.201  36.360  21.529  1.00204.56           C  
ANISOU 1641  C4'  DC E   5    28870  28952  19902  10771  11812   7915       C  
ATOM   1642  O4'  DC E   5     -17.273  36.635  22.469  1.00200.48           O  
ANISOU 1642  O4'  DC E   5    28026  28501  19647  11239  11377   8409       O  
ATOM   1643  C3'  DC E   5     -15.747  34.948  21.860  1.00207.47           C  
ANISOU 1643  C3'  DC E   5    29542  28971  20315  11080  12155   7769       C  
ATOM   1644  O3'  DC E   5     -14.814  34.987  22.942  1.00205.66           O  
ANISOU 1644  O3'  DC E   5    29077  28610  20453  11698  12048   7716       O  
ATOM   1645  C2'  DC E   5     -17.062  34.300  22.272  1.00206.68           C  
ANISOU 1645  C2'  DC E   5    29496  28833  20199  11200  11992   8225       C  
ATOM   1646  C1'  DC E   5     -17.698  35.423  23.078  1.00201.59           C  
ANISOU 1646  C1'  DC E   5    28353  28428  19813  11501  11463   8619       C  
ATOM   1647  N1   DC E   5     -19.184  35.408  23.074  1.00200.64           N  
ANISOU 1647  N1   DC E   5    28153  28490  19590  11169  11197   9010       N  
ATOM   1648  C2   DC E   5     -19.874  35.389  24.288  1.00197.06           C  
ANISOU 1648  C2   DC E   5    27325  28083  19464  11699  10829   9430       C  
ATOM   1649  O2   DC E   5     -19.227  35.363  25.334  1.00194.75           O  
ANISOU 1649  O2   DC E   5    26847  27672  19478  12429  10714   9528       O  
ATOM   1650  N3   DC E   5     -21.229  35.408  24.274  1.00196.45           N  
ANISOU 1650  N3   DC E   5    27118  28179  19344  11331  10578   9725       N  
ATOM   1651  C4   DC E   5     -21.880  35.432  23.103  1.00199.21           C  
ANISOU 1651  C4   DC E   5    27754  28639  19299  10417  10608   9681       C  
ATOM   1652  N4   DC E   5     -23.214  35.443  23.125  1.00198.66           N  
ANISOU 1652  N4   DC E   5    27554  28718  19209   9989  10271  10005       N  
ATOM   1653  C5   DC E   5     -21.188  35.450  21.857  1.00202.94           C  
ANISOU 1653  C5   DC E   5    28673  29061  19375   9864  10968   9297       C  
ATOM   1654  C6   DC E   5     -19.857  35.437  21.891  1.00203.48           C  
ANISOU 1654  C6   DC E   5    28806  28968  19539  10304  11285   8943       C  
ATOM   1655  P    DT E   6     -13.942  33.694  23.335  1.00248.70           P  
ANISOU 1655  P    DT E   6    34745  33701  26047  12052  12345   7520       P  
ATOM   1656  OP1  DT E   6     -12.525  33.993  23.033  1.00250.05           O  
ANISOU 1656  OP1  DT E   6    34822  33829  26356  12023  12496   7056       O  
ATOM   1657  OP2  DT E   6     -14.572  32.479  22.766  1.00252.55           O1-
ANISOU 1657  OP2  DT E   6    35682  34004  26270  11796  12717   7487       O1-
ATOM   1658  O5'  DT E   6     -14.101  33.619  24.921  1.00244.83           O  
ANISOU 1658  O5'  DT E   6    34009  33168  25848  12704  11921   7991       O  
ATOM   1659  C5'  DT E   6     -13.904  34.790  25.710  1.00240.74           C  
ANISOU 1659  C5'  DT E   6    33125  32832  25513  12946  11476   8161       C  
ATOM   1660  C4'  DT E   6     -14.474  34.599  27.102  1.00237.73           C  
ANISOU 1660  C4'  DT E   6    32648  32413  25265  13450  11109   8657       C  
ATOM   1661  O4'  DT E   6     -15.929  34.596  27.037  1.00236.03           O  
ANISOU 1661  O4'  DT E   6    32387  32286  25008  13541  10932   9118       O  
ATOM   1662  C3'  DT E   6     -14.081  33.285  27.784  1.00239.90           C  
ANISOU 1662  C3'  DT E   6    33134  32416  25601  13684  11296   8627       C  
ATOM   1663  O3'  DT E   6     -13.836  33.513  29.174  1.00237.17           O  
ANISOU 1663  O3'  DT E   6    32645  32130  25338  13962  10937   8856       O  
ATOM   1664  C2'  DT E   6     -15.320  32.419  27.572  1.00240.75           C  
ANISOU 1664  C2'  DT E   6    33428  32425  25620  13770  11404   8963       C  
ATOM   1665  C1'  DT E   6     -16.414  33.459  27.710  1.00236.84           C  
ANISOU 1665  C1'  DT E   6    32659  32189  25141  13848  10989   9392       C  
ATOM   1666  N1   DT E   6     -17.740  33.064  27.113  1.00237.64           N  
ANISOU 1666  N1   DT E   6    32785  32329  25177  13703  11072   9577       N  
ATOM   1667  C2   DT E   6     -18.855  33.125  27.904  1.00234.78           C  
ANISOU 1667  C2   DT E   6    32172  32059  24975  14043  10732  10069       C  
ATOM   1668  O2   DT E   6     -18.824  33.486  29.065  1.00231.62           O  
ANISOU 1668  O2   DT E   6    31614  31697  24695  14434  10360  10399       O  
ATOM   1669  N3   DT E   6     -20.024  32.757  27.292  1.00235.99           N  
ANISOU 1669  N3   DT E   6    32287  32306  25071  13735  10826  10119       N  
ATOM   1670  C4   DT E   6     -20.189  32.338  25.985  1.00239.76           C  
ANISOU 1670  C4   DT E   6    33094  32790  25213  13020  11161   9835       C  
ATOM   1671  O4   DT E   6     -21.289  32.029  25.524  1.00240.76           O  
ANISOU 1671  O4   DT E   6    33251  33034  25194  12560  11115   9977       O  
ATOM   1672  C5   DT E   6     -18.979  32.288  25.198  1.00242.67           C  
ANISOU 1672  C5   DT E   6    33796  33026  25382  12754  11523   9372       C  
ATOM   1673  C7   DT E   6     -19.035  31.842  23.764  1.00247.18           C  
ANISOU 1673  C7   DT E   6    34817  33570  25529  11978  11904   9059       C  
ATOM   1674  C6   DT E   6     -17.820  32.653  25.793  1.00241.46           C  
ANISOU 1674  C6   DT E   6    33550  32785  25409  13141  11478   9232       C  
ATOM   1675  P    DG E   7     -12.943  32.481  30.029  1.00284.60           P  
ANISOU 1675  P    DG E   7    38715  37952  31468  14059  11070   8590       P  
ATOM   1676  OP1  DG E   7     -11.650  33.132  30.335  1.00284.19           O  
ANISOU 1676  OP1  DG E   7    38424  38004  31550  13928  10961   8201       O  
ATOM   1677  OP2  DG E   7     -12.959  31.184  29.324  1.00288.98           O1-
ANISOU 1677  OP2  DG E   7    39557  38212  32030  14019  11553   8372       O1-
ATOM   1678  O5'  DG E   7     -13.759  32.295  31.396  1.00281.81           O  
ANISOU 1678  O5'  DG E   7    38361  37685  31028  14321  10738   9102       O  
ATOM   1679  C5'  DG E   7     -13.934  33.403  32.284  1.00277.74           C  
ANISOU 1679  C5'  DG E   7    37664  37462  30401  14328  10307   9358       C  
ATOM   1680  C4'  DG E   7     -15.278  33.337  32.988  1.00275.19           C  
ANISOU 1680  C4'  DG E   7    37434  37268  29857  14491  10103  10013       C  
ATOM   1681  O4'  DG E   7     -16.319  33.108  32.006  1.00276.57           O  
ANISOU 1681  O4'  DG E   7    37675  37300  30109  14540  10266  10149       O  
ATOM   1682  C3'  DG E   7     -15.426  32.217  34.022  1.00275.33           C  
ANISOU 1682  C3'  DG E   7    37486  37279  29848  14487  10074  10047       C  
ATOM   1683  O3'  DG E   7     -16.256  32.662  35.094  1.00271.84           O  
ANISOU 1683  O3'  DG E   7    36743  37119  29426  14141   9652   9954       O  
ATOM   1684  C2'  DG E   7     -16.100  31.119  33.213  1.00278.36           C  
ANISOU 1684  C2'  DG E   7    38090  37379  30295  14649  10399  10194       C  
ATOM   1685  C1'  DG E   7     -17.039  31.946  32.351  1.00277.37           C  
ANISOU 1685  C1'  DG E   7    37809  37321  30258  14523  10293  10217       C  
ATOM   1686  N9   DG E   7     -17.455  31.270  31.134  1.00280.66           N  
ANISOU 1686  N9   DG E   7    38469  37449  30719  14743  10693  10354       N  
ATOM   1687  C8   DG E   7     -16.652  30.649  30.215  1.00284.72           C  
ANISOU 1687  C8   DG E   7    39206  37714  31262  14634  11153   9917       C  
ATOM   1688  N7   DG E   7     -17.313  30.119  29.224  1.00287.24           N  
ANISOU 1688  N7   DG E   7    39669  37908  31561  14525  11453   9852       N  
ATOM   1689  C5   DG E   7     -18.644  30.403  29.513  1.00284.60           C  
ANISOU 1689  C5   DG E   7    39117  37729  31290  14695  11158  10311       C  
ATOM   1690  C6   DG E   7     -19.823  30.083  28.795  1.00285.73           C  
ANISOU 1690  C6   DG E   7    39201  37928  31437  14512  11280  10346       C  
ATOM   1691  O6   DG E   7     -19.915  29.457  27.732  1.00289.43           O  
ANISOU 1691  O6   DG E   7    39965  38317  31690  14055  11662  10069       O  
ATOM   1692  N1   DG E   7     -20.973  30.572  29.429  1.00282.30           N  
ANISOU 1692  N1   DG E   7    38318  37726  31219  14718  10891  10681       N  
ATOM   1693  C2   DG E   7     -20.959  31.266  30.622  1.00278.38           C  
ANISOU 1693  C2   DG E   7    37464  37498  30808  14425  10349  10515       C  
ATOM   1694  N2   DG E   7     -22.143  31.654  31.103  1.00275.72           N  
ANISOU 1694  N2   DG E   7    36657  37443  30661  14186  10013  10484       N  
ATOM   1695  N3   DG E   7     -19.859  31.569  31.296  1.00277.36           N  
ANISOU 1695  N3   DG E   7    37461  37364  30560  14377  10214  10401       N  
ATOM   1696  C4   DG E   7     -18.747  31.106  30.686  1.00280.57           C  
ANISOU 1696  C4   DG E   7    38301  37476  30826  14671  10654  10435       C  
ATOM   1697  P    DT E   8     -16.850  31.627  36.173  1.00303.12           P  
ANISOU 1697  P    DT E   8    40659  41133  33379  14037   9575   9960       P  
ATOM   1698  OP1  DT E   8     -17.128  32.405  37.399  1.00299.41           O  
ANISOU 1698  OP1  DT E   8    39921  40958  32884  13703   9190   9811       O  
ATOM   1699  OP2  DT E   8     -15.964  30.446  36.238  1.00305.80           O1-
ANISOU 1699  OP2  DT E   8    41235  41295  33660  14335   9867  10012       O1-
ATOM   1700  O5'  DT E   8     -18.259  31.183  35.552  1.00304.39           O  
ANISOU 1700  O5'  DT E   8    40827  41172  33654  13998   9666  10107       O  
ATOM   1701  C5'  DT E   8     -19.433  31.990  35.769  1.00302.00           C  
ANISOU 1701  C5'  DT E   8    40256  41052  33440  13678   9377  10105       C  
ATOM   1702  C4'  DT E   8     -20.520  31.213  36.510  1.00301.52           C  
ANISOU 1702  C4'  DT E   8    40091  41093  33380  13492   9324  10138       C  
ATOM   1703  O4'  DT E   8     -21.354  30.502  35.567  1.00303.45           O  
ANISOU 1703  O4'  DT E   8    40344  41190  33764  13544   9435  10330       O  
ATOM   1704  C3'  DT E   8     -20.024  30.154  37.482  1.00302.96           C  
ANISOU 1704  C3'  DT E   8    40426  41204  33480  13669   9500  10131       C  
ATOM   1705  O3'  DT E   8     -20.949  30.002  38.563  1.00301.17           O  
ANISOU 1705  O3'  DT E   8    40002  41189  33240  13435   9364  10064       O  
ATOM   1706  C2'  DT E   8     -19.951  28.903  36.620  1.00306.82           C  
ANISOU 1706  C2'  DT E   8    41168  41379  34029  13956   9854  10321       C  
ATOM   1707  C1'  DT E   8     -21.132  29.105  35.674  1.00306.69           C  
ANISOU 1707  C1'  DT E   8    41008  41360  34160  13826   9761  10437       C  
ATOM   1708  N1   DT E   8     -20.894  28.595  34.322  1.00310.05           N  
ANISOU 1708  N1   DT E   8    41641  41429  34734  14219  10077  10542       N  
ATOM   1709  C2   DT E   8     -21.958  28.139  33.591  1.00312.72           C  
ANISOU 1709  C2   DT E   8    41993  41561  35265  14449  10319  10651       C  
ATOM   1710  O2   DT E   8     -23.094  28.108  34.016  1.00312.51           O  
ANISOU 1710  O2   DT E   8    41746  41577  35418  14410  10203  10665       O  
ATOM   1711  N3   DT E   8     -21.643  27.704  32.343  1.00315.85           N  
ANISOU 1711  N3   DT E   8    42667  41725  35617  14750  10801  10713       N  
ATOM   1712  C4   DT E   8     -20.396  27.670  31.745  1.00316.58           C  
ANISOU 1712  C4   DT E   8    43009  41714  35563  14854  10993  10683       C  
ATOM   1713  O4   DT E   8     -20.223  27.254  30.586  1.00319.75           O  
ANISOU 1713  O4   DT E   8    43753  41854  35882  15094  11469  10779       O  
ATOM   1714  C5   DT E   8     -19.313  28.163  32.572  1.00313.63           C  
ANISOU 1714  C5   DT E   8    42506  41547  35113  14663  10652  10544       C  
ATOM   1715  C7   DT E   8     -17.906  28.197  32.040  1.00314.31           C  
ANISOU 1715  C7   DT E   8    42784  41552  35087  14794  10844  10494       C  
ATOM   1716  C6   DT E   8     -19.618  28.612  33.805  1.00310.59           C  
ANISOU 1716  C6   DT E   8    41864  41423  34723  14371  10233  10476       C  
TER    1717       DT E   8                                                      
MASTER      279    0    0    0    0    0    0    6 1713    4    0    9          
END                                                                             
