# Supplementary material for: Crystallographic Study of DNA T‐Junction via Crystal Engineering
Source: Angew Chem Int Ed Engl. 2025 Oct 30;64(51):e18174. doi: 10.1002/anie.202518174 (PMC12707366; doi:10.1002/anie.202518174)
Supplement: Supplementary file 2 — Supporting Information [file ANIE-64-e18174-s001.zip › renamed_d87c8.pdb]

HEADER    DNA                                     02-SEP-24   9DGM              
TITLE     DNA TENSEGRITY TRIANGLE WITH T JUNCTIONS                              
COMPND    MOL_ID: 1;                                                            
COMPND   2 MOLECULE: DNA (5'-D(*CP*AP*GP*CP*AP*GP*CP*CP*TP*GP*AP*AP*TP*AP*CP*T)-
COMPND   3 3');                                                                 
COMPND   4 CHAIN: A;                                                            
COMPND   5 ENGINEERED: YES;                                                     
COMPND   6 MOL_ID: 2;                                                           
COMPND   7 MOLECULE: DNA (5'-D(P*GP*GP*CP*TP*GP*C)-3');                         
COMPND   8 CHAIN: B;                                                            
COMPND   9 ENGINEERED: YES;                                                     
COMPND  10 MOL_ID: 3;                                                           
COMPND  11 MOLECULE: DNA (58-MER);                                              
COMPND  12 CHAIN: C;                                                            
COMPND  13 ENGINEERED: YES;                                                     
COMPND  14 MOL_ID: 4;                                                           
COMPND  15 MOLECULE: DNA (5'-D(*TP*GP*CP*GP*CP*TP*GP*T)-3');                    
COMPND  16 CHAIN: E;                                                            
COMPND  17 ENGINEERED: YES                                                      
SOURCE    MOL_ID: 1;                                                            
SOURCE   2 SYNTHETIC: YES;                                                      
SOURCE   3 ORGANISM_SCIENTIFIC: SYNTHETIC CONSTRUCT;                            
SOURCE   4 ORGANISM_TAXID: 32630;                                               
SOURCE   5 MOL_ID: 2;                                                           
SOURCE   6 SYNTHETIC: YES;                                                      
SOURCE   7 ORGANISM_SCIENTIFIC: SYNTHETIC CONSTRUCT;                            
SOURCE   8 ORGANISM_TAXID: 32630;                                               
SOURCE   9 MOL_ID: 3;                                                           
SOURCE  10 SYNTHETIC: YES;                                                      
SOURCE  11 ORGANISM_SCIENTIFIC: SYNTHETIC CONSTRUCT;                            
SOURCE  12 ORGANISM_TAXID: 32630;                                               
SOURCE  13 MOL_ID: 4;                                                           
SOURCE  14 SYNTHETIC: YES;                                                      
SOURCE  15 ORGANISM_SCIENTIFIC: SYNTHETIC CONSTRUCT;                            
SOURCE  16 ORGANISM_TAXID: 32630                                                
KEYWDS    STRUCTURE OF DNA TENSEGRITY TRIANGLE WITH T JUNCTIONS, DESIGN T-8-11, 
KEYWDS   2 DNA                                                                  
EXPDTA    X-RAY DIFFRACTION                                                     
AUTHOR    N.KOOMULLAM,C.MAO                                                     
JRNL        AUTH   N.KOOMULLAM                                                  
JRNL        TITL   STUDY OF DNA T-JUNCTION STRUCTURE VIA CRYSTAL ENGINEERING    
JRNL        REF    TO BE PUBLISHED                                              
JRNL        REFN                                                                
REMARK   2                                                                      
REMARK   2 RESOLUTION.    6.63 ANGSTROMS.                                       
REMARK   3                                                                      
REMARK   3 REFINEMENT.                                                          
REMARK   3   PROGRAM     : PHENIX 1.20.1_4487                                   
REMARK   3   AUTHORS     : PAUL ADAMS,PAVEL AFONINE,VINCENT CHEN,IAN            
REMARK   3               : DAVIS,KRESHNA GOPAL,RALF GROSSE-KUNSTLEVE,           
REMARK   3               : LI-WEI HUNG,ROBERT IMMORMINO,TOM IOERGER,            
REMARK   3               : AIRLIE MCCOY,ERIK MCKEE,NIGEL MORIARTY,              
REMARK   3               : REETAL PAI,RANDY READ,JANE RICHARDSON,               
REMARK   3               : DAVID RICHARDSON,TOD ROMO,JIM SACCHETTINI,           
REMARK   3               : NICHOLAS SAUTER,JACOB SMITH,LAURENT                  
REMARK   3               : STORONI,TOM TERWILLIGER,PETER ZWART                  
REMARK   3                                                                      
REMARK   3    REFINEMENT TARGET : GEOSTD + MONOMER LIBRARY + CDL V1.2           
REMARK   3                                                                      
REMARK   3  DATA USED IN REFINEMENT.                                            
REMARK   3   RESOLUTION RANGE HIGH (ANGSTROMS) : 6.63                           
REMARK   3   RESOLUTION RANGE LOW  (ANGSTROMS) : 34.38                          
REMARK   3   MIN(FOBS/SIGMA_FOBS)              : 1.980                          
REMARK   3   COMPLETENESS FOR RANGE        (%) : 96.5                           
REMARK   3   NUMBER OF REFLECTIONS             : 1456                           
REMARK   3                                                                      
REMARK   3  FIT TO DATA USED IN REFINEMENT.                                     
REMARK   3   R VALUE     (WORKING + TEST SET) : 0.179                           
REMARK   3   R VALUE            (WORKING SET) : 0.173                           
REMARK   3   FREE R VALUE                     : 0.230                           
REMARK   3   FREE R VALUE TEST SET SIZE   (%) : 10.030                          
REMARK   3   FREE R VALUE TEST SET COUNT      : 146                             
REMARK   3                                                                      
REMARK   3  FIT TO DATA USED IN REFINEMENT (IN BINS).                           
REMARK   3   BIN  RESOLUTION RANGE  COMPL.    NWORK NFREE   RWORK  RFREE        
REMARK   3     1 34.3800 -  6.6300    0.96     1310   146  0.1729 0.2297        
REMARK   3                                                                      
REMARK   3  BULK SOLVENT MODELLING.                                             
REMARK   3   METHOD USED        : FLAT BULK SOLVENT MODEL                       
REMARK   3   SOLVENT RADIUS     : 1.10                                          
REMARK   3   SHRINKAGE RADIUS   : 0.90                                          
REMARK   3   K_SOL              : NULL                                          
REMARK   3   B_SOL              : NULL                                          
REMARK   3                                                                      
REMARK   3  ERROR ESTIMATES.                                                    
REMARK   3   COORDINATE ERROR (MAXIMUM-LIKELIHOOD BASED)     : 0.704            
REMARK   3   PHASE ERROR (DEGREES, MAXIMUM-LIKELIHOOD BASED) : 22.681           
REMARK   3                                                                      
REMARK   3  B VALUES.                                                           
REMARK   3   FROM WILSON PLOT           (A**2) : 157.1                          
REMARK   3   MEAN B VALUE      (OVERALL, A**2) : 314.8                          
REMARK   3   OVERALL ANISOTROPIC B VALUE.                                       
REMARK   3    B11 (A**2) : NULL                                                 
REMARK   3    B22 (A**2) : NULL                                                 
REMARK   3    B33 (A**2) : NULL                                                 
REMARK   3    B12 (A**2) : NULL                                                 
REMARK   3    B13 (A**2) : NULL                                                 
REMARK   3    B23 (A**2) : NULL                                                 
REMARK   3                                                                      
REMARK   3  TWINNING INFORMATION.                                               
REMARK   3   FRACTION: NULL                                                     
REMARK   3   OPERATOR: NULL                                                     
REMARK   3                                                                      
REMARK   3  DEVIATIONS FROM IDEAL VALUES.                                       
REMARK   3                 RMSD          COUNT                                  
REMARK   3   BOND      :  0.013           1918                                  
REMARK   3   ANGLE     :  1.277           2948                                  
REMARK   3   CHIRALITY :  0.078            334                                  
REMARK   3   PLANARITY :  0.007             84                                  
REMARK   3   DIHEDRAL  : 35.281            823                                  
REMARK   3                                                                      
REMARK   3  TLS DETAILS                                                         
REMARK   3   NUMBER OF TLS GROUPS  : NULL                                       
REMARK   3                                                                      
REMARK   3  NCS DETAILS                                                         
REMARK   3   NUMBER OF NCS GROUPS : NULL                                        
REMARK   3                                                                      
REMARK   3  OTHER REFINEMENT REMARKS: NULL                                      
REMARK   4                                                                      
REMARK   4 9DGM COMPLIES WITH FORMAT V. 3.30, 13-JUL-11                         
REMARK 100                                                                      
REMARK 100 THIS ENTRY HAS BEEN PROCESSED BY RCSB ON 16-SEP-24.                  
REMARK 100 THE DEPOSITION ID IS D_1000288070.                                   
REMARK 200                                                                      
REMARK 200 EXPERIMENTAL DETAILS                                                 
REMARK 200  EXPERIMENT TYPE                : X-RAY DIFFRACTION                  
REMARK 200  DATE OF DATA COLLECTION        : 18-AUG-16                          
REMARK 200  TEMPERATURE           (KELVIN) : 100                                
REMARK 200  PH                             : NULL                               
REMARK 200  NUMBER OF CRYSTALS USED        : 1                                  
REMARK 200                                                                      
REMARK 200  SYNCHROTRON              (Y/N) : N                                  
REMARK 200  RADIATION SOURCE               : ROTATING ANODE                     
REMARK 200  BEAMLINE                       : NULL                               
REMARK 200  X-RAY GENERATOR MODEL          : RIGAKU R-AXIS IV                   
REMARK 200  MONOCHROMATIC OR LAUE    (M/L) : M                                  
REMARK 200  WAVELENGTH OR RANGE        (A) : 1.54                               
REMARK 200  MONOCHROMATOR                  : NULL                               
REMARK 200  OPTICS                         : NULL                               
REMARK 200                                                                      
REMARK 200  DETECTOR TYPE                  : IMAGE PLATE                        
REMARK 200  DETECTOR MANUFACTURER          : RIGAKU RAXIS IV++                  
REMARK 200  INTENSITY-INTEGRATION SOFTWARE : HKL-2000                           
REMARK 200  DATA SCALING SOFTWARE          : HKL-2000                           
REMARK 200                                                                      
REMARK 200  NUMBER OF UNIQUE REFLECTIONS   : 1462                               
REMARK 200  RESOLUTION RANGE HIGH      (A) : 6.630                              
REMARK 200  RESOLUTION RANGE LOW       (A) : 50.000                             
REMARK 200  REJECTION CRITERIA  (SIGMA(I)) : NULL                               
REMARK 200                                                                      
REMARK 200 OVERALL.                                                             
REMARK 200  COMPLETENESS FOR RANGE     (%) : 96.3                               
REMARK 200  DATA REDUNDANCY                : 6.600                              
REMARK 200  R MERGE                    (I) : NULL                               
REMARK 200  R SYM                      (I) : NULL                               
REMARK 200  <I/SIGMA(I)> FOR THE DATA SET  : 14.7000                            
REMARK 200                                                                      
REMARK 200 IN THE HIGHEST RESOLUTION SHELL.                                     
REMARK 200  HIGHEST RESOLUTION SHELL, RANGE HIGH (A) : 6.63                     
REMARK 200  HIGHEST RESOLUTION SHELL, RANGE LOW  (A) : 6.98                     
REMARK 200  COMPLETENESS FOR SHELL     (%) : NULL                               
REMARK 200  DATA REDUNDANCY IN SHELL       : NULL                               
REMARK 200  R MERGE FOR SHELL          (I) : NULL                               
REMARK 200  R SYM FOR SHELL            (I) : NULL                               
REMARK 200  <I/SIGMA(I)> FOR SHELL         : NULL                               
REMARK 200                                                                      
REMARK 200 DIFFRACTION PROTOCOL: SINGLE WAVELENGTH                              
REMARK 200 METHOD USED TO DETERMINE THE STRUCTURE: MOLECULAR REPLACEMENT        
REMARK 200 SOFTWARE USED: PHASER                                                
REMARK 200 STARTING MODEL: NULL                                                 
REMARK 200                                                                      
REMARK 200 REMARK: NULL                                                         
REMARK 280                                                                      
REMARK 280 CRYSTAL                                                              
REMARK 280 SOLVENT CONTENT, VS   (%): 84.06                                     
REMARK 280 MATTHEWS COEFFICIENT, VM (ANGSTROMS**3/DA): 7.72                     
REMARK 280                                                                      
REMARK 280 CRYSTALLIZATION CONDITIONS: DNA STRANDS MIXED WITH TAE/MG2+ AND      
REMARK 280  0.001 M MAGNESIUM CHLORIDE HEXAHYDRATE, 0.005 M TRIS                
REMARK 280  HYDROCHLORIDE, PH=7.5, 0.16 M AMMONIUM SULFATE, 0.23 M SUCROSE      
REMARK 280  AND CRYSTALLIZED AGAINST (NH4)2SO4, VAPOR DIFFUSION, HANGING        
REMARK 280  DROP, TEMPERATURE 298K                                              
REMARK 290                                                                      
REMARK 290 CRYSTALLOGRAPHIC SYMMETRY                                            
REMARK 290 SYMMETRY OPERATORS FOR SPACE GROUP: H 3                              
REMARK 290                                                                      
REMARK 290      SYMOP   SYMMETRY                                                
REMARK 290     NNNMMM   OPERATOR                                                
REMARK 290       1555   X,Y,Z                                                   
REMARK 290       2555   -Y,X-Y,Z                                                
REMARK 290       3555   -X+Y,-X,Z                                               
REMARK 290       4555   X+2/3,Y+1/3,Z+1/3                                       
REMARK 290       5555   -Y+2/3,X-Y+1/3,Z+1/3                                    
REMARK 290       6555   -X+Y+2/3,-X+1/3,Z+1/3                                   
REMARK 290       7555   X+1/3,Y+2/3,Z+2/3                                       
REMARK 290       8555   -Y+1/3,X-Y+2/3,Z+2/3                                    
REMARK 290       9555   -X+Y+1/3,-X+2/3,Z+2/3                                   
REMARK 290                                                                      
REMARK 290     WHERE NNN -> OPERATOR NUMBER                                     
REMARK 290           MMM -> TRANSLATION VECTOR                                  
REMARK 290                                                                      
REMARK 290 CRYSTALLOGRAPHIC SYMMETRY TRANSFORMATIONS                            
REMARK 290 THE FOLLOWING TRANSFORMATIONS OPERATE ON THE ATOM/HETATM             
REMARK 290 RECORDS IN THIS ENTRY TO PRODUCE CRYSTALLOGRAPHICALLY                
REMARK 290 RELATED MOLECULES.                                                   
REMARK 290   SMTRY1   1  1.000000  0.000000  0.000000        0.00000            
REMARK 290   SMTRY2   1  0.000000  1.000000  0.000000        0.00000            
REMARK 290   SMTRY3   1  0.000000  0.000000  1.000000        0.00000            
REMARK 290   SMTRY1   2 -0.500000 -0.866025  0.000000        0.00000            
REMARK 290   SMTRY2   2  0.866025 -0.500000  0.000000        0.00000            
REMARK 290   SMTRY3   2  0.000000  0.000000  1.000000        0.00000            
REMARK 290   SMTRY1   3 -0.500000  0.866025  0.000000        0.00000            
REMARK 290   SMTRY2   3 -0.866025 -0.500000  0.000000        0.00000            
REMARK 290   SMTRY3   3  0.000000  0.000000  1.000000        0.00000            
REMARK 290   SMTRY1   4  1.000000  0.000000  0.000000       83.74500            
REMARK 290   SMTRY2   4  0.000000  1.000000  0.000000       48.35020            
REMARK 290   SMTRY3   4  0.000000  0.000000  1.000000       26.03300            
REMARK 290   SMTRY1   5 -0.500000 -0.866025  0.000000       83.74500            
REMARK 290   SMTRY2   5  0.866025 -0.500000  0.000000       48.35020            
REMARK 290   SMTRY3   5  0.000000  0.000000  1.000000       26.03300            
REMARK 290   SMTRY1   6 -0.500000  0.866025  0.000000       83.74500            
REMARK 290   SMTRY2   6 -0.866025 -0.500000  0.000000       48.35020            
REMARK 290   SMTRY3   6  0.000000  0.000000  1.000000       26.03300            
REMARK 290   SMTRY1   7  1.000000  0.000000  0.000000        0.00000            
REMARK 290   SMTRY2   7  0.000000  1.000000  0.000000       96.70040            
REMARK 290   SMTRY3   7  0.000000  0.000000  1.000000       52.06600            
REMARK 290   SMTRY1   8 -0.500000 -0.866025  0.000000        0.00000            
REMARK 290   SMTRY2   8  0.866025 -0.500000  0.000000       96.70040            
REMARK 290   SMTRY3   8  0.000000  0.000000  1.000000       52.06600            
REMARK 290   SMTRY1   9 -0.500000  0.866025  0.000000        0.00000            
REMARK 290   SMTRY2   9 -0.866025 -0.500000  0.000000       96.70040            
REMARK 290   SMTRY3   9  0.000000  0.000000  1.000000       52.06600            
REMARK 290                                                                      
REMARK 290 REMARK: NULL                                                         
REMARK 300                                                                      
REMARK 300 BIOMOLECULE: 1                                                       
REMARK 300 SEE REMARK 350 FOR THE AUTHOR PROVIDED AND/OR PROGRAM                
REMARK 300 GENERATED ASSEMBLY INFORMATION FOR THE STRUCTURE IN                  
REMARK 300 THIS ENTRY. THE REMARK MAY ALSO PROVIDE INFORMATION ON               
REMARK 300 BURIED SURFACE AREA.                                                 
REMARK 350                                                                      
REMARK 350 COORDINATES FOR A COMPLETE MULTIMER REPRESENTING THE KNOWN           
REMARK 350 BIOLOGICALLY SIGNIFICANT OLIGOMERIZATION STATE OF THE                
REMARK 350 MOLECULE CAN BE GENERATED BY APPLYING BIOMT TRANSFORMATIONS          
REMARK 350 GIVEN BELOW.  BOTH NON-CRYSTALLOGRAPHIC AND                          
REMARK 350 CRYSTALLOGRAPHIC OPERATIONS ARE GIVEN.                               
REMARK 350                                                                      
REMARK 350 BIOMOLECULE: 1                                                       
REMARK 350 AUTHOR DETERMINED BIOLOGICAL UNIT: DODECAMERIC                       
REMARK 350 APPLY THE FOLLOWING TO CHAINS: A, B, C, E                            
REMARK 350   BIOMT1   1  1.000000  0.000000  0.000000        0.00000            
REMARK 350   BIOMT2   1  0.000000  1.000000  0.000000        0.00000            
REMARK 350   BIOMT3   1  0.000000  0.000000  1.000000        0.00000            
REMARK 350 APPLY THE FOLLOWING TO CHAINS: A, B, C, E                            
REMARK 350   BIOMT1   2 -0.500000 -0.866025  0.000000        0.00000            
REMARK 350   BIOMT2   2  0.866025 -0.500000  0.000000        0.00000            
REMARK 350   BIOMT3   2  0.000000  0.000000  1.000000        0.00000            
REMARK 350 APPLY THE FOLLOWING TO CHAINS: A, B, C, E                            
REMARK 350   BIOMT1   3 -0.500000  0.866025  0.000000        0.00000            
REMARK 350   BIOMT2   3 -0.866025 -0.500000  0.000000        0.00000            
REMARK 350   BIOMT3   3  0.000000  0.000000  1.000000        0.00000            
REMARK 465                                                                      
REMARK 465 MISSING RESIDUES                                                     
REMARK 465 THE FOLLOWING RESIDUES WERE NOT LOCATED IN THE                       
REMARK 465 EXPERIMENT. (M=MODEL NUMBER; RES=RESIDUE NAME; C=CHAIN               
REMARK 465 IDENTIFIER; SSSEQ=SEQUENCE NUMBER; I=INSERTION CODE.)                
REMARK 465                                                                      
REMARK 465   M RES C SSSEQI                                                     
REMARK 465      DT C    29                                                      
REMARK 465      DT C    30                                                      
REMARK 465      DT C    31                                                      
REMARK 465      DT C    32                                                      
REMARK 470                                                                      
REMARK 470 MISSING ATOM                                                         
REMARK 470 THE FOLLOWING RESIDUES HAVE MISSING ATOMS (M=MODEL NUMBER;           
REMARK 470 RES=RESIDUE NAME; C=CHAIN IDENTIFIER; SSEQ=SEQUENCE NUMBER;          
REMARK 470 I=INSERTION CODE):                                                   
REMARK 470   M RES CSSEQI  ATOMS                                                
REMARK 470      DT C  34    C7                                                  
REMARK 470      DT C  35    C7                                                  
REMARK 470      DT C  37    C7                                                  
REMARK 500                                                                      
REMARK 500 GEOMETRY AND STEREOCHEMISTRY                                         
REMARK 500 SUBTOPIC: CLOSE CONTACTS IN SAME ASYMMETRIC UNIT                     
REMARK 500                                                                      
REMARK 500 THE FOLLOWING ATOMS ARE IN CLOSE CONTACT.                            
REMARK 500                                                                      
REMARK 500  ATM1  RES C  SSEQI   ATM2  RES C  SSEQI           DISTANCE          
REMARK 500   N1    DG C    58     N3    DC E     3              1.92            
REMARK 500   O6    DG C    58     N4    DC E     3              1.95            
REMARK 500   O2    DC C    57     N2    DG E     4              1.96            
REMARK 500   N2    DG C    58     O2    DC E     3              2.03            
REMARK 500   N4    DC C    18     O6    DG C    43              2.06            
REMARK 500   O2    DT A     9     N2    DG B     9              2.13            
REMARK 500   N4    DC C    54     O4    DT E     6              2.14            
REMARK 500   O2    DC C    54     N2    DG E     7              2.17            
REMARK 500   O2    DC A     7     N1    DG B    10              2.18            
REMARK 500                                                                      
REMARK 500 REMARK: NULL                                                         
REMARK 500                                                                      
REMARK 500 GEOMETRY AND STEREOCHEMISTRY                                         
REMARK 500 SUBTOPIC: CLOSE CONTACTS                                             
REMARK 500                                                                      
REMARK 500 THE FOLLOWING ATOMS THAT ARE RELATED BY CRYSTALLOGRAPHIC             
REMARK 500 SYMMETRY ARE IN CLOSE CONTACT.  AN ATOM LOCATED WITHIN 0.15          
REMARK 500 ANGSTROMS OF A SYMMETRY RELATED ATOM IS ASSUMED TO BE ON A           
REMARK 500 SPECIAL POSITION AND IS, THEREFORE, LISTED IN REMARK 375             
REMARK 500 INSTEAD OF REMARK 500.  ATOMS WITH NON-BLANK ALTERNATE               
REMARK 500 LOCATION INDICATORS ARE NOT INCLUDED IN THE CALCULATIONS.            
REMARK 500                                                                      
REMARK 500 DISTANCE CUTOFF:                                                     
REMARK 500 2.2 ANGSTROMS FOR CONTACTS NOT INVOLVING HYDROGEN ATOMS              
REMARK 500 1.6 ANGSTROMS FOR CONTACTS INVOLVING HYDROGEN ATOMS                  
REMARK 500                                                                      
REMARK 500  ATM1  RES C  SSEQI   ATM2  RES C  SSEQI  SSYMOP   DISTANCE          
REMARK 500   O2    DC C     1     N2    DG C    48     3555     1.89            
REMARK 500   N2    DG A     3     O5'   DT E     1     4455     2.05            
REMARK 500   O4'   DG B     9     OP1   DT E     8     2555     2.08            
REMARK 500   O2    DC A     1     N2    DG E     2     4455     2.11            
REMARK 500   N3    DT A    13     N1    DA C     9     2555     2.16            
REMARK 500                                                                      
REMARK 500 REMARK: NULL                                                         
REMARK 500                                                                      
REMARK 500 GEOMETRY AND STEREOCHEMISTRY                                         
REMARK 500 SUBTOPIC: COVALENT BOND LENGTHS                                      
REMARK 500                                                                      
REMARK 500 THE STEREOCHEMICAL PARAMETERS OF THE FOLLOWING RESIDUES              
REMARK 500 HAVE VALUES WHICH DEVIATE FROM EXPECTED VALUES BY MORE               
REMARK 500 THAN 6*RMSD (M=MODEL NUMBER; RES=RESIDUE NAME; C=CHAIN               
REMARK 500 IDENTIFIER; SSEQ=SEQUENCE NUMBER; I=INSERTION CODE).                 
REMARK 500                                                                      
REMARK 500 STANDARD TABLE:                                                      
REMARK 500 FORMAT: (10X,I3,1X,2(A3,1X,A1,I4,A1,1X,A4,3X),1X,F6.3)               
REMARK 500                                                                      
REMARK 500 EXPECTED VALUES PROTEIN: ENGH AND HUBER, 1999                        
REMARK 500 EXPECTED VALUES NUCLEIC ACID: CLOWNEY ET AL 1996                     
REMARK 500                                                                      
REMARK 500  M RES CSSEQI ATM1   RES CSSEQI ATM2   DEVIATION                     
REMARK 500     DC A  15   C5'    DC A  15   C4'     0.051                       
REMARK 500     DG C   3   O3'    DG C   3   C3'    -0.039                       
REMARK 500     DG C   7   O3'    DG C   7   C3'     0.084                       
REMARK 500     DT E   6   O3'    DT E   6   C3'    -0.049                       
REMARK 500                                                                      
REMARK 500 REMARK: NULL                                                         
REMARK 500                                                                      
REMARK 500 GEOMETRY AND STEREOCHEMISTRY                                         
REMARK 500 SUBTOPIC: COVALENT BOND ANGLES                                       
REMARK 500                                                                      
REMARK 500 THE STEREOCHEMICAL PARAMETERS OF THE FOLLOWING RESIDUES              
REMARK 500 HAVE VALUES WHICH DEVIATE FROM EXPECTED VALUES BY MORE               
REMARK 500 THAN 6*RMSD (M=MODEL NUMBER; RES=RESIDUE NAME; C=CHAIN               
REMARK 500 IDENTIFIER; SSEQ=SEQUENCE NUMBER; I=INSERTION CODE).                 
REMARK 500                                                                      
REMARK 500 STANDARD TABLE:                                                      
REMARK 500 FORMAT: (10X,I3,1X,A3,1X,A1,I4,A1,3(1X,A4,2X),12X,F5.1)              
REMARK 500                                                                      
REMARK 500 EXPECTED VALUES PROTEIN: ENGH AND HUBER, 1999                        
REMARK 500 EXPECTED VALUES NUCLEIC ACID: CLOWNEY ET AL 1996                     
REMARK 500                                                                      
REMARK 500  M RES CSSEQI ATM1   ATM2   ATM3                                     
REMARK 500     DA A   2   C3' -  C2' -  C1' ANGL. DEV. =  -4.9 DEGREES          
REMARK 500     DG A  10   O4' -  C1' -  N9  ANGL. DEV. =   2.7 DEGREES          
REMARK 500     DA A  11   O4' -  C1' -  N9  ANGL. DEV. =   2.1 DEGREES          
REMARK 500     DT A  13   C3' -  C2' -  C1' ANGL. DEV. =  -5.2 DEGREES          
REMARK 500     DT B  12   O4' -  C1' -  N1  ANGL. DEV. =   2.6 DEGREES          
REMARK 500     DG C   3   C3' -  C2' -  C1' ANGL. DEV. =  -5.5 DEGREES          
REMARK 500     DT C   8   O4' -  C1' -  N1  ANGL. DEV. =   2.5 DEGREES          
REMARK 500     DA C   9   O4' -  C1' -  N9  ANGL. DEV. =   2.0 DEGREES          
REMARK 500     DA C  13   C3' -  O3' -  P   ANGL. DEV. =  11.8 DEGREES          
REMARK 500     DC C  14   O3' -  P   -  OP1 ANGL. DEV. =   7.5 DEGREES          
REMARK 500     DG C  16   O4' -  C1' -  N9  ANGL. DEV. =   1.8 DEGREES          
REMARK 500     DT C  34   O4' -  C1' -  N1  ANGL. DEV. =   2.0 DEGREES          
REMARK 500     DA C  47   O4' -  C1' -  N9  ANGL. DEV. =   3.0 DEGREES          
REMARK 500     DC C  54   O4' -  C1' -  N1  ANGL. DEV. =   2.5 DEGREES          
REMARK 500     DG C  56   C3' -  C2' -  C1' ANGL. DEV. =  -6.4 DEGREES          
REMARK 500     DG C  56   O4' -  C1' -  N9  ANGL. DEV. =   2.8 DEGREES          
REMARK 500                                                                      
REMARK 500 REMARK: NULL                                                         
DBREF  9DGM A    1    16  PDB    9DGM     9DGM             1     16             
DBREF  9DGM B    9    14  PDB    9DGM     9DGM             9     14             
DBREF  9DGM C    1    58  PDB    9DGM     9DGM             1     58             
DBREF  9DGM E    1     8  PDB    9DGM     9DGM             1      8             
SEQRES   1 A   16   DC  DA  DG  DC  DA  DG  DC  DC  DT  DG  DA  DA  DT          
SEQRES   2 A   16   DA  DC  DT                                                  
SEQRES   1 B    6   DG  DG  DC  DT  DG  DC                                      
SEQRES   1 C   58   DC  DT  DG  DC  DG  DA  DG  DT  DA  DT  DT  DC  DA          
SEQRES   2 C   58   DC  DC  DG  DG  DC  DC  DG  DC  DG  DG  DA  DC  DA          
SEQRES   3 C   58   DA  DC  DT  DT  DT  DT  DG  DT  DT  DG  DT  DC  DC          
SEQRES   4 C   58   DG  DC  DG  DG  DC  DG  DC  DA  DG  DC  DC  DG  DG          
SEQRES   5 C   58   DA  DC  DA  DG  DC  DG                                      
SEQRES   1 E    8   DT  DG  DC  DG  DC  DT  DG  DT                              
CRYST1  167.490  167.490   78.099  90.00  90.00 120.00 H 3           9          
ORIGX1      1.000000  0.000000  0.000000        0.00000                         
ORIGX2      0.000000  1.000000  0.000000        0.00000                         
ORIGX3      0.000000  0.000000  1.000000        0.00000                         
SCALE1      0.005971  0.003447  0.000000        0.00000                         
SCALE2      0.000000  0.006894  0.000000        0.00000                         
SCALE3      0.000000  0.000000  0.012804        0.00000                         
ATOM      1  O5'  DC A   1     -37.310  36.091 -22.831  1.00203.71           O  
ATOM      2  C5'  DC A   1     -36.497  37.199 -23.271  1.00211.52           C  
ATOM      3  C4'  DC A   1     -37.245  38.113 -24.250  1.00217.92           C  
ATOM      4  O4'  DC A   1     -37.562  39.383 -23.610  1.00212.58           O  
ATOM      5  C3'  DC A   1     -36.484  38.463 -25.532  1.00225.89           C  
ATOM      6  O3'  DC A   1     -37.383  38.384 -26.674  1.00229.23           O  
ATOM      7  C2'  DC A   1     -35.965  39.892 -25.269  1.00224.57           C  
ATOM      8  C1'  DC A   1     -37.048  40.466 -24.359  1.00210.59           C  
ATOM      9  N1   DC A   1     -36.582  41.489 -23.374  1.00204.19           N  
ATOM     10  C2   DC A   1     -36.233  42.763 -23.792  1.00210.83           C  
ATOM     11  O2   DC A   1     -36.266  43.033 -24.998  1.00217.07           O  
ATOM     12  N3   DC A   1     -35.831  43.675 -22.868  1.00217.67           N  
ATOM     13  C4   DC A   1     -35.802  43.356 -21.582  1.00204.46           C  
ATOM     14  N4   DC A   1     -35.407  44.294 -20.711  1.00204.50           N  
ATOM     15  C5   DC A   1     -36.174  42.060 -21.133  1.00202.45           C  
ATOM     16  C6   DC A   1     -36.550  41.169 -22.053  1.00204.11           C  
ATOM     17  P    DA A   2     -36.881  37.826 -28.103  1.00235.13           P  
ATOM     18  OP1  DA A   2     -38.071  37.334 -28.840  1.00226.02           O  
ATOM     19  OP2  DA A   2     -35.762  36.877 -27.866  1.00231.59           O1-
ATOM     20  O5'  DA A   2     -36.304  39.152 -28.817  1.00234.67           O  
ATOM     21  C5'  DA A   2     -36.463  39.369 -30.228  1.00231.68           C  
ATOM     22  C4'  DA A   2     -35.132  39.646 -30.917  1.00229.18           C  
ATOM     23  O4'  DA A   2     -34.235  40.367 -30.027  1.00233.28           O  
ATOM     24  C3'  DA A   2     -34.329  38.421 -31.319  1.00226.70           C  
ATOM     25  O3'  DA A   2     -33.310  38.814 -32.235  1.00220.96           O  
ATOM     26  C2'  DA A   2     -33.673  38.106 -29.997  1.00230.69           C  
ATOM     27  C1'  DA A   2     -33.169  39.501 -29.690  1.00233.45           C  
ATOM     28  N9   DA A   2     -32.813  39.715 -28.308  1.00239.62           N  
ATOM     29  C8   DA A   2     -32.581  38.760 -27.370  1.00241.03           C  
ATOM     30  N7   DA A   2     -32.275  39.243 -26.197  1.00247.84           N  
ATOM     31  C5   DA A   2     -32.307  40.612 -26.383  1.00252.76           C  
ATOM     32  C6   DA A   2     -32.070  41.691 -25.517  1.00270.35           C  
ATOM     33  N6   DA A   2     -31.742  41.545 -24.228  1.00280.38           N  
ATOM     34  N1   DA A   2     -32.183  42.932 -26.026  1.00274.61           N  
ATOM     35  C2   DA A   2     -32.506  43.075 -27.315  1.00263.98           C  
ATOM     36  N3   DA A   2     -32.754  42.138 -28.222  1.00247.52           N  
ATOM     37  C4   DA A   2     -32.651  40.917 -27.679  1.00246.26           C  
ATOM     38  P    DG A   3     -33.593  39.043 -33.797  1.00218.58           P  
ATOM     39  OP1  DG A   3     -34.995  38.673 -34.097  1.00213.97           O  
ATOM     40  OP2  DG A   3     -32.488  38.388 -34.525  1.00213.94           O1-
ATOM     41  O5'  DG A   3     -33.310  40.601 -34.008  1.00219.07           O  
ATOM     42  C5'  DG A   3     -33.344  41.499 -32.904  1.00224.01           C  
ATOM     43  C4'  DG A   3     -32.119  42.366 -32.918  1.00225.13           C  
ATOM     44  O4'  DG A   3     -31.637  42.596 -31.565  1.00229.08           O  
ATOM     45  C3'  DG A   3     -30.964  41.733 -33.659  1.00222.42           C  
ATOM     46  O3'  DG A   3     -30.279  42.718 -34.349  1.00223.84           O  
ATOM     47  C2'  DG A   3     -30.133  41.153 -32.527  1.00226.31           C  
ATOM     48  C1'  DG A   3     -30.281  42.251 -31.514  1.00233.52           C  
ATOM     49  N9   DG A   3     -29.971  41.839 -30.174  1.00243.87           N  
ATOM     50  C8   DG A   3     -30.329  40.668 -29.569  1.00244.80           C  
ATOM     51  N7   DG A   3     -29.914  40.571 -28.344  1.00252.60           N  
ATOM     52  C5   DG A   3     -29.231  41.759 -28.131  1.00264.81           C  
ATOM     53  C6   DG A   3     -28.538  42.207 -26.990  1.00284.26           C  
ATOM     54  O6   DG A   3     -28.404  41.626 -25.900  1.00286.27           O  
ATOM     55  N1   DG A   3     -27.960  43.460 -27.202  1.00311.39           N  
ATOM     56  C2   DG A   3     -28.043  44.182 -28.369  1.00301.37           C  
ATOM     57  N2   DG A   3     -27.431  45.367 -28.375  1.00357.20           N  
ATOM     58  N3   DG A   3     -28.689  43.769 -29.447  1.00271.40           N  
ATOM     59  C4   DG A   3     -29.247  42.543 -29.256  1.00258.21           C  
ATOM     60  P    DC A   4     -28.909  42.355 -35.080  1.00221.30           P  
ATOM     61  OP1  DC A   4     -28.764  43.257 -36.238  1.00218.69           O  
ATOM     62  OP2  DC A   4     -28.912  40.897 -35.317  1.00216.59           O1-
ATOM     63  O5'  DC A   4     -27.807  42.689 -33.976  1.00226.87           O  
ATOM     64  C5'  DC A   4     -27.623  44.021 -33.528  1.00229.45           C  
ATOM     65  C4'  DC A   4     -26.443  44.087 -32.578  1.00237.45           C  
ATOM     66  O4'  DC A   4     -26.813  43.441 -31.334  1.00243.76           O  
ATOM     67  C3'  DC A   4     -25.188  43.373 -33.086  1.00242.77           C  
ATOM     68  O3'  DC A   4     -24.029  44.244 -33.041  1.00250.11           O  
ATOM     69  C2'  DC A   4     -25.038  42.158 -32.165  1.00246.56           C  
ATOM     70  C1'  DC A   4     -25.809  42.550 -30.918  1.00248.63           C  
ATOM     71  N1   DC A   4     -26.458  41.362 -30.278  1.00251.96           N  
ATOM     72  C2   DC A   4     -26.306  41.141 -28.906  1.00258.42           C  
ATOM     73  O2   DC A   4     -25.672  41.952 -28.239  1.00263.86           O  
ATOM     74  N3   DC A   4     -26.891  40.043 -28.351  1.00258.58           N  
ATOM     75  C4   DC A   4     -27.576  39.193 -29.112  1.00254.08           C  
ATOM     76  N4   DC A   4     -28.151  38.132 -28.527  1.00254.69           N  
ATOM     77  C5   DC A   4     -27.726  39.409 -30.514  1.00251.04           C  
ATOM     78  C6   DC A   4     -27.151  40.491 -31.044  1.00247.81           C  
ATOM     79  P    DA A   5     -22.723  43.934 -33.945  1.00251.83           P  
ATOM     80  OP1  DA A   5     -22.746  44.820 -35.128  1.00251.97           O  
ATOM     81  OP2  DA A   5     -22.608  42.466 -34.123  1.00249.53           O1-
ATOM     82  O5'  DA A   5     -21.482  44.409 -33.042  1.00250.17           O  
ATOM     83  C5'  DA A   5     -21.288  45.806 -32.714  1.00248.95           C  
ATOM     84  C4'  DA A   5     -20.550  45.954 -31.380  1.00251.25           C  
ATOM     85  O4'  DA A   5     -21.306  45.267 -30.336  1.00252.36           O  
ATOM     86  C3'  DA A   5     -19.132  45.354 -31.351  1.00251.39           C  
ATOM     87  O3'  DA A   5     -18.188  46.198 -30.631  1.00256.17           O  
ATOM     88  C2'  DA A   5     -19.325  44.017 -30.651  1.00250.82           C  
ATOM     89  C1'  DA A   5     -20.498  44.284 -29.714  1.00252.24           C  
ATOM     90  N9   DA A   5     -21.282  43.076 -29.496  1.00252.45           N  
ATOM     91  C8   DA A   5     -22.212  42.522 -30.337  1.00249.85           C  
ATOM     92  N7   DA A   5     -22.722  41.398 -29.897  1.00252.96           N  
ATOM     93  C5   DA A   5     -22.066  41.193 -28.696  1.00251.23           C  
ATOM     94  C6   DA A   5     -22.154  40.167 -27.745  1.00248.05           C  
ATOM     95  N6   DA A   5     -22.988  39.136 -27.876  1.00247.21           N  
ATOM     96  N1   DA A   5     -21.363  40.256 -26.646  1.00248.52           N  
ATOM     97  C2   DA A   5     -20.530  41.299 -26.530  1.00249.52           C  
ATOM     98  N3   DA A   5     -20.362  42.327 -27.364  1.00253.46           N  
ATOM     99  C4   DA A   5     -21.166  42.203 -28.437  1.00252.99           C  
ATOM    100  P    DG A   6     -16.604  45.834 -30.622  1.00255.27           P  
ATOM    101  OP1  DG A   6     -15.847  47.047 -30.240  1.00248.33           O  
ATOM    102  OP2  DG A   6     -16.303  45.130 -31.887  1.00246.61           O1-
ATOM    103  O5'  DG A   6     -16.420  44.733 -29.463  1.00245.34           O  
ATOM    104  C5'  DG A   6     -16.681  45.067 -28.101  1.00243.70           C  
ATOM    105  C4'  DG A   6     -16.680  43.829 -27.210  1.00238.53           C  
ATOM    106  O4'  DG A   6     -17.533  42.795 -27.761  1.00241.18           O  
ATOM    107  C3'  DG A   6     -15.317  43.182 -26.979  1.00230.03           C  
ATOM    108  O3'  DG A   6     -15.026  43.242 -25.595  1.00227.60           O  
ATOM    109  C2'  DG A   6     -15.500  41.735 -27.477  1.00228.74           C  
ATOM    110  C1'  DG A   6     -17.013  41.548 -27.400  1.00233.97           C  
ATOM    111  N9   DG A   6     -17.575  40.522 -28.307  1.00235.44           N  
ATOM    112  C8   DG A   6     -17.722  40.611 -29.678  1.00235.17           C  
ATOM    113  N7   DG A   6     -18.280  39.560 -30.222  1.00235.77           N  
ATOM    114  C5   DG A   6     -18.535  38.719 -29.155  1.00231.48           C  
ATOM    115  C6   DG A   6     -19.125  37.434 -29.136  1.00225.66           C  
ATOM    116  O6   DG A   6     -19.555  36.765 -30.096  1.00230.39           O  
ATOM    117  N1   DG A   6     -19.196  36.928 -27.841  1.00225.66           N  
ATOM    118  C2   DG A   6     -18.764  37.574 -26.703  1.00226.07           C  
ATOM    119  N2   DG A   6     -18.915  36.905 -25.548  1.00221.94           N  
ATOM    120  N3   DG A   6     -18.200  38.782 -26.705  1.00230.91           N  
ATOM    121  C4   DG A   6     -18.119  39.296 -27.962  1.00233.37           C  
ATOM    122  P    DC A   7     -13.561  42.889 -25.063  1.00226.40           P  
ATOM    123  OP1  DC A   7     -13.322  43.735 -23.864  1.00222.73           O  
ATOM    124  OP2  DC A   7     -12.666  43.019 -26.250  1.00213.66           O1-
ATOM    125  O5'  DC A   7     -13.718  41.347 -24.591  1.00226.97           O  
ATOM    126  C5'  DC A   7     -14.636  40.994 -23.501  1.00224.46           C  
ATOM    127  C4'  DC A   7     -15.010  39.489 -23.480  1.00220.84           C  
ATOM    128  O4'  DC A   7     -15.617  39.104 -24.742  1.00223.30           O  
ATOM    129  C3'  DC A   7     -13.869  38.474 -23.224  1.00215.39           C  
ATOM    130  O3'  DC A   7     -14.215  37.546 -22.170  1.00211.27           O  
ATOM    131  C2'  DC A   7     -13.729  37.743 -24.559  1.00217.33           C  
ATOM    132  C1'  DC A   7     -15.123  37.843 -25.144  1.00219.13           C  
ATOM    133  N1   DC A   7     -15.107  37.803 -26.630  1.00221.49           N  
ATOM    134  C2   DC A   7     -15.788  36.794 -27.308  1.00221.31           C  
ATOM    135  O2   DC A   7     -16.415  35.947 -26.659  1.00218.24           O  
ATOM    136  N3   DC A   7     -15.746  36.779 -28.664  1.00222.00           N  
ATOM    137  C4   DC A   7     -15.059  37.712 -29.326  1.00224.24           C  
ATOM    138  N4   DC A   7     -15.047  37.660 -30.661  1.00226.32           N  
ATOM    139  C5   DC A   7     -14.351  38.741 -28.648  1.00225.33           C  
ATOM    140  C6   DC A   7     -14.392  38.738 -27.314  1.00224.19           C  
ATOM    141  P    DC A   8     -13.215  36.343 -21.765  1.00196.81           P  
ATOM    142  OP1  DC A   8     -13.094  36.269 -20.293  1.00200.32           O  
ATOM    143  OP2  DC A   8     -11.989  36.398 -22.584  1.00201.52           O1-
ATOM    144  O5'  DC A   8     -14.007  35.061 -22.207  1.00203.68           O  
ATOM    145  C5'  DC A   8     -15.106  34.653 -21.454  1.00205.68           C  
ATOM    146  C4'  DC A   8     -15.411  33.217 -21.761  1.00207.08           C  
ATOM    147  O4'  DC A   8     -16.226  33.164 -22.965  1.00209.70           O  
ATOM    148  C3'  DC A   8     -14.178  32.379 -22.075  1.00206.66           C  
ATOM    149  O3'  DC A   8     -13.651  31.777 -20.893  1.00204.97           O  
ATOM    150  C2'  DC A   8     -14.738  31.333 -23.027  1.00209.49           C  
ATOM    151  C1'  DC A   8     -15.756  32.134 -23.820  1.00211.62           C  
ATOM    152  N1   DC A   8     -15.197  32.749 -25.046  1.00211.25           N  
ATOM    153  C2   DC A   8     -15.372  32.107 -26.267  1.00208.01           C  
ATOM    154  O2   DC A   8     -16.001  31.044 -26.313  1.00208.31           O  
ATOM    155  N3   DC A   8     -14.877  32.685 -27.372  1.00206.39           N  
ATOM    156  C4   DC A   8     -14.207  33.832 -27.279  1.00207.74           C  
ATOM    157  N4   DC A   8     -13.724  34.359 -28.393  1.00214.36           N  
ATOM    158  C5   DC A   8     -14.000  34.489 -26.044  1.00210.19           C  
ATOM    159  C6   DC A   8     -14.517  33.929 -24.967  1.00212.09           C  
ATOM    160  P    DT A   9     -12.553  30.604 -21.003  1.00203.71           P  
ATOM    161  OP1  DT A   9     -11.726  30.693 -19.781  1.00205.11           O  
ATOM    162  OP2  DT A   9     -11.909  30.716 -22.336  1.00200.30           O1-
ATOM    163  O5'  DT A   9     -13.394  29.243 -20.913  1.00204.55           O  
ATOM    164  C5'  DT A   9     -12.929  28.078 -21.567  1.00209.16           C  
ATOM    165  C4'  DT A   9     -14.077  27.390 -22.278  1.00211.70           C  
ATOM    166  O4'  DT A   9     -14.809  28.374 -23.066  1.00209.31           O  
ATOM    167  C3'  DT A   9     -13.670  26.323 -23.279  1.00218.77           C  
ATOM    168  O3'  DT A   9     -13.557  25.039 -22.647  1.00226.04           O  
ATOM    169  C2'  DT A   9     -14.822  26.394 -24.277  1.00215.37           C  
ATOM    170  C1'  DT A   9     -14.978  27.899 -24.383  1.00210.06           C  
ATOM    171  N1   DT A   9     -13.946  28.554 -25.310  1.00206.84           N  
ATOM    172  C2   DT A   9     -14.189  28.548 -26.653  1.00205.66           C  
ATOM    173  O2   DT A   9     -15.189  28.064 -27.137  1.00205.66           O  
ATOM    174  N3   DT A   9     -13.231  29.137 -27.413  1.00203.13           N  
ATOM    175  C4   DT A   9     -12.063  29.721 -26.991  1.00201.03           C  
ATOM    176  O4   DT A   9     -11.275  30.222 -27.763  1.00197.85           O  
ATOM    177  C5   DT A   9     -11.838  29.702 -25.575  1.00200.22           C  
ATOM    178  C7   DT A   9     -10.583  30.317 -25.015  1.00182.34           C  
ATOM    179  C6   DT A   9     -12.777  29.126 -24.801  1.00204.78           C  
ATOM    180  P    DG A  10     -12.094  24.447 -22.319  1.00230.73           P  
ATOM    181  OP1  DG A  10     -12.066  24.043 -20.899  1.00234.13           O  
ATOM    182  OP2  DG A  10     -11.116  25.460 -22.787  1.00226.73           O1-
ATOM    183  O5'  DG A  10     -11.968  23.139 -23.251  1.00227.66           O  
ATOM    184  C5'  DG A  10     -13.048  22.181 -23.332  1.00227.36           C  
ATOM    185  C4'  DG A  10     -13.301  21.761 -24.779  1.00222.95           C  
ATOM    186  O4'  DG A  10     -13.329  22.951 -25.630  1.00224.76           O  
ATOM    187  C3'  DG A  10     -12.241  20.839 -25.381  1.00216.65           C  
ATOM    188  O3'  DG A  10     -12.860  19.856 -26.268  1.00210.79           O  
ATOM    189  C2'  DG A  10     -11.322  21.818 -26.117  1.00213.71           C  
ATOM    190  C1'  DG A  10     -12.295  22.884 -26.601  1.00218.81           C  
ATOM    191  N9   DG A  10     -11.648  24.215 -26.785  1.00221.92           N  
ATOM    192  C8   DG A  10     -10.952  24.956 -25.850  1.00217.77           C  
ATOM    193  N7   DG A  10     -10.458  26.079 -26.325  1.00213.13           N  
ATOM    194  C5   DG A  10     -10.829  26.076 -27.661  1.00212.52           C  
ATOM    195  C6   DG A  10     -10.580  27.028 -28.680  1.00209.21           C  
ATOM    196  O6   DG A  10      -9.958  28.087 -28.594  1.00202.42           O  
ATOM    197  N1   DG A  10     -11.131  26.641 -29.897  1.00212.30           N  
ATOM    198  C2   DG A  10     -11.834  25.475 -30.098  1.00215.18           C  
ATOM    199  N2   DG A  10     -12.288  25.255 -31.338  1.00217.61           N  
ATOM    200  N3   DG A  10     -12.079  24.578 -29.150  1.00216.31           N  
ATOM    201  C4   DG A  10     -11.549  24.936 -27.964  1.00216.03           C  
ATOM    202  P    DA A  11     -12.038  19.187 -27.483  1.00197.22           P  
ATOM    203  OP1  DA A  11     -12.599  17.869 -27.860  1.00197.01           O  
ATOM    204  OP2  DA A  11     -10.610  19.171 -27.107  1.00193.93           O1-
ATOM    205  O5'  DA A  11     -12.311  20.213 -28.676  1.00200.24           O  
ATOM    206  C5'  DA A  11     -12.785  19.744 -29.930  1.00191.98           C  
ATOM    207  C4'  DA A  11     -11.709  19.915 -30.975  1.00182.83           C  
ATOM    208  O4'  DA A  11     -10.960  21.125 -30.681  1.00189.45           O  
ATOM    209  C3'  DA A  11     -10.650  18.817 -30.992  1.00177.28           C  
ATOM    210  O3'  DA A  11     -10.022  18.806 -32.258  1.00168.08           O  
ATOM    211  C2'  DA A  11      -9.685  19.335 -29.955  1.00184.23           C  
ATOM    212  C1'  DA A  11      -9.624  20.759 -30.431  1.00185.73           C  
ATOM    213  N9   DA A  11      -9.007  21.695 -29.523  1.00193.49           N  
ATOM    214  C8   DA A  11      -8.570  21.453 -28.253  1.00197.07           C  
ATOM    215  N7   DA A  11      -8.039  22.498 -27.671  1.00198.06           N  
ATOM    216  C5   DA A  11      -8.132  23.487 -28.631  1.00201.35           C  
ATOM    217  C6   DA A  11      -7.750  24.834 -28.630  1.00204.28           C  
ATOM    218  N6   DA A  11      -7.169  25.428 -27.580  1.00203.90           N  
ATOM    219  N1   DA A  11      -7.988  25.546 -29.752  1.00202.84           N  
ATOM    220  C2   DA A  11      -8.570  24.938 -30.796  1.00202.34           C  
ATOM    221  N3   DA A  11      -8.971  23.677 -30.909  1.00198.16           N  
ATOM    222  C4   DA A  11      -8.725  23.005 -29.777  1.00198.18           C  
ATOM    223  P    DA A  12     -10.886  18.788 -33.595  1.00156.39           P  
ATOM    224  OP1  DA A  12     -11.292  20.161 -33.971  1.00170.97           O  
ATOM    225  OP2  DA A  12     -11.866  17.710 -33.402  1.00167.96           O1-
ATOM    226  O5'  DA A  12      -9.888  18.249 -34.701  1.00162.39           O  
ATOM    227  C5'  DA A  12     -10.325  18.144 -36.025  1.00162.35           C  
ATOM    228  C4'  DA A  12      -9.832  19.328 -36.821  1.00166.93           C  
ATOM    229  O4'  DA A  12      -9.689  20.462 -35.928  1.00169.41           O  
ATOM    230  C3'  DA A  12      -8.459  19.121 -37.458  1.00174.92           C  
ATOM    231  O3'  DA A  12      -8.382  19.704 -38.783  1.00179.25           O  
ATOM    232  C2'  DA A  12      -7.530  19.814 -36.486  1.00180.71           C  
ATOM    233  C1'  DA A  12      -8.381  20.951 -35.976  1.00178.34           C  
ATOM    234  N9   DA A  12      -7.994  21.288 -34.650  1.00175.27           N  
ATOM    235  C8   DA A  12      -8.289  20.607 -33.533  1.00175.88           C  
ATOM    236  N7   DA A  12      -7.744  21.097 -32.470  1.00179.37           N  
ATOM    237  C5   DA A  12      -7.054  22.170 -32.918  1.00183.76           C  
ATOM    238  C6   DA A  12      -6.271  23.105 -32.263  1.00202.74           C  
ATOM    239  N6   DA A  12      -6.061  23.094 -30.943  1.00200.08           N  
ATOM    240  N1   DA A  12      -5.696  24.049 -33.012  1.00217.16           N  
ATOM    241  C2   DA A  12      -5.910  24.044 -34.329  1.00201.64           C  
ATOM    242  N3   DA A  12      -6.626  23.203 -35.051  1.00191.80           N  
ATOM    243  C4   DA A  12      -7.179  22.289 -34.275  1.00186.49           C  
ATOM    244  P    DT A  13      -6.944  20.003 -39.458  1.00181.30           P  
ATOM    245  OP1  DT A  13      -7.089  20.258 -40.913  1.00179.09           O  
ATOM    246  OP2  DT A  13      -5.967  18.991 -39.008  1.00185.69           O1-
ATOM    247  O5'  DT A  13      -6.530  21.378 -38.811  1.00187.82           O  
ATOM    248  C5'  DT A  13      -6.156  22.407 -39.635  1.00194.22           C  
ATOM    249  C4'  DT A  13      -4.800  22.879 -39.234  1.00204.54           C  
ATOM    250  O4'  DT A  13      -4.758  23.030 -37.789  1.00203.99           O  
ATOM    251  C3'  DT A  13      -3.673  21.904 -39.559  1.00207.53           C  
ATOM    252  O3'  DT A  13      -2.515  22.642 -39.837  1.00212.94           O  
ATOM    253  C2'  DT A  13      -3.508  21.194 -38.237  1.00205.08           C  
ATOM    254  C1'  DT A  13      -3.600  22.405 -37.362  1.00205.36           C  
ATOM    255  N1   DT A  13      -3.690  22.113 -35.991  1.00204.03           N  
ATOM    256  C2   DT A  13      -3.054  22.931 -35.119  1.00212.21           C  
ATOM    257  O2   DT A  13      -2.435  23.912 -35.463  1.00216.02           O  
ATOM    258  N3   DT A  13      -3.188  22.579 -33.823  1.00213.49           N  
ATOM    259  C4   DT A  13      -3.868  21.499 -33.322  1.00206.86           C  
ATOM    260  O4   DT A  13      -3.932  21.265 -32.121  1.00207.84           O  
ATOM    261  C5   DT A  13      -4.507  20.668 -34.303  1.00201.91           C  
ATOM    262  C7   DT A  13      -5.277  19.461 -33.872  1.00195.77           C  
ATOM    263  C6   DT A  13      -4.387  21.012 -35.584  1.00200.10           C  
ATOM    264  P    DA A  14      -2.276  23.293 -41.281  1.00222.15           P  
ATOM    265  OP1  DA A  14      -3.423  22.933 -42.157  1.00209.42           O  
ATOM    266  OP2  DA A  14      -0.889  22.976 -41.682  1.00226.12           O1-
ATOM    267  O5'  DA A  14      -2.254  24.869 -40.998  1.00231.60           O  
ATOM    268  C5'  DA A  14      -2.515  25.375 -39.681  1.00232.46           C  
ATOM    269  C4'  DA A  14      -1.246  25.858 -39.030  1.00243.19           C  
ATOM    270  O4'  DA A  14      -1.134  25.248 -37.714  1.00237.34           O  
ATOM    271  C3'  DA A  14       0.026  25.482 -39.789  1.00255.23           C  
ATOM    272  O3'  DA A  14       0.950  26.565 -39.752  1.00276.42           O  
ATOM    273  C2'  DA A  14       0.517  24.265 -39.021  1.00250.39           C  
ATOM    274  C1'  DA A  14       0.110  24.612 -37.605  1.00249.29           C  
ATOM    275  N9   DA A  14      -0.045  23.426 -36.800  1.00247.68           N  
ATOM    276  C8   DA A  14      -0.613  22.271 -37.194  1.00231.42           C  
ATOM    277  N7   DA A  14      -0.630  21.347 -36.281  1.00228.60           N  
ATOM    278  C5   DA A  14       0.028  21.925 -35.224  1.00243.22           C  
ATOM    279  C6   DA A  14       0.361  21.445 -33.956  1.00243.57           C  
ATOM    280  N6   DA A  14       0.060  20.217 -33.536  1.00242.24           N  
ATOM    281  N1   DA A  14       1.019  22.274 -33.130  1.00251.76           N  
ATOM    282  C2   DA A  14       1.341  23.487 -33.572  1.00265.47           C  
ATOM    283  N3   DA A  14       1.036  24.063 -34.726  1.00271.01           N  
ATOM    284  C4   DA A  14       0.396  23.211 -35.524  1.00256.27           C  
ATOM    285  P    DC A  15       2.506  26.377 -40.121  1.00295.74           P  
ATOM    286  OP1  DC A  15       2.781  27.517 -41.027  1.00303.59           O  
ATOM    287  OP2  DC A  15       2.789  25.021 -40.655  1.00295.32           O1-
ATOM    288  O5'  DC A  15       3.249  26.598 -38.691  1.00306.36           O  
ATOM    289  C5'  DC A  15       2.924  27.783 -37.873  1.00311.18           C  
ATOM    290  C4'  DC A  15       3.547  27.795 -36.440  1.00323.23           C  
ATOM    291  O4'  DC A  15       2.850  26.880 -35.552  1.00312.56           O  
ATOM    292  C3'  DC A  15       5.030  27.452 -36.296  1.00331.61           C  
ATOM    293  O3'  DC A  15       5.794  28.611 -36.404  1.00340.02           O  
ATOM    294  C2'  DC A  15       5.113  26.911 -34.870  1.00323.52           C  
ATOM    295  C1'  DC A  15       3.783  26.201 -34.726  1.00310.70           C  
ATOM    296  N1   DC A  15       3.809  24.829 -35.171  1.00304.25           N  
ATOM    297  C2   DC A  15       4.358  23.844 -34.356  1.00302.96           C  
ATOM    298  O2   DC A  15       4.848  24.156 -33.253  1.00297.52           O  
ATOM    299  N3   DC A  15       4.335  22.572 -34.809  1.00301.32           N  
ATOM    300  C4   DC A  15       3.786  22.288 -36.000  1.00295.31           C  
ATOM    301  N4   DC A  15       3.776  21.030 -36.401  1.00297.44           N  
ATOM    302  C5   DC A  15       3.232  23.281 -36.833  1.00294.59           C  
ATOM    303  C6   DC A  15       3.267  24.520 -36.387  1.00299.09           C  
ATOM    304  P    DT A  16       7.146  28.577 -37.258  1.00356.91           P  
ATOM    305  OP1  DT A  16       7.878  29.828 -36.979  1.00364.79           O  
ATOM    306  OP2  DT A  16       6.764  28.202 -38.638  1.00353.60           O1-
ATOM    307  O5'  DT A  16       7.957  27.345 -36.656  1.00359.31           O  
ATOM    308  C5'  DT A  16       8.449  27.376 -35.332  1.00360.00           C  
ATOM    309  C4'  DT A  16       8.921  25.996 -34.949  1.00370.53           C  
ATOM    310  O4'  DT A  16       7.903  25.028 -35.320  1.00356.84           O  
ATOM    311  C3'  DT A  16      10.208  25.557 -35.662  1.00386.28           C  
ATOM    312  O3'  DT A  16      11.162  25.114 -34.719  1.00404.01           O  
ATOM    313  C2'  DT A  16       9.762  24.418 -36.579  1.00373.89           C  
ATOM    314  C1'  DT A  16       8.534  23.896 -35.858  1.00359.00           C  
ATOM    315  N1   DT A  16       7.580  23.150 -36.757  1.00355.21           N  
ATOM    316  C2   DT A  16       7.198  21.880 -36.399  1.00337.61           C  
ATOM    317  O2   DT A  16       7.576  21.339 -35.372  1.00332.50           O  
ATOM    318  N3   DT A  16       6.353  21.259 -37.283  1.00324.34           N  
ATOM    319  C4   DT A  16       5.853  21.769 -38.471  1.00327.36           C  
ATOM    320  O4   DT A  16       5.089  21.132 -39.191  1.00322.50           O  
ATOM    321  C5   DT A  16       6.295  23.106 -38.804  1.00338.07           C  
ATOM    322  C7   DT A  16       5.820  23.757 -40.074  1.00326.26           C  
ATOM    323  C6   DT A  16       7.135  23.727 -37.942  1.00351.14           C  
TER     324       DT A  16                                                      
ATOM    325  P    DG B   9     -22.496  30.015 -32.314  1.00200.64           P  
ATOM    326  OP1  DG B   9     -22.916  28.846 -31.532  1.00202.11           O  
ATOM    327  OP2  DG B   9     -23.115  31.321 -32.058  1.00202.53           O1-
ATOM    328  O5'  DG B   9     -20.951  30.280 -32.103  1.00212.56           O  
ATOM    329  C5'  DG B   9     -20.219  31.016 -33.074  1.00219.67           C  
ATOM    330  C4'  DG B   9     -19.028  30.200 -33.545  1.00222.67           C  
ATOM    331  O4'  DG B   9     -17.802  30.938 -33.386  1.00220.15           O  
ATOM    332  C3'  DG B   9     -18.801  28.892 -32.812  1.00223.34           C  
ATOM    333  O3'  DG B   9     -19.593  27.843 -33.452  1.00232.45           O  
ATOM    334  C2'  DG B   9     -17.266  28.664 -32.955  1.00220.48           C  
ATOM    335  C1'  DG B   9     -16.729  30.027 -33.445  1.00218.26           C  
ATOM    336  N9   DG B   9     -15.611  30.595 -32.700  1.00211.21           N  
ATOM    337  C8   DG B   9     -14.589  31.343 -33.226  1.00206.34           C  
ATOM    338  N7   DG B   9     -13.746  31.761 -32.339  1.00206.41           N  
ATOM    339  C5   DG B   9     -14.251  31.265 -31.143  1.00204.51           C  
ATOM    340  C6   DG B   9     -13.769  31.380 -29.829  1.00203.61           C  
ATOM    341  O6   DG B   9     -12.765  31.968 -29.424  1.00203.71           O  
ATOM    342  N1   DG B   9     -14.592  30.738 -28.925  1.00201.64           N  
ATOM    343  C2   DG B   9     -15.723  30.053 -29.229  1.00214.95           C  
ATOM    344  N2   DG B   9     -16.363  29.491 -28.202  1.00206.48           N  
ATOM    345  N3   DG B   9     -16.186  29.922 -30.448  1.00210.07           N  
ATOM    346  C4   DG B   9     -15.404  30.556 -31.353  1.00207.56           C  
ATOM    347  P    DG B  10     -20.628  26.930 -32.612  1.00230.09           P  
ATOM    348  OP1  DG B  10     -20.057  25.569 -32.643  1.00252.01           O  
ATOM    349  OP2  DG B  10     -22.002  27.097 -33.132  1.00236.38           O1-
ATOM    350  O5'  DG B  10     -20.505  27.452 -31.095  1.00214.29           O  
ATOM    351  C5'  DG B  10     -19.560  26.822 -30.190  1.00216.61           C  
ATOM    352  C4'  DG B  10     -19.666  27.413 -28.799  1.00207.74           C  
ATOM    353  O4'  DG B  10     -18.748  28.535 -28.670  1.00210.47           O  
ATOM    354  C3'  DG B  10     -21.052  27.951 -28.466  1.00199.60           C  
ATOM    355  O3'  DG B  10     -21.415  27.622 -27.132  1.00190.17           O  
ATOM    356  C2'  DG B  10     -20.890  29.440 -28.649  1.00200.19           C  
ATOM    357  C1'  DG B  10     -19.456  29.665 -28.224  1.00204.40           C  
ATOM    358  N9   DG B  10     -18.906  30.841 -28.862  1.00207.39           N  
ATOM    359  C8   DG B  10     -18.842  31.081 -30.207  1.00210.27           C  
ATOM    360  N7   DG B  10     -18.333  32.232 -30.510  1.00211.41           N  
ATOM    361  C5   DG B  10     -18.063  32.806 -29.290  1.00210.05           C  
ATOM    362  C6   DG B  10     -17.508  34.053 -28.993  1.00211.23           C  
ATOM    363  O6   DG B  10     -17.137  34.917 -29.789  1.00219.74           O  
ATOM    364  N1   DG B  10     -17.399  34.260 -27.627  1.00232.64           N  
ATOM    365  C2   DG B  10     -17.774  33.356 -26.673  1.00208.97           C  
ATOM    366  N2   DG B  10     -17.607  33.743 -25.404  1.00210.47           N  
ATOM    367  N3   DG B  10     -18.299  32.166 -26.939  1.00207.19           N  
ATOM    368  C4   DG B  10     -18.419  31.968 -28.265  1.00206.90           C  
ATOM    369  P    DC B  11     -22.890  27.963 -26.589  1.00178.97           P  
ATOM    370  OP1  DC B  11     -23.430  26.846 -25.787  1.00177.19           O  
ATOM    371  OP2  DC B  11     -23.669  28.448 -27.753  1.00185.65           O1-
ATOM    372  O5'  DC B  11     -22.625  29.121 -25.529  1.00185.99           O  
ATOM    373  C5'  DC B  11     -21.753  28.878 -24.465  1.00185.13           C  
ATOM    374  C4'  DC B  11     -20.898  30.085 -24.218  1.00189.83           C  
ATOM    375  O4'  DC B  11     -20.659  30.806 -25.459  1.00195.35           O  
ATOM    376  C3'  DC B  11     -21.531  31.080 -23.273  1.00191.47           C  
ATOM    377  O3'  DC B  11     -20.608  31.360 -22.281  1.00189.67           O  
ATOM    378  C2'  DC B  11     -21.828  32.300 -24.167  1.00199.11           C  
ATOM    379  C1'  DC B  11     -20.726  32.183 -25.185  1.00200.54           C  
ATOM    380  N1   DC B  11     -20.942  32.936 -26.484  1.00205.39           N  
ATOM    381  C2   DC B  11     -20.511  34.265 -26.616  1.00213.83           C  
ATOM    382  O2   DC B  11     -19.963  34.820 -25.659  1.00216.69           O  
ATOM    383  N3   DC B  11     -20.678  34.896 -27.805  1.00220.75           N  
ATOM    384  C4   DC B  11     -21.259  34.264 -28.819  1.00212.24           C  
ATOM    385  N4   DC B  11     -21.418  34.932 -29.967  1.00216.34           N  
ATOM    386  C5   DC B  11     -21.704  32.919 -28.702  1.00207.50           C  
ATOM    387  C6   DC B  11     -21.532  32.309 -27.528  1.00204.32           C  
ATOM    388  P    DT B  12     -20.951  32.418 -21.142  1.00181.08           P  
ATOM    389  OP1  DT B  12     -20.302  31.967 -19.909  1.00181.48           O  
ATOM    390  OP2  DT B  12     -22.404  32.618 -21.132  1.00188.38           O1-
ATOM    391  O5'  DT B  12     -20.183  33.715 -21.617  1.00193.50           O  
ATOM    392  C5'  DT B  12     -18.922  34.003 -21.071  1.00196.04           C  
ATOM    393  C4'  DT B  12     -18.856  35.466 -20.797  1.00206.54           C  
ATOM    394  O4'  DT B  12     -19.135  36.120 -22.062  1.00213.66           O  
ATOM    395  C3'  DT B  12     -19.947  35.945 -19.805  1.00213.30           C  
ATOM    396  O3'  DT B  12     -19.467  36.966 -18.860  1.00223.95           O  
ATOM    397  C2'  DT B  12     -21.017  36.485 -20.719  1.00223.25           C  
ATOM    398  C1'  DT B  12     -20.207  37.008 -21.887  1.00227.08           C  
ATOM    399  N1   DT B  12     -21.027  37.083 -23.099  1.00233.83           N  
ATOM    400  C2   DT B  12     -20.818  38.102 -23.993  1.00240.38           C  
ATOM    401  O2   DT B  12     -19.939  38.931 -23.867  1.00241.63           O  
ATOM    402  N3   DT B  12     -21.677  38.118 -25.050  1.00243.58           N  
ATOM    403  C4   DT B  12     -22.713  37.246 -25.303  1.00241.16           C  
ATOM    404  O4   DT B  12     -23.432  37.349 -26.295  1.00243.38           O  
ATOM    405  C5   DT B  12     -22.889  36.204 -24.321  1.00233.94           C  
ATOM    406  C7   DT B  12     -23.980  35.194 -24.488  1.00227.76           C  
ATOM    407  C6   DT B  12     -22.048  36.174 -23.276  1.00229.11           C  
ATOM    408  P    DG B  13     -20.485  37.900 -18.000  1.00233.77           P  
ATOM    409  OP1  DG B  13     -19.861  38.290 -16.717  1.00227.84           O  
ATOM    410  OP2  DG B  13     -21.770  37.199 -17.851  1.00230.72           O1-
ATOM    411  O5'  DG B  13     -20.645  39.248 -18.895  1.00239.99           O  
ATOM    412  C5'  DG B  13     -19.514  40.171 -19.055  1.00242.53           C  
ATOM    413  C4'  DG B  13     -19.869  41.392 -19.901  1.00249.08           C  
ATOM    414  O4'  DG B  13     -20.166  40.966 -21.248  1.00245.79           O  
ATOM    415  C3'  DG B  13     -21.093  42.154 -19.415  1.00263.77           C  
ATOM    416  O3'  DG B  13     -20.726  43.378 -18.741  1.00275.86           O  
ATOM    417  C2'  DG B  13     -21.887  42.456 -20.672  1.00271.53           C  
ATOM    418  C1'  DG B  13     -21.125  41.814 -21.812  1.00261.50           C  
ATOM    419  N9   DG B  13     -22.035  41.031 -22.610  1.00260.63           N  
ATOM    420  C8   DG B  13     -22.603  39.835 -22.255  1.00254.26           C  
ATOM    421  N7   DG B  13     -23.436  39.373 -23.138  1.00254.85           N  
ATOM    422  C5   DG B  13     -23.452  40.337 -24.122  1.00260.96           C  
ATOM    423  C6   DG B  13     -24.178  40.374 -25.326  1.00263.48           C  
ATOM    424  O6   DG B  13     -24.974  39.532 -25.762  1.00259.06           O  
ATOM    425  N1   DG B  13     -23.918  41.533 -26.040  1.00268.21           N  
ATOM    426  C2   DG B  13     -23.045  42.524 -25.660  1.00272.99           C  
ATOM    427  N2   DG B  13     -22.941  43.570 -26.491  1.00278.32           N  
ATOM    428  N3   DG B  13     -22.360  42.509 -24.514  1.00272.69           N  
ATOM    429  C4   DG B  13     -22.608  41.379 -23.806  1.00266.16           C  
ATOM    430  P    DC B  14     -21.876  44.410 -18.250  1.00289.94           P  
ATOM    431  OP1  DC B  14     -21.310  45.461 -17.374  1.00293.18           O  
ATOM    432  OP2  DC B  14     -22.976  43.566 -17.737  1.00282.59           O1-
ATOM    433  O5'  DC B  14     -22.382  45.135 -19.596  1.00297.12           O  
ATOM    434  C5'  DC B  14     -21.475  45.896 -20.420  1.00301.74           C  
ATOM    435  C4'  DC B  14     -22.220  46.571 -21.570  1.00311.44           C  
ATOM    436  O4'  DC B  14     -22.362  45.653 -22.692  1.00310.80           O  
ATOM    437  C3'  DC B  14     -23.635  47.004 -21.236  1.00317.42           C  
ATOM    438  O3'  DC B  14     -23.619  48.292 -20.621  1.00306.97           O  
ATOM    439  C2'  DC B  14     -24.303  47.028 -22.616  1.00334.91           C  
ATOM    440  C1'  DC B  14     -23.613  45.867 -23.343  1.00327.08           C  
ATOM    441  N1   DC B  14     -24.411  44.561 -23.347  1.00320.39           N  
ATOM    442  C2   DC B  14     -25.131  44.172 -24.491  1.00321.76           C  
ATOM    443  O2   DC B  14     -25.088  44.884 -25.508  1.00333.03           O  
ATOM    444  N3   DC B  14     -25.816  42.989 -24.471  1.00307.52           N  
ATOM    445  C4   DC B  14     -25.828  42.235 -23.368  1.00301.09           C  
ATOM    446  N4   DC B  14     -26.526  41.091 -23.393  1.00295.01           N  
ATOM    447  C5   DC B  14     -25.119  42.619 -22.194  1.00301.57           C  
ATOM    448  C6   DC B  14     -24.436  43.776 -22.228  1.00307.58           C  
TER     449       DC B  14                                                      
ATOM    450  P    DC C   1       4.870 -25.608 -46.057  1.00348.00           P  
ATOM    451  OP1  DC C   1       5.603 -26.891 -45.976  1.00349.38           O  
ATOM    452  OP2  DC C   1       5.321 -24.539 -45.138  1.00330.50           O1-
ATOM    453  O5'  DC C   1       4.855 -25.091 -47.581  1.00330.02           O  
ATOM    454  C5'  DC C   1       3.683 -24.477 -48.151  1.00318.73           C  
ATOM    455  C4'  DC C   1       3.345 -23.151 -47.474  1.00309.80           C  
ATOM    456  O4'  DC C   1       2.515 -23.412 -46.324  1.00306.37           O  
ATOM    457  C3'  DC C   1       4.542 -22.347 -46.940  1.00305.09           C  
ATOM    458  O3'  DC C   1       4.912 -21.279 -47.831  1.00305.50           O  
ATOM    459  C2'  DC C   1       4.078 -21.812 -45.569  1.00297.57           C  
ATOM    460  C1'  DC C   1       2.664 -22.358 -45.406  1.00298.18           C  
ATOM    461  N1   DC C   1       2.389 -22.863 -44.019  1.00293.51           N  
ATOM    462  C2   DC C   1       1.939 -21.970 -43.054  1.00283.73           C  
ATOM    463  O2   DC C   1       1.767 -20.787 -43.372  1.00277.71           O  
ATOM    464  N3   DC C   1       1.689 -22.417 -41.797  1.00283.57           N  
ATOM    465  C4   DC C   1       1.883 -23.700 -41.497  1.00286.72           C  
ATOM    466  N4   DC C   1       1.624 -24.097 -40.245  1.00286.75           N  
ATOM    467  C5   DC C   1       2.362 -24.633 -42.468  1.00295.61           C  
ATOM    468  C6   DC C   1       2.599 -24.175 -43.706  1.00300.40           C  
ATOM    469  P    DT C   2       5.988 -20.172 -47.358  1.00300.55           P  
ATOM    470  OP1  DT C   2       6.487 -19.457 -48.566  1.00284.13           O  
ATOM    471  OP2  DT C   2       6.939 -20.832 -46.421  1.00291.93           O1-
ATOM    472  O5'  DT C   2       5.121 -19.181 -46.441  1.00290.24           O  
ATOM    473  C5'  DT C   2       4.974 -17.821 -46.779  1.00283.81           C  
ATOM    474  C4'  DT C   2       4.653 -16.994 -45.540  1.00275.53           C  
ATOM    475  O4'  DT C   2       4.265 -17.873 -44.437  1.00276.38           O  
ATOM    476  C3'  DT C   2       5.815 -16.144 -45.018  1.00267.58           C  
ATOM    477  O3'  DT C   2       5.347 -14.814 -44.677  1.00261.28           O  
ATOM    478  C2'  DT C   2       6.299 -16.938 -43.791  1.00267.78           C  
ATOM    479  C1'  DT C   2       4.982 -17.514 -43.276  1.00270.37           C  
ATOM    480  N1   DT C   2       5.105 -18.742 -42.375  1.00269.60           N  
ATOM    481  C2   DT C   2       4.209 -18.904 -41.339  1.00268.40           C  
ATOM    482  O2   DT C   2       3.326 -18.110 -41.094  1.00271.52           O  
ATOM    483  N3   DT C   2       4.387 -20.034 -40.593  1.00263.29           N  
ATOM    484  C4   DT C   2       5.346 -21.003 -40.775  1.00261.12           C  
ATOM    485  O4   DT C   2       5.419 -21.978 -40.054  1.00255.68           O  
ATOM    486  C5   DT C   2       6.258 -20.781 -41.876  1.00258.06           C  
ATOM    487  C7   DT C   2       7.350 -21.772 -42.172  1.00260.53           C  
ATOM    488  C6   DT C   2       6.096 -19.674 -42.614  1.00265.87           C  
ATOM    489  P    DG C   3       6.194 -13.512 -45.108  1.00252.55           P  
ATOM    490  OP1  DG C   3       5.506 -12.741 -46.170  1.00247.19           O  
ATOM    491  OP2  DG C   3       7.551 -14.039 -45.372  1.00250.48           O1-
ATOM    492  O5'  DG C   3       6.196 -12.595 -43.787  1.00250.63           O  
ATOM    493  C5'  DG C   3       5.300 -11.488 -43.675  1.00246.43           C  
ATOM    494  C4'  DG C   3       4.780 -11.333 -42.252  1.00247.94           C  
ATOM    495  O4'  DG C   3       4.522 -12.636 -41.666  1.00250.51           O  
ATOM    496  C3'  DG C   3       5.735 -10.690 -41.266  1.00246.95           C  
ATOM    497  O3'  DG C   3       4.992 -10.289 -40.175  1.00248.50           O  
ATOM    498  C2'  DG C   3       6.551 -11.881 -40.860  1.00252.21           C  
ATOM    499  C1'  DG C   3       5.392 -12.801 -40.564  1.00253.22           C  
ATOM    500  N9   DG C   3       5.752 -14.195 -40.423  1.00259.23           N  
ATOM    501  C8   DG C   3       6.626 -14.909 -41.196  1.00261.79           C  
ATOM    502  N7   DG C   3       6.756 -16.150 -40.823  1.00265.75           N  
ATOM    503  C5   DG C   3       5.911 -16.266 -39.739  1.00268.28           C  
ATOM    504  C6   DG C   3       5.636 -17.377 -38.916  1.00273.91           C  
ATOM    505  O6   DG C   3       6.089 -18.536 -38.988  1.00273.87           O  
ATOM    506  N1   DG C   3       4.737 -17.043 -37.920  1.00276.48           N  
ATOM    507  C2   DG C   3       4.152 -15.811 -37.744  1.00273.06           C  
ATOM    508  N2   DG C   3       3.305 -15.706 -36.718  1.00275.41           N  
ATOM    509  N3   DG C   3       4.409 -14.758 -38.495  1.00267.15           N  
ATOM    510  C4   DG C   3       5.291 -15.060 -39.474  1.00265.36           C  
ATOM    511  P    DC C   4       4.690  -8.747 -39.930  1.00257.32           P  
ATOM    512  OP1  DC C   4       3.266  -8.669 -39.551  1.00264.97           O  
ATOM    513  OP2  DC C   4       5.147  -7.983 -41.118  1.00254.89           O1-
ATOM    514  O5'  DC C   4       5.564  -8.411 -38.637  1.00269.08           O  
ATOM    515  C5'  DC C   4       6.661  -9.235 -38.297  1.00268.04           C  
ATOM    516  C4'  DC C   4       6.249 -10.280 -37.286  1.00265.92           C  
ATOM    517  O4'  DC C   4       6.261 -11.567 -37.891  1.00258.54           O  
ATOM    518  C3'  DC C   4       7.159 -10.401 -36.079  1.00283.96           C  
ATOM    519  O3'  DC C   4       6.653  -9.627 -35.033  1.00299.79           O  
ATOM    520  C2'  DC C   4       7.111 -11.879 -35.715  1.00282.79           C  
ATOM    521  C1'  DC C   4       6.428 -12.538 -36.905  1.00264.65           C  
ATOM    522  N1   DC C   4       7.230 -13.597 -37.468  1.00268.33           N  
ATOM    523  C2   DC C   4       7.095 -14.877 -36.964  1.00279.74           C  
ATOM    524  O2   DC C   4       6.274 -15.071 -36.064  1.00285.11           O  
ATOM    525  N3   DC C   4       7.850 -15.875 -37.484  1.00284.45           N  
ATOM    526  C4   DC C   4       8.722 -15.615 -38.458  1.00277.98           C  
ATOM    527  N4   DC C   4       9.447 -16.639 -38.935  1.00285.55           N  
ATOM    528  C5   DC C   4       8.885 -14.295 -38.983  1.00272.84           C  
ATOM    529  C6   DC C   4       8.129 -13.323 -38.450  1.00270.21           C  
ATOM    530  P    DG C   5       5.174  -9.883 -34.470  1.00298.98           P  
ATOM    531  OP1  DG C   5       4.365 -10.812 -35.289  1.00304.79           O1-
ATOM    532  OP2  DG C   5       4.620  -8.550 -34.164  1.00295.24           O  
ATOM    533  O5'  DG C   5       5.418 -10.700 -33.135  1.00299.67           O  
ATOM    534  C5'  DG C   5       4.522 -11.751 -32.809  1.00301.67           C  
ATOM    535  C4'  DG C   5       4.727 -12.211 -31.381  1.00301.76           C  
ATOM    536  O4'  DG C   5       5.127 -13.608 -31.376  1.00310.39           O  
ATOM    537  C3'  DG C   5       5.831 -11.468 -30.681  1.00297.19           C  
ATOM    538  O3'  DG C   5       5.343 -10.377 -29.915  1.00292.43           O  
ATOM    539  C2'  DG C   5       6.576 -12.525 -29.867  1.00300.28           C  
ATOM    540  C1'  DG C   5       6.380 -13.769 -30.728  1.00306.52           C  
ATOM    541  N9   DG C   5       7.385 -14.049 -31.779  1.00305.93           N  
ATOM    542  C8   DG C   5       7.199 -13.858 -33.126  1.00300.74           C  
ATOM    543  N7   DG C   5       8.199 -14.253 -33.860  1.00301.31           N  
ATOM    544  C5   DG C   5       9.105 -14.793 -32.954  1.00308.98           C  
ATOM    545  C6   DG C   5      10.387 -15.361 -33.182  1.00318.47           C  
ATOM    546  O6   DG C   5      10.963 -15.530 -34.261  1.00325.67           O  
ATOM    547  N1   DG C   5      10.998 -15.769 -32.003  1.00312.30           N  
ATOM    548  C2   DG C   5      10.447 -15.639 -30.758  1.00306.25           C  
ATOM    549  N2   DG C   5      11.187 -16.097 -29.742  1.00301.97           N  
ATOM    550  N3   DG C   5       9.246 -15.096 -30.519  1.00307.05           N  
ATOM    551  C4   DG C   5       8.630 -14.688 -31.663  1.00307.73           C  
ATOM    552  P    DA C   6       5.919  -8.912 -30.223  1.00286.27           P  
ATOM    553  OP1  DA C   6       5.717  -8.097 -28.999  1.00284.49           O  
ATOM    554  OP2  DA C   6       5.368  -8.443 -31.513  1.00298.65           O1-
ATOM    555  O5'  DA C   6       7.495  -9.177 -30.403  1.00285.01           O  
ATOM    556  C5'  DA C   6       8.100  -9.448 -31.703  1.00287.13           C  
ATOM    557  C4'  DA C   6       8.764 -10.826 -31.711  1.00284.59           C  
ATOM    558  O4'  DA C   6       9.174 -11.153 -33.043  1.00284.23           O  
ATOM    559  C3'  DA C   6       9.995 -11.004 -30.797  1.00280.53           C  
ATOM    560  O3'  DA C   6       9.735 -11.988 -29.713  1.00275.31           O  
ATOM    561  C2'  DA C   6      11.113 -11.451 -31.763  1.00282.42           C  
ATOM    562  C1'  DA C   6      10.321 -11.943 -32.970  1.00289.54           C  
ATOM    563  N9   DA C   6      10.998 -11.875 -34.265  1.00295.58           N  
ATOM    564  C8   DA C   6      10.666 -11.066 -35.315  1.00290.95           C  
ATOM    565  N7   DA C   6      11.417 -11.238 -36.378  1.00293.78           N  
ATOM    566  C5   DA C   6      12.289 -12.245 -36.012  1.00301.20           C  
ATOM    567  C6   DA C   6      13.337 -12.893 -36.703  1.00305.44           C  
ATOM    568  N6   DA C   6      13.698 -12.598 -37.959  1.00304.05           N  
ATOM    569  N1   DA C   6      14.006 -13.858 -36.048  1.00305.95           N  
ATOM    570  C2   DA C   6      13.636 -14.161 -34.801  1.00305.06           C  
ATOM    571  N3   DA C   6      12.696 -13.607 -34.037  1.00302.81           N  
ATOM    572  C4   DA C   6      12.037 -12.660 -34.714  1.00300.26           C  
ATOM    573  P    DG C   7       9.679 -11.510 -28.162  1.00259.77           P  
ATOM    574  OP1  DG C   7       8.391 -10.831 -27.879  1.00259.82           O  
ATOM    575  OP2  DG C   7      10.978 -10.874 -27.892  1.00266.29           O1-
ATOM    576  O5'  DG C   7       9.765 -12.833 -27.270  1.00264.52           O  
ATOM    577  C5'  DG C   7      10.699 -12.903 -26.154  1.00258.02           C  
ATOM    578  C4'  DG C   7      11.629 -14.103 -26.317  1.00262.58           C  
ATOM    579  O4'  DG C   7      11.920 -14.255 -27.740  1.00263.51           O  
ATOM    580  C3'  DG C   7      13.006 -14.012 -25.598  1.00257.18           C  
ATOM    581  O3'  DG C   7      13.388 -15.311 -24.910  1.00253.37           O  
ATOM    582  C2'  DG C   7      13.929 -13.695 -26.764  1.00257.49           C  
ATOM    583  C1'  DG C   7      13.287 -14.485 -27.886  1.00261.01           C  
ATOM    584  N9   DG C   7      13.721 -14.033 -29.188  1.00261.98           N  
ATOM    585  C8   DG C   7      13.471 -12.814 -29.762  1.00265.87           C  
ATOM    586  N7   DG C   7      14.030 -12.675 -30.922  1.00267.84           N  
ATOM    587  C5   DG C   7      14.688 -13.884 -31.127  1.00268.50           C  
ATOM    588  C6   DG C   7      15.478 -14.309 -32.208  1.00277.60           C  
ATOM    589  O6   DG C   7      15.769 -13.676 -33.214  1.00283.77           O  
ATOM    590  N1   DG C   7      16.005 -15.588 -32.010  1.00279.04           N  
ATOM    591  C2   DG C   7      15.775 -16.358 -30.904  1.00273.08           C  
ATOM    592  N2   DG C   7      16.347 -17.570 -30.894  1.00289.97           N  
ATOM    593  N3   DG C   7      15.034 -15.967 -29.878  1.00265.90           N  
ATOM    594  C4   DG C   7      14.534 -14.712 -30.057  1.00262.79           C  
ATOM    595  P    DT C   8      14.514 -15.411 -23.727  1.00250.29           P  
ATOM    596  OP1  DT C   8      14.346 -16.689 -23.008  1.00241.06           O  
ATOM    597  OP2  DT C   8      14.512 -14.167 -22.933  1.00251.29           O1-
ATOM    598  O5'  DT C   8      15.918 -15.551 -24.480  1.00246.13           O  
ATOM    599  C5'  DT C   8      16.602 -14.390 -24.907  1.00249.98           C  
ATOM    600  C4'  DT C   8      17.457 -14.673 -26.131  1.00249.37           C  
ATOM    601  O4'  DT C   8      16.877 -14.059 -27.332  1.00251.16           O  
ATOM    602  C3'  DT C   8      18.877 -14.119 -26.049  1.00248.47           C  
ATOM    603  O3'  DT C   8      19.773 -14.989 -26.751  1.00250.30           O  
ATOM    604  C2'  DT C   8      18.722 -12.786 -26.783  1.00247.31           C  
ATOM    605  C1'  DT C   8      17.878 -13.268 -27.943  1.00248.67           C  
ATOM    606  N1   DT C   8      17.261 -12.190 -28.799  1.00250.90           N  
ATOM    607  C2   DT C   8      17.106 -12.443 -30.132  1.00254.84           C  
ATOM    608  O2   DT C   8      17.431 -13.505 -30.633  1.00260.37           O  
ATOM    609  N3   DT C   8      16.541 -11.420 -30.853  1.00253.87           N  
ATOM    610  C4   DT C   8      16.156 -10.181 -30.373  1.00248.72           C  
ATOM    611  O4   DT C   8      15.667  -9.323 -31.094  1.00244.61           O  
ATOM    612  C5   DT C   8      16.373  -9.970 -28.960  1.00245.25           C  
ATOM    613  C7   DT C   8      15.998  -8.665 -28.321  1.00230.46           C  
ATOM    614  C6   DT C   8      16.917 -10.970 -28.254  1.00247.23           C  
ATOM    615  P    DA C   9      20.135 -16.450 -26.184  1.00252.29           P  
ATOM    616  OP1  DA C   9      18.907 -17.274 -26.160  1.00249.24           O  
ATOM    617  OP2  DA C   9      20.892 -16.266 -24.928  1.00247.44           O1-
ATOM    618  O5'  DA C   9      21.152 -17.031 -27.283  1.00250.52           O  
ATOM    619  C5'  DA C   9      20.704 -17.305 -28.619  1.00249.87           C  
ATOM    620  C4'  DA C   9      21.707 -16.796 -29.648  1.00243.14           C  
ATOM    621  O4'  DA C   9      21.230 -15.528 -30.188  1.00242.58           O  
ATOM    622  C3'  DA C   9      23.132 -16.534 -29.108  1.00237.72           C  
ATOM    623  O3'  DA C   9      24.146 -17.023 -30.043  1.00232.43           O  
ATOM    624  C2'  DA C   9      23.169 -15.012 -28.952  1.00233.77           C  
ATOM    625  C1'  DA C   9      22.262 -14.555 -30.091  1.00235.91           C  
ATOM    626  N9   DA C   9      21.681 -13.210 -29.894  1.00235.96           N  
ATOM    627  C8   DA C   9      21.186 -12.674 -28.735  1.00235.00           C  
ATOM    628  N7   DA C   9      20.742 -11.437 -28.857  1.00232.79           N  
ATOM    629  C5   DA C   9      20.984 -11.130 -30.183  1.00232.96           C  
ATOM    630  C6   DA C   9      20.755  -9.971 -30.953  1.00230.45           C  
ATOM    631  N6   DA C   9      20.196  -8.855 -30.459  1.00228.12           N  
ATOM    632  N1   DA C   9      21.122 -10.008 -32.255  1.00229.31           N  
ATOM    633  C2   DA C   9      21.703 -11.114 -32.736  1.00228.33           C  
ATOM    634  N3   DA C   9      21.949 -12.265 -32.120  1.00232.38           N  
ATOM    635  C4   DA C   9      21.573 -12.207 -30.836  1.00233.93           C  
ATOM    636  P    DT C  10      25.721 -16.932 -29.693  1.00218.21           P  
ATOM    637  OP1  DT C  10      26.401 -18.122 -30.265  1.00213.14           O  
ATOM    638  OP2  DT C  10      25.782 -16.662 -28.232  1.00215.90           O1-
ATOM    639  O5'  DT C  10      26.243 -15.651 -30.523  1.00215.57           O  
ATOM    640  C5'  DT C  10      26.900 -15.808 -31.802  1.00213.26           C  
ATOM    641  C4'  DT C  10      26.124 -15.059 -32.898  1.00220.20           C  
ATOM    642  O4'  DT C  10      25.048 -14.288 -32.301  1.00223.70           O  
ATOM    643  C3'  DT C  10      26.938 -14.093 -33.769  1.00221.00           C  
ATOM    644  O3'  DT C  10      27.215 -14.709 -35.030  1.00224.40           O  
ATOM    645  C2'  DT C  10      26.030 -12.861 -33.956  1.00220.40           C  
ATOM    646  C1'  DT C  10      24.949 -12.999 -32.878  1.00224.17           C  
ATOM    647  N1   DT C  10      25.031 -11.991 -31.780  1.00225.71           N  
ATOM    648  C2   DT C  10      24.859 -10.667 -32.070  1.00224.29           C  
ATOM    649  O2   DT C  10      24.662 -10.251 -33.202  1.00222.14           O  
ATOM    650  N3   DT C  10      24.943  -9.837 -30.986  1.00222.58           N  
ATOM    651  C4   DT C  10      25.159 -10.206 -29.664  1.00222.42           C  
ATOM    652  O4   DT C  10      25.215  -9.388 -28.761  1.00221.37           O  
ATOM    653  C5   DT C  10      25.308 -11.620 -29.429  1.00224.82           C  
ATOM    654  C7   DT C  10      25.545 -12.154 -28.042  1.00222.49           C  
ATOM    655  C6   DT C  10      25.229 -12.429 -30.485  1.00225.17           C  
ATOM    656  P    DT C  11      28.411 -14.184 -35.968  1.00226.49           P  
ATOM    657  OP1  DT C  11      28.262 -14.801 -37.296  1.00223.04           O  
ATOM    658  OP2  DT C  11      29.649 -14.359 -35.200  1.00226.23           O1-
ATOM    659  O5'  DT C  11      28.144 -12.630 -36.171  1.00212.04           O  
ATOM    660  C5'  DT C  11      27.887 -12.148 -37.449  1.00214.66           C  
ATOM    661  C4'  DT C  11      27.720 -10.654 -37.405  1.00209.56           C  
ATOM    662  O4'  DT C  11      27.378 -10.252 -36.059  1.00205.04           O  
ATOM    663  C3'  DT C  11      28.963  -9.847 -37.784  1.00205.85           C  
ATOM    664  O3'  DT C  11      28.561  -8.773 -38.635  1.00204.93           O  
ATOM    665  C2'  DT C  11      29.473  -9.361 -36.430  1.00199.99           C  
ATOM    666  C1'  DT C  11      28.164  -9.158 -35.706  1.00199.16           C  
ATOM    667  N1   DT C  11      28.278  -9.154 -34.269  1.00200.74           N  
ATOM    668  C2   DT C  11      27.956  -8.018 -33.601  1.00201.03           C  
ATOM    669  O2   DT C  11      27.599  -7.011 -34.161  1.00203.09           O  
ATOM    670  N3   DT C  11      28.069  -8.091 -32.255  1.00201.62           N  
ATOM    671  C4   DT C  11      28.460  -9.179 -31.519  1.00203.36           C  
ATOM    672  O4   DT C  11      28.528  -9.139 -30.302  1.00199.89           O  
ATOM    673  C5   DT C  11      28.777 -10.368 -32.287  1.00206.66           C  
ATOM    674  C7   DT C  11      29.217 -11.627 -31.601  1.00209.60           C  
ATOM    675  C6   DT C  11      28.668 -10.295 -33.616  1.00205.75           C  
ATOM    676  P    DC C  12      29.614  -7.713 -39.223  1.00185.45           P  
ATOM    677  OP1  DC C  12      29.403  -7.581 -40.690  1.00189.18           O  
ATOM    678  OP2  DC C  12      30.936  -8.045 -38.668  1.00194.16           O1-
ATOM    679  O5'  DC C  12      29.148  -6.370 -38.541  1.00189.48           O  
ATOM    680  C5'  DC C  12      27.922  -6.365 -37.901  1.00196.38           C  
ATOM    681  C4'  DC C  12      27.484  -4.968 -37.561  1.00203.85           C  
ATOM    682  O4'  DC C  12      27.375  -4.842 -36.127  1.00203.12           O  
ATOM    683  C3'  DC C  12      28.433  -3.862 -37.962  1.00206.12           C  
ATOM    684  O3'  DC C  12      27.693  -2.669 -37.931  1.00214.35           O  
ATOM    685  C2'  DC C  12      29.406  -3.913 -36.802  1.00204.57           C  
ATOM    686  C1'  DC C  12      28.397  -3.988 -35.671  1.00205.85           C  
ATOM    687  N1   DC C  12      28.898  -4.549 -34.466  1.00203.96           N  
ATOM    688  C2   DC C  12      28.189  -4.317 -33.291  1.00207.70           C  
ATOM    689  O2   DC C  12      27.157  -3.623 -33.329  1.00208.50           O  
ATOM    690  N3   DC C  12      28.638  -4.853 -32.151  1.00207.29           N  
ATOM    691  C4   DC C  12      29.739  -5.589 -32.154  1.00205.27           C  
ATOM    692  N4   DC C  12      30.132  -6.091 -30.988  1.00204.25           N  
ATOM    693  C5   DC C  12      30.484  -5.850 -33.350  1.00205.70           C  
ATOM    694  C6   DC C  12      30.029  -5.310 -34.478  1.00203.29           C  
ATOM    695  P    DA C  13      28.070  -1.418 -38.852  1.00220.86           P  
ATOM    696  OP1  DA C  13      27.449  -1.608 -40.182  1.00224.72           O  
ATOM    697  OP2  DA C  13      29.531  -1.229 -38.708  1.00221.63           O1-
ATOM    698  O5'  DA C  13      27.305  -0.220 -38.131  1.00225.96           O  
ATOM    699  C5'  DA C  13      27.061  -0.295 -36.724  1.00229.83           C  
ATOM    700  C4'  DA C  13      27.762   0.847 -36.010  1.00234.61           C  
ATOM    701  O4'  DA C  13      28.136   0.442 -34.662  1.00231.51           O  
ATOM    702  C3'  DA C  13      29.049   1.320 -36.687  1.00244.21           C  
ATOM    703  O3'  DA C  13      29.084   2.739 -36.717  1.00259.83           O  
ATOM    704  C2'  DA C  13      30.158   0.734 -35.809  1.00237.08           C  
ATOM    705  C1'  DA C  13      29.500   0.737 -34.437  1.00231.65           C  
ATOM    706  N9   DA C  13      30.049  -0.268 -33.544  1.00222.15           N  
ATOM    707  C8   DA C  13      30.634  -1.442 -33.914  1.00216.79           C  
ATOM    708  N7   DA C  13      31.049  -2.166 -32.915  1.00211.58           N  
ATOM    709  C5   DA C  13      30.718  -1.408 -31.800  1.00212.76           C  
ATOM    710  C6   DA C  13      30.887  -1.629 -30.434  1.00209.94           C  
ATOM    711  N6   DA C  13      31.455  -2.726 -29.952  1.00206.36           N  
ATOM    712  N1   DA C  13      30.431  -0.681 -29.576  1.00211.91           N  
ATOM    713  C2   DA C  13      29.842   0.419 -30.070  1.00208.93           C  
ATOM    714  N3   DA C  13      29.624   0.737 -31.340  1.00210.80           N  
ATOM    715  C4   DA C  13      30.093  -0.232 -32.165  1.00217.93           C  
ATOM    716  P    DC C  14      29.998   3.808 -35.910  1.00308.65           P  
ATOM    717  OP1  DC C  14      30.103   3.662 -34.403  1.00309.13           O  
ATOM    718  OP2  DC C  14      29.422   5.154 -36.297  1.00308.99           O1-
ATOM    719  O5'  DC C  14      31.521   3.829 -36.471  1.00312.44           O  
ATOM    720  C5'  DC C  14      31.762   4.266 -37.834  1.00313.52           C  
ATOM    721  C4'  DC C  14      32.619   5.511 -37.880  1.00318.48           C  
ATOM    722  O4'  DC C  14      32.929   5.799 -39.257  1.00319.19           O  
ATOM    723  C3'  DC C  14      31.958   6.792 -37.396  1.00319.92           C  
ATOM    724  O3'  DC C  14      32.821   7.899 -37.079  1.00324.61           O  
ATOM    725  C2'  DC C  14      31.120   7.162 -38.611  1.00319.50           C  
ATOM    726  C1'  DC C  14      32.030   6.765 -39.761  1.00320.72           C  
ATOM    727  N1   DC C  14      31.329   6.155 -40.909  1.00295.37           N  
ATOM    728  C2   DC C  14      31.450   6.767 -42.153  1.00295.65           C  
ATOM    729  O2   DC C  14      32.113   7.810 -42.227  1.00292.30           O  
ATOM    730  N3   DC C  14      30.812   6.226 -43.218  1.00297.83           N  
ATOM    731  C4   DC C  14      30.097   5.102 -43.073  1.00299.92           C  
ATOM    732  N4   DC C  14      29.496   4.603 -44.141  1.00300.47           N  
ATOM    733  C5   DC C  14      29.974   4.461 -41.813  1.00301.61           C  
ATOM    734  C6   DC C  14      30.599   5.019 -40.767  1.00298.79           C  
ATOM    735  P    DC C  15      32.345   9.153 -36.166  1.00300.43           P  
ATOM    736  OP1  DC C  15      33.343   9.414 -35.119  1.00303.91           O  
ATOM    737  OP2  DC C  15      30.998   8.712 -35.758  1.00306.38           O1-
ATOM    738  O5'  DC C  15      32.076  10.395 -37.143  1.00296.70           O  
ATOM    739  C5'  DC C  15      33.089  10.863 -38.039  1.00299.45           C  
ATOM    740  C4'  DC C  15      32.634  12.107 -38.799  1.00295.11           C  
ATOM    741  O4'  DC C  15      32.131  11.708 -40.090  1.00288.17           O  
ATOM    742  C3'  DC C  15      31.499  12.896 -38.141  1.00292.32           C  
ATOM    743  O3'  DC C  15      31.528  14.270 -38.541  1.00291.32           O  
ATOM    744  C2'  DC C  15      30.289  12.201 -38.698  1.00295.66           C  
ATOM    745  C1'  DC C  15      30.743  11.918 -40.120  1.00296.18           C  
ATOM    746  N1   DC C  15      30.117  10.743 -40.632  1.00298.14           N  
ATOM    747  C2   DC C  15      30.341  10.355 -41.949  1.00296.94           C  
ATOM    748  O2   DC C  15      31.091  11.032 -42.663  1.00293.72           O  
ATOM    749  N3   DC C  15      29.726   9.251 -42.408  1.00302.63           N  
ATOM    750  C4   DC C  15      28.930   8.550 -41.602  1.00306.67           C  
ATOM    751  N4   DC C  15      28.348   7.462 -42.105  1.00311.04           N  
ATOM    752  C5   DC C  15      28.689   8.934 -40.250  1.00307.23           C  
ATOM    753  C6   DC C  15      29.300  10.026 -39.814  1.00303.40           C  
ATOM    754  P    DG C  16      30.416  15.302 -38.007  1.00283.38           P  
ATOM    755  OP1  DG C  16      31.133  16.395 -37.328  1.00286.69           O  
ATOM    756  OP2  DG C  16      29.374  14.568 -37.262  1.00286.75           O1-
ATOM    757  O5'  DG C  16      29.793  15.892 -39.348  1.00300.37           O  
ATOM    758  C5'  DG C  16      30.665  16.402 -40.337  1.00305.70           C  
ATOM    759  C4'  DG C  16      30.058  16.280 -41.722  1.00314.99           C  
ATOM    760  O4'  DG C  16      30.061  14.890 -42.166  1.00318.57           O  
ATOM    761  C3'  DG C  16      28.602  16.670 -41.827  1.00317.19           C  
ATOM    762  O3'  DG C  16      28.440  18.100 -41.825  1.00315.77           O  
ATOM    763  C2'  DG C  16      28.256  16.051 -43.180  1.00322.94           C  
ATOM    764  C1'  DG C  16      28.984  14.703 -43.093  1.00321.10           C  
ATOM    765  N9   DG C  16      28.103  13.613 -42.635  1.00315.47           N  
ATOM    766  C8   DG C  16      28.127  12.991 -41.415  1.00311.00           C  
ATOM    767  N7   DG C  16      27.215  12.067 -41.274  1.00314.28           N  
ATOM    768  C5   DG C  16      26.514  12.091 -42.472  1.00312.58           C  
ATOM    769  C6   DG C  16      25.404  11.314 -42.899  1.00301.72           C  
ATOM    770  O6   DG C  16      24.803  10.425 -42.276  1.00294.06           O  
ATOM    771  N1   DG C  16      25.002  11.654 -44.187  1.00297.13           N  
ATOM    772  C2   DG C  16      25.583  12.625 -44.959  1.00300.66           C  
ATOM    773  N2   DG C  16      25.048  12.819 -46.167  1.00291.80           N  
ATOM    774  N3   DG C  16      26.627  13.357 -44.577  1.00314.83           N  
ATOM    775  C4   DG C  16      27.038  13.040 -43.323  1.00316.08           C  
ATOM    776  P    DG C  17      26.967  18.746 -41.915  1.00312.84           P  
ATOM    777  OP1  DG C  17      27.097  20.148 -41.475  1.00322.32           O  
ATOM    778  OP2  DG C  17      26.026  17.852 -41.202  1.00316.45           O1-
ATOM    779  O5'  DG C  17      26.625  18.724 -43.486  1.00324.40           O  
ATOM    780  C5'  DG C  17      25.272  18.704 -43.937  1.00337.49           C  
ATOM    781  C4'  DG C  17      25.129  17.862 -45.194  1.00339.95           C  
ATOM    782  O4'  DG C  17      25.302  16.465 -44.837  1.00325.01           O  
ATOM    783  C3'  DG C  17      23.757  17.922 -45.851  1.00349.02           C  
ATOM    784  O3'  DG C  17      23.826  17.481 -47.228  1.00354.82           O  
ATOM    785  C2'  DG C  17      22.995  16.919 -44.993  1.00333.03           C  
ATOM    786  C1'  DG C  17      24.035  15.824 -44.778  1.00320.37           C  
ATOM    787  N9   DG C  17      23.893  15.132 -43.487  1.00311.10           N  
ATOM    788  C8   DG C  17      24.352  15.570 -42.264  1.00309.11           C  
ATOM    789  N7   DG C  17      24.079  14.760 -41.279  1.00303.48           N  
ATOM    790  C5   DG C  17      23.391  13.710 -41.874  1.00300.30           C  
ATOM    791  C6   DG C  17      22.843  12.537 -41.296  1.00293.54           C  
ATOM    792  O6   DG C  17      22.864  12.183 -40.102  1.00291.45           O  
ATOM    793  N1   DG C  17      22.226  11.737 -42.253  1.00287.96           N  
ATOM    794  C2   DG C  17      22.138  12.025 -43.597  1.00290.11           C  
ATOM    795  N2   DG C  17      21.501  11.126 -44.350  1.00284.43           N  
ATOM    796  N3   DG C  17      22.648  13.119 -44.160  1.00297.45           N  
ATOM    797  C4   DG C  17      23.261  13.920 -43.239  1.00303.40           C  
ATOM    798  P    DC C  18      23.419  18.420 -48.480  1.00340.60           P  
ATOM    799  OP1  DC C  18      22.811  17.482 -49.461  1.00341.87           O  
ATOM    800  OP2  DC C  18      24.585  19.240 -48.852  1.00348.24           O1-
ATOM    801  O5'  DC C  18      22.310  19.473 -47.939  1.00348.32           O  
ATOM    802  C5'  DC C  18      22.228  20.854 -48.477  1.00352.46           C  
ATOM    803  C4'  DC C  18      20.946  21.595 -48.014  1.00350.76           C  
ATOM    804  O4'  DC C  18      20.868  21.566 -46.572  1.00347.97           O  
ATOM    805  C3'  DC C  18      20.831  23.079 -48.422  1.00353.95           C  
ATOM    806  O3'  DC C  18      19.559  23.392 -49.025  1.00361.25           O  
ATOM    807  C2'  DC C  18      20.983  23.846 -47.124  1.00347.28           C  
ATOM    808  C1'  DC C  18      20.581  22.846 -46.060  1.00341.96           C  
ATOM    809  N1   DC C  18      21.412  23.015 -44.932  1.00339.05           N  
ATOM    810  C2   DC C  18      21.314  24.169 -44.160  1.00337.24           C  
ATOM    811  O2   DC C  18      20.436  25.007 -44.407  1.00335.10           O  
ATOM    812  N3   DC C  18      22.155  24.313 -43.128  1.00337.56           N  
ATOM    813  C4   DC C  18      23.087  23.384 -42.895  1.00343.64           C  
ATOM    814  N4   DC C  18      23.908  23.570 -41.868  1.00348.01           N  
ATOM    815  C5   DC C  18      23.208  22.221 -43.687  1.00340.77           C  
ATOM    816  C6   DC C  18      22.372  22.089 -44.695  1.00341.49           C  
ATOM    817  P    DC C  19      19.370  24.845 -49.689  1.00374.28           P  
ATOM    818  OP1  DC C  19      18.128  24.941 -50.499  1.00370.63           O  
ATOM    819  OP2  DC C  19      20.690  25.050 -50.323  1.00370.54           O1-
ATOM    820  O5'  DC C  19      19.312  25.865 -48.448  1.00354.73           O  
ATOM    821  C5'  DC C  19      18.119  26.027 -47.684  1.00350.51           C  
ATOM    822  C4'  DC C  19      18.234  27.252 -46.801  1.00347.10           C  
ATOM    823  O4'  DC C  19      19.366  27.087 -45.916  1.00343.32           O  
ATOM    824  C3'  DC C  19      18.460  28.581 -47.555  1.00347.89           C  
ATOM    825  O3'  DC C  19      17.441  29.531 -47.201  1.00346.94           O  
ATOM    826  C2'  DC C  19      19.848  29.024 -47.102  1.00349.36           C  
ATOM    827  C1'  DC C  19      19.989  28.326 -45.765  1.00348.18           C  
ATOM    828  N1   DC C  19      21.384  28.117 -45.396  1.00349.39           N  
ATOM    829  C2   DC C  19      21.732  28.055 -44.054  1.00352.04           C  
ATOM    830  O2   DC C  19      20.845  28.135 -43.203  1.00351.07           O  
ATOM    831  N3   DC C  19      23.032  27.892 -43.724  1.00354.75           N  
ATOM    832  C4   DC C  19      23.956  27.809 -44.681  1.00356.48           C  
ATOM    833  N4   DC C  19      25.229  27.651 -44.311  1.00361.37           N  
ATOM    834  C5   DC C  19      23.615  27.884 -46.061  1.00353.06           C  
ATOM    835  C6   DC C  19      22.330  28.044 -46.369  1.00350.24           C  
ATOM    836  P    DG C  20      17.546  31.098 -47.574  1.00346.46           P  
ATOM    837  OP1  DG C  20      16.221  31.465 -48.130  1.00338.43           O  
ATOM    838  OP2  DG C  20      18.750  31.425 -48.376  1.00346.65           O1-
ATOM    839  O5'  DG C  20      17.710  31.783 -46.136  1.00351.21           O  
ATOM    840  C5'  DG C  20      16.944  31.288 -45.040  1.00349.28           C  
ATOM    841  C4'  DG C  20      17.520  31.716 -43.700  1.00354.45           C  
ATOM    842  O4'  DG C  20      18.845  31.155 -43.508  1.00358.83           O  
ATOM    843  C3'  DG C  20      17.684  33.218 -43.495  1.00358.91           C  
ATOM    844  O3'  DG C  20      17.391  33.497 -42.135  1.00359.39           O  
ATOM    845  C2'  DG C  20      19.166  33.424 -43.807  1.00360.89           C  
ATOM    846  C1'  DG C  20      19.714  32.199 -43.116  1.00363.27           C  
ATOM    847  N9   DG C  20      21.087  31.825 -43.456  1.00366.16           N  
ATOM    848  C8   DG C  20      21.644  31.700 -44.711  1.00362.29           C  
ATOM    849  N7   DG C  20      22.894  31.307 -44.685  1.00363.83           N  
ATOM    850  C5   DG C  20      23.178  31.151 -43.329  1.00368.19           C  
ATOM    851  C6   DG C  20      24.372  30.741 -42.677  1.00371.37           C  
ATOM    852  O6   DG C  20      25.461  30.425 -43.188  1.00371.83           O  
ATOM    853  N1   DG C  20      24.224  30.722 -41.288  1.00371.65           N  
ATOM    854  C2   DG C  20      23.075  31.056 -40.609  1.00370.43           C  
ATOM    855  N2   DG C  20      23.123  30.972 -39.268  1.00366.88           N  
ATOM    856  N3   DG C  20      21.948  31.432 -41.207  1.00370.87           N  
ATOM    857  C4   DG C  20      22.072  31.461 -42.563  1.00369.26           C  
ATOM    858  P    DC C  21      17.635  34.951 -41.511  1.00368.60           P  
ATOM    859  OP1  DC C  21      16.555  35.131 -40.512  1.00369.87           O  
ATOM    860  OP2  DC C  21      17.837  35.930 -42.604  1.00369.26           O1-
ATOM    861  O5'  DC C  21      19.046  34.823 -40.780  1.00368.47           O  
ATOM    862  C5'  DC C  21      19.151  34.196 -39.507  1.00369.03           C  
ATOM    863  C4'  DC C  21      20.394  34.688 -38.799  1.00374.05           C  
ATOM    864  O4'  DC C  21      21.520  34.573 -39.712  1.00377.05           O  
ATOM    865  C3'  DC C  21      20.340  36.156 -38.394  1.00377.83           C  
ATOM    866  O3'  DC C  21      21.091  36.369 -37.213  1.00382.15           O  
ATOM    867  C2'  DC C  21      20.970  36.857 -39.593  1.00376.39           C  
ATOM    868  C1'  DC C  21      22.035  35.854 -40.011  1.00381.11           C  
ATOM    869  N1   DC C  21      22.405  35.921 -41.477  1.00378.89           N  
ATOM    870  C2   DC C  21      23.543  35.248 -41.921  1.00388.96           C  
ATOM    871  O2   DC C  21      24.213  34.606 -41.106  1.00398.37           O  
ATOM    872  N3   DC C  21      23.882  35.315 -43.234  1.00384.39           N  
ATOM    873  C4   DC C  21      23.139  36.019 -44.079  1.00371.76           C  
ATOM    874  N4   DC C  21      23.515  36.051 -45.360  1.00365.47           N  
ATOM    875  C5   DC C  21      21.974  36.721 -43.648  1.00363.99           C  
ATOM    876  C6   DC C  21      21.649  36.650 -42.349  1.00368.24           C  
ATOM    877  P    DG C  22      20.719  37.589 -36.238  1.00385.28           P  
ATOM    878  OP1  DG C  22      19.334  37.393 -35.762  1.00386.61           O  
ATOM    879  OP2  DG C  22      21.122  38.832 -36.919  1.00382.38           O1-
ATOM    880  O5'  DG C  22      21.707  37.400 -35.009  1.00384.93           O  
ATOM    881  C5'  DG C  22      22.507  36.238 -34.929  1.00385.74           C  
ATOM    882  C4'  DG C  22      23.974  36.592 -35.050  1.00389.09           C  
ATOM    883  O4'  DG C  22      24.437  36.365 -36.408  1.00390.94           O  
ATOM    884  C3'  DG C  22      24.307  38.046 -34.747  1.00391.31           C  
ATOM    885  O3'  DG C  22      25.541  38.072 -34.115  1.00398.80           O  
ATOM    886  C2'  DG C  22      24.397  38.651 -36.144  1.00390.91           C  
ATOM    887  C1'  DG C  22      25.108  37.521 -36.841  1.00400.42           C  
ATOM    888  N9   DG C  22      25.062  37.579 -38.288  1.00401.06           N  
ATOM    889  C8   DG C  22      24.132  38.217 -39.069  1.00393.75           C  
ATOM    890  N7   DG C  22      24.356  38.086 -40.348  1.00399.27           N  
ATOM    891  C5   DG C  22      25.515  37.314 -40.413  1.00412.35           C  
ATOM    892  C6   DG C  22      26.246  36.848 -41.532  1.00423.89           C  
ATOM    893  O6   DG C  22      26.006  37.027 -42.735  1.00423.45           O  
ATOM    894  N1   DG C  22      27.359  36.098 -41.147  1.00434.93           N  
ATOM    895  C2   DG C  22      27.722  35.834 -39.847  1.00430.91           C  
ATOM    896  N2   DG C  22      28.827  35.095 -39.671  1.00438.07           N  
ATOM    897  N3   DG C  22      27.047  36.266 -38.793  1.00429.77           N  
ATOM    898  C4   DG C  22      25.957  36.997 -39.151  1.00417.25           C  
ATOM    899  P    DG C  23      26.028  39.360 -33.308  1.00407.47           P  
ATOM    900  OP1  DG C  23      25.685  39.127 -31.887  1.00405.50           O  
ATOM    901  OP2  DG C  23      25.521  40.559 -34.005  1.00404.67           O1-
ATOM    902  O5'  DG C  23      27.618  39.281 -33.476  1.00437.29           O  
ATOM    903  C5'  DG C  23      28.292  38.058 -33.153  1.00449.61           C  
ATOM    904  C4'  DG C  23      29.533  37.848 -34.012  1.00474.18           C  
ATOM    905  O4'  DG C  23      29.158  37.656 -35.401  1.00466.70           O  
ATOM    906  C3'  DG C  23      30.542  39.000 -33.998  1.00495.56           C  
ATOM    907  O3'  DG C  23      31.837  38.501 -33.723  1.00514.24           O  
ATOM    908  C2'  DG C  23      30.459  39.576 -35.413  1.00498.16           C  
ATOM    909  C1'  DG C  23      30.071  38.349 -36.214  1.00490.24           C  
ATOM    910  N9   DG C  23      29.419  38.671 -37.474  1.00482.65           N  
ATOM    911  C8   DG C  23      28.177  39.236 -37.644  1.00460.45           C  
ATOM    912  N7   DG C  23      27.858  39.418 -38.892  1.00466.79           N  
ATOM    913  C5   DG C  23      28.958  38.943 -39.596  1.00483.40           C  
ATOM    914  C6   DG C  23      29.189  38.879 -40.989  1.00494.10           C  
ATOM    915  O6   DG C  23      28.439  39.243 -41.905  1.00496.78           O  
ATOM    916  N1   DG C  23      30.436  38.326 -41.282  1.00503.37           N  
ATOM    917  C2   DG C  23      31.343  37.890 -40.345  1.00508.18           C  
ATOM    918  N2   DG C  23      32.494  37.387 -40.818  1.00509.22           N  
ATOM    919  N3   DG C  23      31.137  37.945 -39.034  1.00505.58           N  
ATOM    920  C4   DG C  23      29.927  38.481 -38.736  1.00490.35           C  
ATOM    921  P    DA C  24      33.041  39.521 -33.435  1.00528.86           P  
ATOM    922  OP1  DA C  24      33.900  38.901 -32.402  1.00530.42           O  
ATOM    923  OP2  DA C  24      32.434  40.848 -33.186  1.00522.32           O1-
ATOM    924  O5'  DA C  24      33.835  39.599 -34.828  1.00554.92           O  
ATOM    925  C5'  DA C  24      34.696  38.531 -35.231  1.00570.45           C  
ATOM    926  C4'  DA C  24      35.353  38.837 -36.571  1.00603.16           C  
ATOM    927  O4'  DA C  24      34.328  38.971 -37.597  1.00580.66           O  
ATOM    928  C3'  DA C  24      36.170  40.140 -36.621  1.00632.02           C  
ATOM    929  O3'  DA C  24      37.361  39.941 -37.388  1.00684.86           O  
ATOM    930  C2'  DA C  24      35.218  41.093 -37.323  1.00625.53           C  
ATOM    931  C1'  DA C  24      34.568  40.156 -38.317  1.00608.54           C  
ATOM    932  N9   DA C  24      33.314  40.675 -38.839  1.00582.12           N  
ATOM    933  C8   DA C  24      32.249  41.134 -38.118  1.00563.54           C  
ATOM    934  N7   DA C  24      31.259  41.568 -38.859  1.00562.75           N  
ATOM    935  C5   DA C  24      31.713  41.391 -40.155  1.00571.20           C  
ATOM    936  C6   DA C  24      31.132  41.658 -41.407  1.00577.45           C  
ATOM    937  N6   DA C  24      29.913  42.184 -41.552  1.00574.03           N  
ATOM    938  N1   DA C  24      31.854  41.364 -42.508  1.00585.52           N  
ATOM    939  C2   DA C  24      33.075  40.838 -42.358  1.00596.18           C  
ATOM    940  N3   DA C  24      33.726  40.543 -41.235  1.00602.83           N  
ATOM    941  C4   DA C  24      32.982  40.848 -40.159  1.00586.86           C  
ATOM    942  P    DC C  25      38.416  41.138 -37.630  1.00697.50           P  
ATOM    943  OP1  DC C  25      39.710  40.663 -37.096  1.00702.25           O  
ATOM    944  OP2  DC C  25      37.885  42.426 -37.128  1.00697.50           O1-
ATOM    945  O5'  DC C  25      38.534  41.222 -39.229  1.00697.50           O  
ATOM    946  C5'  DC C  25      39.043  40.102 -39.970  1.00698.94           C  
ATOM    947  C4'  DC C  25      38.915  40.312 -41.475  1.00699.14           C  
ATOM    948  O4'  DC C  25      37.562  40.721 -41.799  1.00697.50           O  
ATOM    949  C3'  DC C  25      39.829  41.379 -42.069  1.00697.50           C  
ATOM    950  O3'  DC C  25      40.231  41.002 -43.380  1.00697.50           O  
ATOM    951  C2'  DC C  25      38.938  42.614 -42.092  1.00697.50           C  
ATOM    952  C1'  DC C  25      37.572  42.009 -42.383  1.00697.50           C  
ATOM    953  N1   DC C  25      36.457  42.792 -41.799  1.00697.50           N  
ATOM    954  C2   DC C  25      35.483  43.330 -42.638  1.00697.50           C  
ATOM    955  O2   DC C  25      35.561  43.134 -43.858  1.00697.50           O  
ATOM    956  N3   DC C  25      34.470  44.048 -42.089  1.00697.50           N  
ATOM    957  C4   DC C  25      34.421  44.233 -40.769  1.00697.50           C  
ATOM    958  N4   DC C  25      33.407  44.948 -40.272  1.00697.50           N  
ATOM    959  C5   DC C  25      35.413  43.694 -39.899  1.00697.50           C  
ATOM    960  C6   DC C  25      36.403  42.990 -40.453  1.00697.50           C  
ATOM    961  P    DA C  26      41.274  41.909 -44.199  1.00683.25           P  
ATOM    962  OP1  DA C  26      42.137  41.005 -44.990  1.00678.99           O  
ATOM    963  OP2  DA C  26      41.889  42.870 -43.257  1.00688.18           O1-
ATOM    964  O5'  DA C  26      40.352  42.753 -45.191  1.00670.53           O  
ATOM    965  C5'  DA C  26      39.568  42.094 -46.170  1.00662.23           C  
ATOM    966  C4'  DA C  26      38.762  43.100 -46.968  1.00650.31           C  
ATOM    967  O4'  DA C  26      37.750  43.696 -46.112  1.00654.00           O  
ATOM    968  C3'  DA C  26      39.576  44.261 -47.551  1.00638.80           C  
ATOM    969  O3'  DA C  26      39.222  44.469 -48.924  1.00629.30           O  
ATOM    970  C2'  DA C  26      39.197  45.454 -46.666  1.00634.94           C  
ATOM    971  C1'  DA C  26      37.780  45.099 -46.239  1.00641.22           C  
ATOM    972  N9   DA C  26      37.383  45.695 -44.961  1.00644.40           N  
ATOM    973  C8   DA C  26      38.118  45.748 -43.808  1.00651.62           C  
ATOM    974  N7   DA C  26      37.502  46.346 -42.814  1.00649.99           N  
ATOM    975  C5   DA C  26      36.277  46.707 -43.350  1.00640.93           C  
ATOM    976  C6   DA C  26      35.162  47.375 -42.806  1.00631.40           C  
ATOM    977  N6   DA C  26      35.109  47.812 -41.543  1.00628.68           N  
ATOM    978  N1   DA C  26      34.099  47.576 -43.614  1.00623.22           N  
ATOM    979  C2   DA C  26      34.158  47.142 -44.877  1.00622.71           C  
ATOM    980  N3   DA C  26      35.146  46.500 -45.498  1.00632.49           N  
ATOM    981  C4   DA C  26      36.186  46.314 -44.672  1.00638.28           C  
ATOM    982  P    DA C  27      40.003  45.551 -49.826  1.00619.72           P  
ATOM    983  OP1  DA C  27      40.098  45.009 -51.202  1.00615.72           O  
ATOM    984  OP2  DA C  27      41.222  45.978 -49.104  1.00623.02           O1-
ATOM    985  O5'  DA C  27      39.014  46.801 -49.844  1.00612.77           O  
ATOM    986  C5'  DA C  27      37.660  46.606 -50.209  1.00610.76           C  
ATOM    987  C4'  DA C  27      36.781  47.717 -49.665  1.00603.03           C  
ATOM    988  O4'  DA C  27      36.919  47.801 -48.228  1.00609.44           O  
ATOM    989  C3'  DA C  27      37.087  49.119 -50.205  1.00591.14           C  
ATOM    990  O3'  DA C  27      35.962  49.589 -50.965  1.00578.91           O  
ATOM    991  C2'  DA C  27      37.342  49.970 -48.938  1.00589.39           C  
ATOM    992  C1'  DA C  27      36.688  49.129 -47.847  1.00598.87           C  
ATOM    993  N9   DA C  27      37.220  49.334 -46.489  1.00600.28           N  
ATOM    994  C8   DA C  27      38.414  48.892 -45.986  1.00602.52           C  
ATOM    995  N7   DA C  27      38.610  49.208 -44.724  1.00599.60           N  
ATOM    996  C5   DA C  27      37.460  49.893 -44.369  1.00595.56           C  
ATOM    997  C6   DA C  27      37.043  50.495 -43.161  1.00590.40           C  
ATOM    998  N6   DA C  27      37.779  50.496 -42.044  1.00582.17           N  
ATOM    999  N1   DA C  27      35.838  51.101 -43.150  1.00582.97           N  
ATOM   1000  C2   DA C  27      35.103  51.101 -44.269  1.00587.53           C  
ATOM   1001  N3   DA C  27      35.387  50.571 -45.459  1.00593.53           N  
ATOM   1002  C4   DA C  27      36.590  49.976 -45.441  1.00597.44           C  
ATOM   1003  P    DC C  28      36.153  50.672 -52.136  1.00569.44           P  
ATOM   1004  OP1  DC C  28      35.230  50.340 -53.246  1.00559.97           O  
ATOM   1005  OP2  DC C  28      37.604  50.788 -52.407  1.00579.66           O1-
ATOM   1006  O5'  DC C  28      35.666  52.028 -51.451  1.00565.28           O  
ATOM   1007  C5'  DC C  28      34.630  51.985 -50.472  1.00562.40           C  
ATOM   1008  C4'  DC C  28      34.660  53.222 -49.591  1.00564.43           C  
ATOM   1009  O4'  DC C  28      34.993  52.864 -48.237  1.00568.84           O  
ATOM   1010  C3'  DC C  28      35.714  54.246 -49.955  1.00565.42           C  
ATOM   1011  O3'  DC C  28      35.223  55.099 -50.979  1.00565.59           O  
ATOM   1012  C2'  DC C  28      35.922  55.010 -48.634  1.00565.54           C  
ATOM   1013  C1'  DC C  28      35.381  54.046 -47.566  1.00566.97           C  
ATOM   1014  N1   DC C  28      36.376  53.718 -46.483  1.00572.08           N  
ATOM   1015  C2   DC C  28      36.146  54.176 -45.179  1.00567.59           C  
ATOM   1016  O2   DC C  28      35.120  54.827 -44.941  1.00558.89           O  
ATOM   1017  N3   DC C  28      37.054  53.883 -44.210  1.00568.71           N  
ATOM   1018  C4   DC C  28      38.149  53.178 -44.507  1.00573.33           C  
ATOM   1019  N4   DC C  28      39.011  52.915 -43.517  1.00573.36           N  
ATOM   1020  C5   DC C  28      38.404  52.711 -45.832  1.00575.61           C  
ATOM   1021  C6   DC C  28      37.502  53.002 -46.780  1.00576.41           C  
ATOM   1022  P    DG C  33      32.426  57.990 -31.412  1.00473.75           P  
ATOM   1023  OP1  DG C  33      31.067  58.285 -30.902  1.00469.52           O  
ATOM   1024  OP2  DG C  33      33.175  56.813 -30.916  1.00474.72           O1-
ATOM   1025  O5'  DG C  33      32.350  57.903 -33.009  1.00484.49           O  
ATOM   1026  C5'  DG C  33      33.398  58.437 -33.826  1.00492.33           C  
ATOM   1027  C4'  DG C  33      32.952  58.464 -35.278  1.00493.82           C  
ATOM   1028  O4'  DG C  33      34.056  58.127 -36.145  1.00501.22           O  
ATOM   1029  C3'  DG C  33      31.862  57.456 -35.589  1.00494.85           C  
ATOM   1030  O3'  DG C  33      30.585  58.101 -35.558  1.00489.61           O  
ATOM   1031  C2'  DG C  33      32.210  56.919 -36.988  1.00505.59           C  
ATOM   1032  C1'  DG C  33      33.561  57.551 -37.330  1.00507.78           C  
ATOM   1033  N9   DG C  33      34.539  56.573 -37.814  1.00520.21           N  
ATOM   1034  C8   DG C  33      35.355  55.781 -37.039  1.00526.28           C  
ATOM   1035  N7   DG C  33      36.128  54.990 -37.731  1.00532.63           N  
ATOM   1036  C5   DG C  33      35.811  55.268 -39.053  1.00531.59           C  
ATOM   1037  C6   DG C  33      36.334  54.714 -40.249  1.00538.45           C  
ATOM   1038  O6   DG C  33      37.209  53.838 -40.373  1.00544.31           O  
ATOM   1039  N1   DG C  33      35.737  55.272 -41.378  1.00536.16           N  
ATOM   1040  C2   DG C  33      34.760  56.243 -41.358  1.00528.30           C  
ATOM   1041  N2   DG C  33      34.307  56.653 -42.555  1.00523.75           N  
ATOM   1042  N3   DG C  33      34.258  56.774 -40.244  1.00522.24           N  
ATOM   1043  C4   DG C  33      34.829  56.240 -39.130  1.00524.96           C  
ATOM   1044  P    DT C  34      29.247  57.249 -35.301  1.00486.93           P  
ATOM   1045  OP1  DT C  34      28.173  58.158 -34.834  1.00486.83           O  
ATOM   1046  OP2  DT C  34      29.619  56.096 -34.457  1.00486.99           O1-
ATOM   1047  O5'  DT C  34      28.882  56.704 -36.760  1.00502.15           O  
ATOM   1048  C5'  DT C  34      28.983  57.585 -37.884  1.00508.41           C  
ATOM   1049  C4'  DT C  34      29.139  56.820 -39.196  1.00518.85           C  
ATOM   1050  O4'  DT C  34      30.484  56.297 -39.342  1.00521.04           O  
ATOM   1051  C3'  DT C  34      28.200  55.620 -39.378  1.00525.39           C  
ATOM   1052  O3'  DT C  34      27.222  55.909 -40.387  1.00531.62           O  
ATOM   1053  C2'  DT C  34      29.133  54.469 -39.804  1.00530.70           C  
ATOM   1054  C1'  DT C  34      30.407  55.199 -40.212  1.00529.44           C  
ATOM   1055  N1   DT C  34      31.649  54.349 -40.095  1.00533.09           N  
ATOM   1056  C2   DT C  34      32.405  54.091 -41.228  1.00537.87           C  
ATOM   1057  O2   DT C  34      32.138  54.548 -42.329  1.00537.81           O  
ATOM   1058  N3   DT C  34      33.506  53.288 -41.020  1.00544.01           N  
ATOM   1059  C4   DT C  34      33.910  52.716 -39.824  1.00541.09           C  
ATOM   1060  O4   DT C  34      34.914  52.009 -39.731  1.00543.68           O  
ATOM   1061  C5   DT C  34      33.065  53.021 -38.695  1.00534.37           C  
ATOM   1062  C6   DT C  34      31.988  53.802 -38.871  1.00530.82           C  
ATOM   1063  P    DT C  35      26.044  54.860 -40.708  1.00532.32           P  
ATOM   1064  OP1  DT C  35      24.897  55.614 -41.269  1.00525.31           O  
ATOM   1065  OP2  DT C  35      25.855  54.054 -39.482  1.00527.99           O1-
ATOM   1066  O5'  DT C  35      26.665  53.904 -41.846  1.00538.56           O  
ATOM   1067  C5'  DT C  35      26.982  54.429 -43.144  1.00542.43           C  
ATOM   1068  C4'  DT C  35      27.741  53.412 -43.998  1.00549.13           C  
ATOM   1069  O4'  DT C  35      28.857  52.869 -43.250  1.00552.00           O  
ATOM   1070  C3'  DT C  35      26.921  52.200 -44.476  1.00557.47           C  
ATOM   1071  O3'  DT C  35      26.748  52.240 -45.905  1.00558.55           O  
ATOM   1072  C2'  DT C  35      27.749  50.976 -44.037  1.00567.13           C  
ATOM   1073  C1'  DT C  35      29.118  51.576 -43.731  1.00562.16           C  
ATOM   1074  N1   DT C  35      29.904  50.808 -42.694  1.00564.46           N  
ATOM   1075  C2   DT C  35      30.790  49.825 -43.104  1.00576.12           C  
ATOM   1076  O2   DT C  35      30.978  49.539 -44.276  1.00584.87           O  
ATOM   1077  N3   DT C  35      31.452  49.183 -42.085  1.00581.57           N  
ATOM   1078  C4   DT C  35      31.324  49.419 -40.728  1.00572.16           C  
ATOM   1079  O4   DT C  35      31.961  48.796 -39.887  1.00579.45           O  
ATOM   1080  C5   DT C  35      30.386  50.453 -40.378  1.00554.37           C  
ATOM   1081  C6   DT C  35      29.726  51.094 -41.353  1.00555.72           C  
ATOM   1082  P    DG C  36      25.868  51.117 -46.655  1.00566.79           P  
ATOM   1083  OP1  DG C  36      25.373  51.724 -47.912  1.00559.07           O  
ATOM   1084  OP2  DG C  36      24.859  50.627 -45.684  1.00562.43           O1-
ATOM   1085  O5'  DG C  36      26.925  49.925 -46.975  1.00583.39           O  
ATOM   1086  C5'  DG C  36      27.896  50.057 -48.057  1.00587.63           C  
ATOM   1087  C4'  DG C  36      28.950  48.924 -48.079  1.00596.40           C  
ATOM   1088  O4'  DG C  36      29.502  48.693 -46.752  1.00593.60           O  
ATOM   1089  C3'  DG C  36      28.478  47.547 -48.591  1.00603.65           C  
ATOM   1090  O3'  DG C  36      29.397  47.031 -49.586  1.00606.02           O  
ATOM   1091  C2'  DG C  36      28.488  46.686 -47.329  1.00601.96           C  
ATOM   1092  C1'  DG C  36      29.639  47.305 -46.554  1.00599.14           C  
ATOM   1093  N9   DG C  36      29.598  47.022 -45.119  1.00599.01           N  
ATOM   1094  C8   DG C  36      28.695  47.520 -44.203  1.00595.40           C  
ATOM   1095  N7   DG C  36      28.899  47.093 -42.989  1.00593.45           N  
ATOM   1096  C5   DG C  36      30.001  46.258 -43.098  1.00600.79           C  
ATOM   1097  C6   DG C  36      30.674  45.512 -42.108  1.00608.66           C  
ATOM   1098  O6   DG C  36      30.420  45.439 -40.895  1.00606.17           O  
ATOM   1099  N1   DG C  36      31.740  44.800 -42.645  1.00624.00           N  
ATOM   1100  C2   DG C  36      32.114  44.808 -43.968  1.00628.01           C  
ATOM   1101  N2   DG C  36      33.169  44.055 -44.292  1.00648.22           N  
ATOM   1102  N3   DG C  36      31.488  45.503 -44.910  1.00613.41           N  
ATOM   1103  C4   DG C  36      30.445  46.208 -44.405  1.00599.61           C  
ATOM   1104  P    DT C  37      28.968  45.810 -50.551  1.00608.88           P  
ATOM   1105  OP1  DT C  37      29.256  46.218 -51.944  1.00609.12           O  
ATOM   1106  OP2  DT C  37      27.603  45.369 -50.191  1.00607.21           O1-
ATOM   1107  O5'  DT C  37      29.966  44.622 -50.157  1.00604.57           O  
ATOM   1108  C5'  DT C  37      31.245  44.536 -50.766  1.00605.76           C  
ATOM   1109  C4'  DT C  37      32.088  43.457 -50.107  1.00598.13           C  
ATOM   1110  O4'  DT C  37      32.033  43.617 -48.669  1.00600.01           O  
ATOM   1111  C3'  DT C  37      31.661  42.019 -50.415  1.00596.40           C  
ATOM   1112  O3'  DT C  37      32.786  41.277 -50.889  1.00596.40           O  
ATOM   1113  C2'  DT C  37      31.126  41.485 -49.078  1.00596.40           C  
ATOM   1114  C1'  DT C  37      31.813  42.376 -48.047  1.00596.40           C  
ATOM   1115  N1   DT C  37      30.989  42.620 -46.813  1.00596.40           N  
ATOM   1116  C2   DT C  37      31.352  42.021 -45.625  1.00596.40           C  
ATOM   1117  O2   DT C  37      32.319  41.288 -45.518  1.00596.40           O  
ATOM   1118  N3   DT C  37      30.536  42.313 -44.556  1.00596.40           N  
ATOM   1119  C4   DT C  37      29.418  43.129 -44.558  1.00596.40           C  
ATOM   1120  O4   DT C  37      28.744  43.338 -43.549  1.00596.40           O  
ATOM   1121  C5   DT C  37      29.106  43.716 -45.833  1.00601.17           C  
ATOM   1122  C6   DT C  37      29.889  43.449 -46.887  1.00599.81           C  
ATOM   1123  P    DC C  38      32.617  39.797 -51.493  1.00561.25           P  
ATOM   1124  OP1  DC C  38      33.621  39.655 -52.574  1.00550.78           O  
ATOM   1125  OP2  DC C  38      31.191  39.564 -51.815  1.00558.60           O1-
ATOM   1126  O5'  DC C  38      33.044  38.867 -50.262  1.00542.94           O  
ATOM   1127  C5'  DC C  38      34.132  39.279 -49.420  1.00541.75           C  
ATOM   1128  C4'  DC C  38      34.250  38.409 -48.175  1.00521.81           C  
ATOM   1129  O4'  DC C  38      33.352  38.895 -47.140  1.00526.12           O  
ATOM   1130  C3'  DC C  38      33.909  36.923 -48.373  1.00503.92           C  
ATOM   1131  O3'  DC C  38      34.921  36.091 -47.806  1.00494.19           O  
ATOM   1132  C2'  DC C  38      32.599  36.767 -47.621  1.00503.60           C  
ATOM   1133  C1'  DC C  38      32.768  37.782 -46.514  1.00510.85           C  
ATOM   1134  N1   DC C  38      31.480  38.160 -45.940  1.00522.21           N  
ATOM   1135  C2   DC C  38      31.218  37.911 -44.589  1.00507.25           C  
ATOM   1136  O2   DC C  38      32.105  37.420 -43.879  1.00499.01           O  
ATOM   1137  N3   DC C  38      30.001  38.237 -44.092  1.00508.50           N  
ATOM   1138  C4   DC C  38      29.073  38.765 -44.892  1.00516.03           C  
ATOM   1139  N4   DC C  38      27.886  39.072 -44.358  1.00510.24           N  
ATOM   1140  C5   DC C  38      29.321  39.002 -46.276  1.00535.95           C  
ATOM   1141  C6   DC C  38      30.521  38.678 -46.753  1.00527.40           C  
ATOM   1142  P    DC C  39      34.670  34.509 -47.600  1.00479.18           P  
ATOM   1143  OP1  DC C  39      35.975  33.861 -47.838  1.00475.97           O  
ATOM   1144  OP2  DC C  39      33.527  34.055 -48.431  1.00465.93           O1-
ATOM   1145  O5'  DC C  39      34.316  34.367 -46.032  1.00471.53           O  
ATOM   1146  C5'  DC C  39      35.327  34.633 -45.023  1.00464.00           C  
ATOM   1147  C4'  DC C  39      34.848  34.256 -43.615  1.00453.51           C  
ATOM   1148  O4'  DC C  39      33.576  34.911 -43.346  1.00462.33           O  
ATOM   1149  C3'  DC C  39      34.626  32.750 -43.367  1.00448.91           C  
ATOM   1150  O3'  DC C  39      35.156  32.326 -42.068  1.00440.36           O  
ATOM   1151  C2'  DC C  39      33.111  32.611 -43.430  1.00452.09           C  
ATOM   1152  C1'  DC C  39      32.641  33.956 -42.893  1.00455.37           C  
ATOM   1153  N1   DC C  39      31.284  34.324 -43.393  1.00459.10           N  
ATOM   1154  C2   DC C  39      30.254  34.583 -42.480  1.00447.75           C  
ATOM   1155  O2   DC C  39      30.496  34.534 -41.268  1.00442.41           O  
ATOM   1156  N3   DC C  39      29.021  34.892 -42.954  1.00448.51           N  
ATOM   1157  C4   DC C  39      28.801  34.934 -44.270  1.00459.73           C  
ATOM   1158  N4   DC C  39      27.570  35.244 -44.689  1.00450.36           N  
ATOM   1159  C5   DC C  39      29.835  34.662 -45.214  1.00468.83           C  
ATOM   1160  C6   DC C  39      31.047  34.360 -44.736  1.00466.08           C  
ATOM   1161  P    DG C  40      35.294  30.753 -41.706  1.00436.23           P  
ATOM   1162  OP1  DG C  40      36.569  30.565 -40.977  1.00424.31           O  
ATOM   1163  OP2  DG C  40      35.057  29.961 -42.936  1.00433.95           O1-
ATOM   1164  O5'  DG C  40      34.072  30.458 -40.694  1.00435.66           O  
ATOM   1165  C5'  DG C  40      34.122  30.921 -39.334  1.00429.68           C  
ATOM   1166  C4'  DG C  40      32.827  30.615 -38.563  1.00421.41           C  
ATOM   1167  O4'  DG C  40      31.709  31.395 -39.087  1.00421.36           O  
ATOM   1168  C3'  DG C  40      32.353  29.148 -38.554  1.00415.51           C  
ATOM   1169  O3'  DG C  40      31.904  28.812 -37.224  1.00409.39           O  
ATOM   1170  C2'  DG C  40      31.199  29.177 -39.551  1.00411.66           C  
ATOM   1171  C1'  DG C  40      30.597  30.536 -39.248  1.00411.13           C  
ATOM   1172  N9   DG C  40      29.739  31.052 -40.316  1.00410.84           N  
ATOM   1173  C8   DG C  40      30.001  31.047 -41.666  1.00414.57           C  
ATOM   1174  N7   DG C  40      29.053  31.577 -42.385  1.00415.18           N  
ATOM   1175  C5   DG C  40      28.098  31.957 -41.455  1.00407.01           C  
ATOM   1176  C6   DG C  40      26.852  32.586 -41.646  1.00404.41           C  
ATOM   1177  O6   DG C  40      26.333  32.944 -42.713  1.00405.72           O  
ATOM   1178  N1   DG C  40      26.192  32.793 -40.436  1.00401.47           N  
ATOM   1179  C2   DG C  40      26.680  32.437 -39.199  1.00395.85           C  
ATOM   1180  N2   DG C  40      25.899  32.718 -38.146  1.00393.68           N  
ATOM   1181  N3   DG C  40      27.850  31.848 -39.008  1.00394.20           N  
ATOM   1182  C4   DG C  40      28.503  31.640 -40.175  1.00404.16           C  
ATOM   1183  P    DC C  41      31.083  27.466 -36.876  1.00400.41           P  
ATOM   1184  OP1  DC C  41      32.014  26.602 -36.124  1.00405.36           O  
ATOM   1185  OP2  DC C  41      30.347  26.882 -38.022  1.00397.99           O1-
ATOM   1186  O5'  DC C  41      30.016  27.997 -35.825  1.00388.49           O  
ATOM   1187  C5'  DC C  41      29.896  29.399 -35.579  1.00386.24           C  
ATOM   1188  C4'  DC C  41      28.592  29.678 -34.874  1.00373.26           C  
ATOM   1189  O4'  DC C  41      27.628  30.203 -35.819  1.00375.57           O  
ATOM   1190  C3'  DC C  41      27.949  28.440 -34.280  1.00370.06           C  
ATOM   1191  O3'  DC C  41      27.215  28.777 -33.122  1.00362.21           O  
ATOM   1192  C2'  DC C  41      27.048  27.932 -35.411  1.00367.61           C  
ATOM   1193  C1'  DC C  41      26.666  29.212 -36.149  1.00370.14           C  
ATOM   1194  N1   DC C  41      26.658  29.055 -37.622  1.00372.62           N  
ATOM   1195  C2   DC C  41      25.513  29.382 -38.347  1.00367.78           C  
ATOM   1196  O2   DC C  41      24.520  29.796 -37.745  1.00362.34           O  
ATOM   1197  N3   DC C  41      25.528  29.241 -39.694  1.00374.39           N  
ATOM   1198  C4   DC C  41      26.625  28.791 -40.306  1.00382.92           C  
ATOM   1199  N4   DC C  41      26.594  28.669 -41.636  1.00380.74           N  
ATOM   1200  C5   DC C  41      27.798  28.446 -39.580  1.00388.38           C  
ATOM   1201  C6   DC C  41      27.770  28.594 -38.253  1.00381.44           C  
ATOM   1202  P    DG C  42      26.600  27.617 -32.203  1.00356.66           P  
ATOM   1203  OP1  DG C  42      26.632  28.058 -30.786  1.00349.37           O  
ATOM   1204  OP2  DG C  42      27.292  26.358 -32.573  1.00355.20           O1-
ATOM   1205  O5'  DG C  42      25.086  27.533 -32.712  1.00355.36           O  
ATOM   1206  C5'  DG C  42      24.453  28.683 -33.303  1.00352.93           C  
ATOM   1207  C4'  DG C  42      23.137  28.279 -33.928  1.00349.64           C  
ATOM   1208  O4'  DG C  42      23.260  28.221 -35.377  1.00344.82           O  
ATOM   1209  C3'  DG C  42      22.666  26.891 -33.505  1.00350.59           C  
ATOM   1210  O3'  DG C  42      21.271  26.905 -33.308  1.00355.74           O  
ATOM   1211  C2'  DG C  42      23.061  26.029 -34.698  1.00346.60           C  
ATOM   1212  C1'  DG C  42      22.744  26.985 -35.806  1.00345.62           C  
ATOM   1213  N9   DG C  42      23.337  26.627 -37.065  1.00343.88           N  
ATOM   1214  C8   DG C  42      24.357  25.733 -37.289  1.00348.11           C  
ATOM   1215  N7   DG C  42      24.657  25.612 -38.549  1.00353.04           N  
ATOM   1216  C5   DG C  42      23.771  26.474 -39.190  1.00351.02           C  
ATOM   1217  C6   DG C  42      23.613  26.769 -40.561  1.00357.31           C  
ATOM   1218  O6   DG C  42      24.246  26.317 -41.521  1.00361.06           O  
ATOM   1219  N1   DG C  42      22.601  27.695 -40.771  1.00357.29           N  
ATOM   1220  C2   DG C  42      21.838  28.259 -39.783  1.00357.38           C  
ATOM   1221  N2   DG C  42      20.912  29.128 -40.175  1.00362.97           N  
ATOM   1222  N3   DG C  42      21.977  27.996 -38.502  1.00349.70           N  
ATOM   1223  C4   DG C  42      22.956  27.095 -38.282  1.00346.97           C  
ATOM   1224  P    DG C  43      20.528  25.616 -32.711  1.00356.89           P  
ATOM   1225  OP1  DG C  43      19.899  25.988 -31.421  1.00358.10           O  
ATOM   1226  OP2  DG C  43      21.438  24.455 -32.797  1.00351.55           O1-
ATOM   1227  O5'  DG C  43      19.386  25.339 -33.771  1.00373.98           O  
ATOM   1228  C5'  DG C  43      18.405  26.303 -34.002  1.00379.45           C  
ATOM   1229  C4'  DG C  43      17.499  25.830 -35.108  1.00392.14           C  
ATOM   1230  O4'  DG C  43      18.203  25.950 -36.351  1.00383.72           O  
ATOM   1231  C3'  DG C  43      17.055  24.380 -34.964  1.00394.73           C  
ATOM   1232  O3'  DG C  43      15.663  24.338 -34.662  1.00436.09           O  
ATOM   1233  C2'  DG C  43      17.379  23.712 -36.300  1.00384.59           C  
ATOM   1234  C1'  DG C  43      18.105  24.785 -37.111  1.00372.48           C  
ATOM   1235  N9   DG C  43      19.449  24.424 -37.513  1.00352.44           N  
ATOM   1236  C8   DG C  43      20.519  24.127 -36.700  1.00343.84           C  
ATOM   1237  N7   DG C  43      21.602  23.859 -37.367  1.00343.10           N  
ATOM   1238  C5   DG C  43      21.218  24.001 -38.692  1.00337.98           C  
ATOM   1239  C6   DG C  43      21.951  23.837 -39.860  1.00336.55           C  
ATOM   1240  O6   DG C  43      23.133  23.523 -39.962  1.00340.10           O  
ATOM   1241  N1   DG C  43      21.183  24.081 -41.000  1.00334.95           N  
ATOM   1242  C2   DG C  43      19.866  24.432 -40.995  1.00336.36           C  
ATOM   1243  N2   DG C  43      19.285  24.623 -42.185  1.00328.42           N  
ATOM   1244  N3   DG C  43      19.165  24.586 -39.897  1.00343.15           N  
ATOM   1245  C4   DG C  43      19.904  24.354 -38.788  1.00343.35           C  
ATOM   1246  P    DC C  44      15.128  25.149 -33.383  1.00436.71           P  
ATOM   1247  OP1  DC C  44      14.795  26.527 -33.797  1.00437.35           O  
ATOM   1248  OP2  DC C  44      16.117  24.936 -32.304  1.00440.93           O1-
ATOM   1249  O5'  DC C  44      13.772  24.414 -32.966  1.00442.39           O  
ATOM   1250  C5'  DC C  44      12.788  25.131 -32.215  1.00445.28           C  
ATOM   1251  C4'  DC C  44      12.525  24.477 -30.868  1.00448.47           C  
ATOM   1252  O4'  DC C  44      11.140  24.023 -30.808  1.00436.19           O  
ATOM   1253  C3'  DC C  44      13.389  23.260 -30.561  1.00453.26           C  
ATOM   1254  O3'  DC C  44      14.538  23.664 -29.802  1.00470.08           O  
ATOM   1255  C2'  DC C  44      12.443  22.380 -29.744  1.00446.06           C  
ATOM   1256  C1'  DC C  44      11.093  22.671 -30.406  1.00438.10           C  
ATOM   1257  N1   DC C  44      10.817  21.843 -31.616  1.00429.72           N  
ATOM   1258  C2   DC C  44      10.694  20.454 -31.508  1.00395.59           C  
ATOM   1259  O2   DC C  44      10.817  19.914 -30.401  1.00395.89           O  
ATOM   1260  N3   DC C  44      10.445  19.736 -32.626  1.00371.42           N  
ATOM   1261  C4   DC C  44      10.319  20.355 -33.799  1.00369.06           C  
ATOM   1262  N4   DC C  44      10.072  19.612 -34.871  1.00358.24           N  
ATOM   1263  C5   DC C  44      10.439  21.760 -33.927  1.00394.70           C  
ATOM   1264  C6   DC C  44      10.679  22.458 -32.826  1.00418.88           C  
ATOM   1265  P    DG C  45      15.822  22.702 -29.669  1.00482.46           P  
ATOM   1266  OP1  DG C  45      15.772  22.099 -28.318  1.00489.56           O  
ATOM   1267  OP2  DG C  45      17.016  23.494 -30.056  1.00484.46           O1-
ATOM   1268  O5'  DG C  45      15.579  21.565 -30.779  1.00476.42           O  
ATOM   1269  C5'  DG C  45      16.294  20.331 -30.717  1.00479.92           C  
ATOM   1270  C4'  DG C  45      15.637  19.385 -29.732  1.00482.22           C  
ATOM   1271  O4'  DG C  45      14.292  19.089 -30.161  1.00474.80           O  
ATOM   1272  C3'  DG C  45      16.274  18.034 -29.636  1.00486.06           C  
ATOM   1273  O3'  DG C  45      15.788  17.400 -28.483  1.00491.54           O  
ATOM   1274  C2'  DG C  45      15.743  17.380 -30.904  1.00478.33           C  
ATOM   1275  C1'  DG C  45      14.309  17.913 -30.946  1.00472.54           C  
ATOM   1276  N9   DG C  45      13.863  18.268 -32.284  1.00394.28           N  
ATOM   1277  C8   DG C  45      14.011  19.481 -32.908  1.00401.66           C  
ATOM   1278  N7   DG C  45      13.506  19.514 -34.107  1.00382.68           N  
ATOM   1279  C5   DG C  45      12.985  18.244 -34.286  1.00364.95           C  
ATOM   1280  C6   DG C  45      12.316  17.685 -35.394  1.00352.11           C  
ATOM   1281  O6   DG C  45      12.036  18.227 -36.471  1.00343.22           O  
ATOM   1282  N1   DG C  45      11.952  16.364 -35.161  1.00332.34           N  
ATOM   1283  C2   DG C  45      12.209  15.671 -34.003  1.00334.19           C  
ATOM   1284  N2   DG C  45      11.780  14.405 -33.959  1.00319.50           N  
ATOM   1285  N3   DG C  45      12.833  16.184 -32.957  1.00349.15           N  
ATOM   1286  C4   DG C  45      13.193  17.468 -33.169  1.00368.23           C  
ATOM   1287  P    DC C  46      16.500  16.076 -27.948  1.00437.51           P  
ATOM   1288  OP1  DC C  46      15.948  15.767 -26.612  1.00425.80           O  
ATOM   1289  OP2  DC C  46      17.952  16.225 -28.147  1.00455.19           O1-
ATOM   1290  O5'  DC C  46      16.014  14.982 -28.975  1.00387.30           O  
ATOM   1291  C5'  DC C  46      14.666  14.691 -29.054  1.00371.59           C  
ATOM   1292  C4'  DC C  46      14.461  13.384 -29.769  1.00341.02           C  
ATOM   1293  O4'  DC C  46      14.052  13.645 -31.131  1.00329.92           O  
ATOM   1294  C3'  DC C  46      15.702  12.496 -29.860  1.00323.57           C  
ATOM   1295  O3'  DC C  46      15.317  11.132 -29.679  1.00312.96           O  
ATOM   1296  C2'  DC C  46      16.195  12.766 -31.280  1.00311.03           C  
ATOM   1297  C1'  DC C  46      14.878  12.929 -32.011  1.00308.66           C  
ATOM   1298  N1   DC C  46      14.972  13.708 -33.225  1.00311.33           N  
ATOM   1299  C2   DC C  46      14.409  13.214 -34.396  1.00295.04           C  
ATOM   1300  O2   DC C  46      13.867  12.107 -34.390  1.00286.48           O  
ATOM   1301  N3   DC C  46      14.475  13.964 -35.512  1.00295.49           N  
ATOM   1302  C4   DC C  46      15.074  15.149 -35.485  1.00306.40           C  
ATOM   1303  N4   DC C  46      15.115  15.848 -36.623  1.00303.24           N  
ATOM   1304  C5   DC C  46      15.650  15.674 -34.292  1.00317.65           C  
ATOM   1305  C6   DC C  46      15.572  14.924 -33.194  1.00318.00           C  
ATOM   1306  P    DA C  47      16.320  10.049 -29.040  1.00314.46           P  
ATOM   1307  OP1  DA C  47      15.576   9.336 -27.974  1.00306.98           O  
ATOM   1308  OP2  DA C  47      17.593  10.717 -28.698  1.00318.14           O1-
ATOM   1309  O5'  DA C  47      16.549   9.037 -30.251  1.00293.43           O  
ATOM   1310  C5'  DA C  47      15.418   8.429 -30.824  1.00282.65           C  
ATOM   1311  C4'  DA C  47      15.490   8.388 -32.341  1.00272.92           C  
ATOM   1312  O4'  DA C  47      15.648   9.707 -32.924  1.00274.57           O  
ATOM   1313  C3'  DA C  47      16.614   7.535 -32.940  1.00266.02           C  
ATOM   1314  O3'  DA C  47      16.012   6.427 -33.577  1.00267.33           O  
ATOM   1315  C2'  DA C  47      17.288   8.485 -33.952  1.00262.49           C  
ATOM   1316  C1'  DA C  47      16.172   9.482 -34.198  1.00270.43           C  
ATOM   1317  N9   DA C  47      16.596  10.728 -34.825  1.00274.13           N  
ATOM   1318  C8   DA C  47      17.538  11.600 -34.380  1.00279.81           C  
ATOM   1319  N7   DA C  47      17.721  12.632 -35.175  1.00283.07           N  
ATOM   1320  C5   DA C  47      16.849  12.407 -36.223  1.00279.92           C  
ATOM   1321  C6   DA C  47      16.555  13.132 -37.403  1.00277.89           C  
ATOM   1322  N6   DA C  47      17.149  14.288 -37.735  1.00275.79           N  
ATOM   1323  N1   DA C  47      15.615  12.622 -38.225  1.00276.48           N  
ATOM   1324  C2   DA C  47      15.033  11.464 -37.896  1.00276.22           C  
ATOM   1325  N3   DA C  47      15.217  10.707 -36.820  1.00275.02           N  
ATOM   1326  C4   DA C  47      16.151  11.234 -36.022  1.00276.66           C  
ATOM   1327  P    DG C  48      16.882   5.220 -34.178  1.00270.75           P  
ATOM   1328  OP1  DG C  48      16.294   3.971 -33.633  1.00264.66           O  
ATOM   1329  OP2  DG C  48      18.306   5.531 -33.919  1.00269.78           O1-
ATOM   1330  O5'  DG C  48      16.617   5.317 -35.772  1.00263.02           O  
ATOM   1331  C5'  DG C  48      15.714   4.404 -36.430  1.00256.68           C  
ATOM   1332  C4'  DG C  48      15.331   4.878 -37.842  1.00248.33           C  
ATOM   1333  O4'  DG C  48      14.915   6.269 -37.816  1.00248.87           O  
ATOM   1334  C3'  DG C  48      16.435   4.815 -38.887  1.00241.73           C  
ATOM   1335  O3'  DG C  48      16.461   3.545 -39.485  1.00221.97           O  
ATOM   1336  C2'  DG C  48      15.988   5.881 -39.876  1.00239.54           C  
ATOM   1337  C1'  DG C  48      15.452   6.948 -38.928  1.00247.21           C  
ATOM   1338  N9   DG C  48      16.486   7.858 -38.460  1.00257.69           N  
ATOM   1339  C8   DG C  48      17.257   7.744 -37.315  1.00258.14           C  
ATOM   1340  N7   DG C  48      18.114   8.719 -37.169  1.00263.91           N  
ATOM   1341  C5   DG C  48      17.894   9.514 -38.282  1.00268.65           C  
ATOM   1342  C6   DG C  48      18.521  10.720 -38.681  1.00276.65           C  
ATOM   1343  O6   DG C  48      19.429  11.333 -38.098  1.00282.78           O  
ATOM   1344  N1   DG C  48      17.983  11.188 -39.881  1.00276.69           N  
ATOM   1345  C2   DG C  48      16.979  10.580 -40.605  1.00271.61           C  
ATOM   1346  N2   DG C  48      16.584  11.168 -41.721  1.00273.31           N  
ATOM   1347  N3   DG C  48      16.394   9.457 -40.238  1.00265.04           N  
ATOM   1348  C4   DG C  48      16.900   8.989 -39.080  1.00265.37           C  
ATOM   1349  P    DC C  49      17.412   3.287 -40.742  1.00211.07           P  
ATOM   1350  OP1  DC C  49      17.772   1.863 -40.804  1.00209.34           O  
ATOM   1351  OP2  DC C  49      18.494   4.270 -40.679  1.00222.77           O1-
ATOM   1352  O5'  DC C  49      16.497   3.640 -41.980  1.00212.35           O  
ATOM   1353  C5'  DC C  49      17.049   3.607 -43.253  1.00219.82           C  
ATOM   1354  C4'  DC C  49      17.051   4.988 -43.851  1.00228.98           C  
ATOM   1355  O4'  DC C  49      17.248   5.971 -42.809  1.00234.39           O  
ATOM   1356  C3'  DC C  49      18.166   5.263 -44.841  1.00235.92           C  
ATOM   1357  O3'  DC C  49      17.830   4.725 -46.154  1.00236.79           O  
ATOM   1358  C2'  DC C  49      18.177   6.794 -44.842  1.00240.42           C  
ATOM   1359  C1'  DC C  49      17.793   7.148 -43.393  1.00242.11           C  
ATOM   1360  N1   DC C  49      18.961   7.604 -42.568  1.00250.11           N  
ATOM   1361  C2   DC C  49      19.617   8.819 -42.862  1.00262.93           C  
ATOM   1362  O2   DC C  49      19.210   9.521 -43.796  1.00263.62           O  
ATOM   1363  N3   DC C  49      20.680   9.194 -42.101  1.00269.22           N  
ATOM   1364  C4   DC C  49      21.089   8.415 -41.100  1.00264.24           C  
ATOM   1365  N4   DC C  49      22.138   8.823 -40.374  1.00265.86           N  
ATOM   1366  C5   DC C  49      20.437   7.179 -40.798  1.00252.74           C  
ATOM   1367  C6   DC C  49      19.396   6.819 -41.554  1.00247.86           C  
ATOM   1368  P    DC C  50      18.936   4.006 -47.089  1.00220.84           P  
ATOM   1369  OP1  DC C  50      18.258   3.336 -48.221  1.00212.68           O  
ATOM   1370  OP2  DC C  50      19.863   3.269 -46.218  1.00223.07           O1-
ATOM   1371  O5'  DC C  50      19.765   5.194 -47.732  1.00229.94           O  
ATOM   1372  C5'  DC C  50      19.375   5.722 -48.955  1.00226.79           C  
ATOM   1373  C4'  DC C  50      20.013   7.061 -49.123  1.00230.58           C  
ATOM   1374  O4'  DC C  50      20.331   7.600 -47.807  1.00240.27           O  
ATOM   1375  C3'  DC C  50      21.316   7.033 -49.895  1.00236.97           C  
ATOM   1376  O3'  DC C  50      21.349   8.142 -50.744  1.00240.91           O  
ATOM   1377  C2'  DC C  50      22.375   7.126 -48.795  1.00251.81           C  
ATOM   1378  C1'  DC C  50      21.673   8.013 -47.787  1.00253.08           C  
ATOM   1379  N1   DC C  50      22.218   7.907 -46.387  1.00259.42           N  
ATOM   1380  C2   DC C  50      22.900   8.999 -45.836  1.00271.06           C  
ATOM   1381  O2   DC C  50      23.025  10.034 -46.506  1.00273.12           O  
ATOM   1382  N3   DC C  50      23.394   8.904 -44.578  1.00276.08           N  
ATOM   1383  C4   DC C  50      23.236   7.782 -43.882  1.00272.22           C  
ATOM   1384  N4   DC C  50      23.745   7.741 -42.643  1.00274.87           N  
ATOM   1385  C5   DC C  50      22.550   6.653 -44.423  1.00262.02           C  
ATOM   1386  C6   DC C  50      22.063   6.756 -45.670  1.00255.21           C  
ATOM   1387  P    DG C  51      22.227   8.126 -52.085  1.00248.98           P  
ATOM   1388  OP1  DG C  51      21.348   8.538 -53.206  1.00242.15           O  
ATOM   1389  OP2  DG C  51      22.884   6.803 -52.169  1.00239.88           O1-
ATOM   1390  O5'  DG C  51      23.306   9.295 -51.807  1.00253.64           O  
ATOM   1391  C5'  DG C  51      22.861  10.531 -51.163  1.00252.42           C  
ATOM   1392  C4'  DG C  51      24.020  11.362 -50.628  1.00251.55           C  
ATOM   1393  O4'  DG C  51      24.034  11.342 -49.179  1.00254.54           O  
ATOM   1394  C3'  DG C  51      25.397  10.874 -51.010  1.00248.82           C  
ATOM   1395  O3'  DG C  51      25.731  11.311 -52.302  1.00240.98           O  
ATOM   1396  C2'  DG C  51      26.235  11.575 -49.971  1.00254.14           C  
ATOM   1397  C1'  DG C  51      25.374  11.420 -48.740  1.00258.90           C  
ATOM   1398  N9   DG C  51      25.689  10.232 -47.968  1.00268.06           N  
ATOM   1399  C8   DG C  51      25.116   8.982 -48.079  1.00269.90           C  
ATOM   1400  N7   DG C  51      25.605   8.108 -47.244  1.00276.05           N  
ATOM   1401  C5   DG C  51      26.575   8.816 -46.557  1.00283.13           C  
ATOM   1402  C6   DG C  51      27.440   8.399 -45.528  1.00295.88           C  
ATOM   1403  O6   DG C  51      27.536   7.269 -45.004  1.00301.42           O  
ATOM   1404  N1   DG C  51      28.264   9.438 -45.112  1.00303.37           N  
ATOM   1405  C2   DG C  51      28.251  10.717 -45.611  1.00296.81           C  
ATOM   1406  N2   DG C  51      29.140  11.563 -45.072  1.00303.34           N  
ATOM   1407  N3   DG C  51      27.454  11.124 -46.586  1.00286.83           N  
ATOM   1408  C4   DG C  51      26.637  10.126 -46.999  1.00279.63           C  
ATOM   1409  P    DG C  52      26.894  10.564 -53.116  1.00228.38           P  
ATOM   1410  OP1  DG C  52      27.025  11.193 -54.443  1.00220.54           O  
ATOM   1411  OP2  DG C  52      26.654   9.117 -52.962  1.00230.32           O1-
ATOM   1412  O5'  DG C  52      28.225  10.880 -52.307  1.00233.87           O  
ATOM   1413  C5'  DG C  52      28.760  12.184 -52.289  1.00237.76           C  
ATOM   1414  C4'  DG C  52      29.504  12.371 -50.998  1.00246.01           C  
ATOM   1415  O4'  DG C  52      29.027  11.369 -50.097  1.00248.07           O  
ATOM   1416  C3'  DG C  52      30.997  12.124 -51.105  1.00255.35           C  
ATOM   1417  O3'  DG C  52      31.711  13.340 -51.048  1.00257.97           O  
ATOM   1418  C2'  DG C  52      31.330  11.221 -49.912  1.00265.94           C  
ATOM   1419  C1'  DG C  52      30.008  11.072 -49.185  1.00262.92           C  
ATOM   1420  N9   DG C  52      29.796   9.723 -48.720  1.00267.59           N  
ATOM   1421  C8   DG C  52      29.188   8.667 -49.377  1.00263.79           C  
ATOM   1422  N7   DG C  52      29.180   7.566 -48.678  1.00268.48           N  
ATOM   1423  C5   DG C  52      29.826   7.921 -47.508  1.00276.98           C  
ATOM   1424  C6   DG C  52      30.120   7.148 -46.374  1.00288.07           C  
ATOM   1425  O6   DG C  52      29.849   5.951 -46.166  1.00294.20           O  
ATOM   1426  N1   DG C  52      30.780   7.906 -45.406  1.00295.41           N  
ATOM   1427  C2   DG C  52      31.125   9.236 -45.531  1.00289.91           C  
ATOM   1428  N2   DG C  52      31.761   9.780 -44.489  1.00297.69           N  
ATOM   1429  N3   DG C  52      30.857   9.970 -46.595  1.00283.03           N  
ATOM   1430  C4   DG C  52      30.208   9.245 -47.535  1.00276.82           C  
ATOM   1431  P    DA C  53      33.289  13.318 -51.319  1.00256.05           P  
ATOM   1432  OP1  DA C  53      33.734  14.609 -51.886  1.00263.97           O  
ATOM   1433  OP2  DA C  53      33.524  12.106 -52.123  1.00258.70           O1-
ATOM   1434  O5'  DA C  53      33.948  12.988 -49.881  1.00266.96           O  
ATOM   1435  C5'  DA C  53      33.473  13.596 -48.649  1.00272.54           C  
ATOM   1436  C4'  DA C  53      34.507  13.433 -47.531  1.00276.98           C  
ATOM   1437  O4'  DA C  53      34.129  12.333 -46.649  1.00279.28           O  
ATOM   1438  C3'  DA C  53      35.922  13.117 -48.020  1.00280.17           C  
ATOM   1439  O3'  DA C  53      36.902  13.818 -47.257  1.00285.41           O  
ATOM   1440  C2'  DA C  53      36.026  11.611 -47.828  1.00279.46           C  
ATOM   1441  C1'  DA C  53      35.188  11.392 -46.578  1.00281.82           C  
ATOM   1442  N9   DA C  53      34.626  10.055 -46.552  1.00286.77           N  
ATOM   1443  C8   DA C  53      34.074   9.405 -47.614  1.00287.66           C  
ATOM   1444  N7   DA C  53      33.655   8.197 -47.342  1.00288.81           N  
ATOM   1445  C5   DA C  53      33.966   8.028 -46.004  1.00287.35           C  
ATOM   1446  C6   DA C  53      33.773   6.950 -45.120  1.00284.47           C  
ATOM   1447  N6   DA C  53      33.196   5.792 -45.492  1.00281.87           N  
ATOM   1448  N1   DA C  53      34.205   7.106 -43.838  1.00283.88           N  
ATOM   1449  C2   DA C  53      34.782   8.271 -43.482  1.00289.05           C  
ATOM   1450  N3   DA C  53      35.008   9.357 -44.228  1.00289.80           N  
ATOM   1451  C4   DA C  53      34.575   9.165 -45.493  1.00286.71           C  
ATOM   1452  P    DC C  54      38.448  13.391 -47.367  1.00281.48           P  
ATOM   1453  OP1  DC C  54      39.337  14.504 -46.963  1.00282.12           O  
ATOM   1454  OP2  DC C  54      38.678  12.788 -48.700  1.00277.82           O1-
ATOM   1455  O5'  DC C  54      38.535  12.177 -46.358  1.00269.03           O  
ATOM   1456  C5'  DC C  54      38.390  12.338 -44.958  1.00273.40           C  
ATOM   1457  C4'  DC C  54      39.105  11.181 -44.353  1.00276.74           C  
ATOM   1458  O4'  DC C  54      38.228  10.024 -44.424  1.00275.75           O  
ATOM   1459  C3'  DC C  54      40.341  10.834 -45.191  1.00276.12           C  
ATOM   1460  O3'  DC C  54      41.505  10.729 -44.414  1.00281.47           O  
ATOM   1461  C2'  DC C  54      39.999   9.520 -45.883  1.00272.58           C  
ATOM   1462  C1'  DC C  54      38.930   8.932 -44.988  1.00274.84           C  
ATOM   1463  N1   DC C  54      37.993   8.030 -45.752  1.00272.15           N  
ATOM   1464  C2   DC C  54      37.613   6.803 -45.201  1.00273.38           C  
ATOM   1465  O2   DC C  54      38.004   6.500 -44.067  1.00277.76           O  
ATOM   1466  N3   DC C  54      36.799   5.985 -45.917  1.00270.65           N  
ATOM   1467  C4   DC C  54      36.391   6.338 -47.136  1.00266.48           C  
ATOM   1468  N4   DC C  54      35.588   5.489 -47.790  1.00264.40           N  
ATOM   1469  C5   DC C  54      36.793   7.570 -47.735  1.00269.52           C  
ATOM   1470  C6   DC C  54      37.595   8.373 -47.018  1.00272.72           C  
ATOM   1471  P    DA C  55      42.942  10.758 -45.143  1.00255.21           P  
ATOM   1472  OP1  DA C  55      43.259  12.159 -45.488  1.00266.18           O  
ATOM   1473  OP2  DA C  55      42.996   9.735 -46.208  1.00250.70           O1-
ATOM   1474  O5'  DA C  55      43.933  10.257 -44.008  1.00246.13           O  
ATOM   1475  C5'  DA C  55      43.411   9.542 -42.902  1.00238.71           C  
ATOM   1476  C4'  DA C  55      43.446   8.036 -43.134  1.00228.78           C  
ATOM   1477  O4'  DA C  55      42.588   7.625 -44.232  1.00234.06           O  
ATOM   1478  C3'  DA C  55      44.818   7.417 -43.409  1.00218.33           C  
ATOM   1479  O3'  DA C  55      45.056   6.377 -42.496  1.00212.53           O  
ATOM   1480  C2'  DA C  55      44.682   6.860 -44.831  1.00219.49           C  
ATOM   1481  C1'  DA C  55      43.200   6.529 -44.871  1.00224.52           C  
ATOM   1482  N9   DA C  55      42.649   6.411 -46.217  1.00230.69           N  
ATOM   1483  C8   DA C  55      43.082   7.058 -47.341  1.00236.38           C  
ATOM   1484  N7   DA C  55      42.386   6.780 -48.416  1.00240.08           N  
ATOM   1485  C5   DA C  55      41.423   5.883 -47.969  1.00236.21           C  
ATOM   1486  C6   DA C  55      40.373   5.208 -48.627  1.00233.06           C  
ATOM   1487  N6   DA C  55      40.116   5.347 -49.940  1.00234.42           N  
ATOM   1488  N1   DA C  55      39.598   4.380 -47.880  1.00231.94           N  
ATOM   1489  C2   DA C  55      39.861   4.248 -46.573  1.00231.94           C  
ATOM   1490  N3   DA C  55      40.813   4.828 -45.848  1.00229.59           N  
ATOM   1491  C4   DA C  55      41.567   5.643 -46.615  1.00232.75           C  
ATOM   1492  P    DG C  56      44.089   6.138 -41.233  1.00195.91           P  
ATOM   1493  OP1  DG C  56      42.693   5.843 -41.618  1.00205.60           O  
ATOM   1494  OP2  DG C  56      44.365   7.187 -40.223  1.00192.64           O1-
ATOM   1495  O5'  DG C  56      44.564   4.713 -40.711  1.00202.73           O  
ATOM   1496  C5'  DG C  56      43.580   3.794 -40.207  1.00200.72           C  
ATOM   1497  C4'  DG C  56      43.469   2.515 -41.038  1.00195.38           C  
ATOM   1498  O4'  DG C  56      43.077   2.831 -42.401  1.00197.01           O  
ATOM   1499  C3'  DG C  56      44.761   1.675 -41.174  1.00188.68           C  
ATOM   1500  O3'  DG C  56      44.403   0.300 -41.269  1.00183.79           O  
ATOM   1501  C2'  DG C  56      45.284   2.167 -42.506  1.00191.83           C  
ATOM   1502  C1'  DG C  56      43.969   2.117 -43.219  1.00194.55           C  
ATOM   1503  N9   DG C  56      43.939   2.603 -44.559  1.00199.34           N  
ATOM   1504  C8   DG C  56      44.766   3.538 -45.147  1.00203.73           C  
ATOM   1505  N7   DG C  56      44.468   3.752 -46.396  1.00208.92           N  
ATOM   1506  C5   DG C  56      43.399   2.899 -46.635  1.00209.02           C  
ATOM   1507  C6   DG C  56      42.638   2.670 -47.808  1.00211.98           C  
ATOM   1508  O6   DG C  56      42.772   3.203 -48.919  1.00215.92           O  
ATOM   1509  N1   DG C  56      41.648   1.718 -47.593  1.00205.96           N  
ATOM   1510  C2   DG C  56      41.406   1.062 -46.418  1.00203.85           C  
ATOM   1511  N2   DG C  56      40.409   0.172 -46.411  1.00203.18           N  
ATOM   1512  N3   DG C  56      42.106   1.263 -45.316  1.00200.65           N  
ATOM   1513  C4   DG C  56      43.077   2.197 -45.512  1.00203.38           C  
ATOM   1514  P    DC C  57      45.513  -0.849 -41.205  1.00182.26           P  
ATOM   1515  OP1  DC C  57      45.890  -0.932 -39.781  1.00181.05           O  
ATOM   1516  OP2  DC C  57      46.566  -0.547 -42.205  1.00183.64           O1-
ATOM   1517  O5'  DC C  57      44.726  -2.178 -41.683  1.00178.44           O  
ATOM   1518  C5'  DC C  57      43.556  -2.651 -40.982  1.00170.94           C  
ATOM   1519  C4'  DC C  57      42.543  -3.253 -41.949  1.00168.41           C  
ATOM   1520  O4'  DC C  57      41.927  -2.172 -42.701  1.00172.20           O  
ATOM   1521  C3'  DC C  57      43.120  -4.148 -43.044  1.00168.46           C  
ATOM   1522  O3'  DC C  57      43.303  -5.482 -42.629  1.00165.78           O  
ATOM   1523  C2'  DC C  57      42.035  -4.031 -44.088  1.00172.78           C  
ATOM   1524  C1'  DC C  57      41.860  -2.533 -44.074  1.00178.12           C  
ATOM   1525  N1   DC C  57      42.957  -1.849 -44.806  1.00183.15           N  
ATOM   1526  C2   DC C  57      43.019  -1.939 -46.194  1.00186.12           C  
ATOM   1527  O2   DC C  57      42.139  -2.562 -46.799  1.00189.41           O  
ATOM   1528  N3   DC C  57      44.035  -1.322 -46.845  1.00192.35           N  
ATOM   1529  C4   DC C  57      44.968  -0.665 -46.157  1.00195.69           C  
ATOM   1530  N4   DC C  57      45.953  -0.074 -46.836  1.00206.46           N  
ATOM   1531  C5   DC C  57      44.933  -0.589 -44.743  1.00192.11           C  
ATOM   1532  C6   DC C  57      43.915  -1.174 -44.124  1.00184.36           C  
ATOM   1533  P    DG C  58      44.439  -6.362 -43.358  1.00161.69           P  
ATOM   1534  OP1  DG C  58      44.517  -7.710 -42.762  1.00162.38           O  
ATOM   1535  OP2  DG C  58      45.641  -5.543 -43.513  1.00174.82           O1-
ATOM   1536  O5'  DG C  58      43.925  -6.493 -44.834  1.00175.86           O  
ATOM   1537  C5'  DG C  58      42.884  -7.351 -45.077  1.00183.52           C  
ATOM   1538  C4'  DG C  58      42.815  -7.716 -46.537  1.00191.92           C  
ATOM   1539  O4'  DG C  58      42.152  -6.659 -47.290  1.00193.01           O  
ATOM   1540  C3'  DG C  58      44.141  -7.874 -47.249  1.00196.25           C  
ATOM   1541  O3'  DG C  58      44.781  -9.117 -46.926  1.00200.19           O  
ATOM   1542  C2'  DG C  58      43.626  -7.808 -48.678  1.00198.91           C  
ATOM   1543  C1'  DG C  58      42.797  -6.546 -48.543  1.00193.80           C  
ATOM   1544  N9   DG C  58      43.666  -5.418 -48.486  1.00193.39           N  
ATOM   1545  C8   DG C  58      44.084  -4.736 -47.369  1.00190.15           C  
ATOM   1546  N7   DG C  58      44.928  -3.804 -47.639  1.00194.73           N  
ATOM   1547  C5   DG C  58      45.087  -3.889 -49.008  1.00198.17           C  
ATOM   1548  C6   DG C  58      45.862  -3.118 -49.869  1.00211.78           C  
ATOM   1549  O6   DG C  58      46.611  -2.179 -49.575  1.00220.23           O  
ATOM   1550  N1   DG C  58      45.744  -3.548 -51.188  1.00208.59           N  
ATOM   1551  C2   DG C  58      44.950  -4.580 -51.619  1.00201.28           C  
ATOM   1552  N2   DG C  58      44.966  -4.839 -52.930  1.00200.62           N  
ATOM   1553  N3   DG C  58      44.211  -5.307 -50.816  1.00196.54           N  
ATOM   1554  C4   DG C  58      44.331  -4.898 -49.532  1.00197.50           C  
TER    1555       DG C  58                                                      
ATOM   1556  O5'  DT E   1      57.759  -1.730 -53.681  1.00379.43           O  
ATOM   1557  C5'  DT E   1      57.459  -0.557 -52.933  1.00379.43           C  
ATOM   1558  C4'  DT E   1      55.956  -0.361 -52.805  1.00379.43           C  
ATOM   1559  O4'  DT E   1      55.336  -1.606 -52.394  1.00379.43           O  
ATOM   1560  C3'  DT E   1      55.525   0.691 -51.780  1.00379.43           C  
ATOM   1561  O3'  DT E   1      54.438   1.454 -52.293  1.00379.43           O  
ATOM   1562  C2'  DT E   1      55.083  -0.156 -50.585  1.00379.43           C  
ATOM   1563  C1'  DT E   1      54.502  -1.375 -51.281  1.00379.43           C  
ATOM   1564  N1   DT E   1      54.504  -2.606 -50.438  1.00379.43           N  
ATOM   1565  C2   DT E   1      53.991  -3.771 -50.952  1.00379.43           C  
ATOM   1566  O2   DT E   1      53.519  -3.851 -52.071  1.00379.43           O  
ATOM   1567  N3   DT E   1      54.048  -4.850 -50.105  1.00379.43           N  
ATOM   1568  C4   DT E   1      54.558  -4.876 -48.821  1.00379.43           C  
ATOM   1569  O4   DT E   1      54.567  -5.897 -48.135  1.00379.43           O  
ATOM   1570  C5   DT E   1      55.084  -3.619 -48.347  1.00379.43           C  
ATOM   1571  C7   DT E   1      55.668  -3.519 -46.971  1.00379.43           C  
ATOM   1572  C6   DT E   1      55.034  -2.559 -49.169  1.00379.43           C  
ATOM   1573  P    DG E   2      54.668   2.823 -53.115  1.00374.19           P  
ATOM   1574  OP1  DG E   2      56.075   3.239 -52.949  1.00400.91           O  
ATOM   1575  OP2  DG E   2      53.561   3.731 -52.757  1.00377.28           O1-
ATOM   1576  O5'  DG E   2      54.424   2.447 -54.653  1.00334.77           O  
ATOM   1577  C5'  DG E   2      53.111   2.457 -55.187  1.00318.61           C  
ATOM   1578  C4'  DG E   2      52.471   1.091 -55.034  1.00314.25           C  
ATOM   1579  O4'  DG E   2      52.664   0.605 -53.693  1.00321.69           O  
ATOM   1580  C3'  DG E   2      50.979   1.062 -55.226  1.00286.72           C  
ATOM   1581  O3'  DG E   2      50.688   0.993 -56.628  1.00273.10           O  
ATOM   1582  C2'  DG E   2      50.586  -0.224 -54.475  1.00282.08           C  
ATOM   1583  C1'  DG E   2      51.673  -0.347 -53.391  1.00307.39           C  
ATOM   1584  N9   DG E   2      51.199  -0.135 -52.013  1.00297.56           N  
ATOM   1585  C8   DG E   2      51.304   1.011 -51.255  1.00311.11           C  
ATOM   1586  N7   DG E   2      50.787   0.893 -50.057  1.00294.59           N  
ATOM   1587  C5   DG E   2      50.316  -0.414 -50.013  1.00274.88           C  
ATOM   1588  C6   DG E   2      49.658  -1.125 -48.965  1.00259.54           C  
ATOM   1589  O6   DG E   2      49.343  -0.725 -47.830  1.00252.66           O  
ATOM   1590  N1   DG E   2      49.352  -2.426 -49.350  1.00246.43           N  
ATOM   1591  C2   DG E   2      49.645  -2.975 -50.579  1.00256.89           C  
ATOM   1592  N2   DG E   2      49.279  -4.243 -50.768  1.00248.16           N  
ATOM   1593  N3   DG E   2      50.258  -2.327 -51.558  1.00271.55           N  
ATOM   1594  C4   DG E   2      50.564  -1.058 -51.209  1.00281.72           C  
ATOM   1595  P    DC E   3      49.678   2.046 -57.291  1.00252.61           P  
ATOM   1596  OP1  DC E   3      50.126   2.326 -58.672  1.00253.17           O  
ATOM   1597  OP2  DC E   3      49.619   3.181 -56.355  1.00259.65           O1-
ATOM   1598  O5'  DC E   3      48.282   1.248 -57.291  1.00245.92           O  
ATOM   1599  C5'  DC E   3      48.077   0.188 -58.240  1.00242.31           C  
ATOM   1600  C4'  DC E   3      47.282  -1.003 -57.678  1.00240.67           C  
ATOM   1601  O4'  DC E   3      47.998  -1.667 -56.597  1.00238.31           O  
ATOM   1602  C3'  DC E   3      45.932  -0.719 -57.052  1.00237.83           C  
ATOM   1603  O3'  DC E   3      44.923  -0.356 -58.029  1.00242.60           O  
ATOM   1604  C2'  DC E   3      45.673  -2.091 -56.420  1.00234.05           C  
ATOM   1605  C1'  DC E   3      47.052  -2.403 -55.817  1.00233.97           C  
ATOM   1606  N1   DC E   3      47.133  -1.947 -54.425  1.00235.77           N  
ATOM   1607  C2   DC E   3      46.907  -2.843 -53.379  1.00228.61           C  
ATOM   1608  O2   DC E   3      46.697  -4.034 -53.632  1.00221.54           O  
ATOM   1609  N3   DC E   3      46.947  -2.373 -52.111  1.00228.64           N  
ATOM   1610  C4   DC E   3      47.175  -1.075 -51.889  1.00238.49           C  
ATOM   1611  N4   DC E   3      47.204  -0.646 -50.629  1.00238.02           N  
ATOM   1612  C5   DC E   3      47.382  -0.158 -52.946  1.00242.76           C  
ATOM   1613  C6   DC E   3      47.343  -0.631 -54.177  1.00241.60           C  
ATOM   1614  P    DG E   4      43.737   0.675 -57.632  1.00241.96           P  
ATOM   1615  OP1  DG E   4      42.968   0.968 -58.870  1.00238.86           O  
ATOM   1616  OP2  DG E   4      44.374   1.800 -56.894  1.00233.50           O1-
ATOM   1617  O5'  DG E   4      42.792  -0.156 -56.603  1.00225.79           O  
ATOM   1618  C5'  DG E   4      41.951  -1.244 -57.079  1.00214.76           C  
ATOM   1619  C4'  DG E   4      41.272  -1.994 -55.929  1.00202.55           C  
ATOM   1620  O4'  DG E   4      42.038  -1.840 -54.696  1.00204.90           O  
ATOM   1621  C3'  DG E   4      39.877  -1.516 -55.576  1.00193.55           C  
ATOM   1622  O3'  DG E   4      39.159  -2.601 -54.997  1.00194.40           O  
ATOM   1623  C2'  DG E   4      40.184  -0.437 -54.538  1.00192.56           C  
ATOM   1624  C1'  DG E   4      41.270  -1.132 -53.737  1.00198.42           C  
ATOM   1625  N9   DG E   4      42.167  -0.232 -52.990  1.00201.68           N  
ATOM   1626  C8   DG E   4      42.799   0.906 -53.461  1.00206.08           C  
ATOM   1627  N7   DG E   4      43.561   1.490 -52.569  1.00209.71           N  
ATOM   1628  C5   DG E   4      43.438   0.693 -51.436  1.00205.85           C  
ATOM   1629  C6   DG E   4      44.038   0.835 -50.156  1.00205.24           C  
ATOM   1630  O6   DG E   4      44.822   1.729 -49.768  1.00205.20           O  
ATOM   1631  N1   DG E   4      43.645  -0.194 -49.288  1.00202.33           N  
ATOM   1632  C2   DG E   4      42.788  -1.230 -49.624  1.00200.14           C  
ATOM   1633  N2   DG E   4      42.522  -2.123 -48.666  1.00194.86           N  
ATOM   1634  N3   DG E   4      42.221  -1.370 -50.821  1.00199.13           N  
ATOM   1635  C4   DG E   4      42.588  -0.376 -51.676  1.00202.73           C  
ATOM   1636  P    DC E   5      37.568  -2.743 -55.186  1.00184.90           P  
ATOM   1637  OP1  DC E   5      37.257  -4.072 -55.756  1.00187.60           O  
ATOM   1638  OP2  DC E   5      37.142  -1.523 -55.900  1.00180.32           O1-
ATOM   1639  O5'  DC E   5      36.989  -2.741 -53.679  1.00189.77           O  
ATOM   1640  C5'  DC E   5      36.764  -3.991 -52.974  1.00188.54           C  
ATOM   1641  C4'  DC E   5      37.167  -3.893 -51.499  1.00191.65           C  
ATOM   1642  O4'  DC E   5      38.270  -2.949 -51.336  1.00197.13           O  
ATOM   1643  C3'  DC E   5      36.065  -3.439 -50.518  1.00190.07           C  
ATOM   1644  O3'  DC E   5      35.964  -4.403 -49.387  1.00183.74           O  
ATOM   1645  C2'  DC E   5      36.530  -2.025 -50.098  1.00194.80           C  
ATOM   1646  C1'  DC E   5      38.044  -2.185 -50.166  1.00197.71           C  
ATOM   1647  N1   DC E   5      38.849  -0.874 -50.238  1.00200.41           N  
ATOM   1648  C2   DC E   5      39.703  -0.505 -49.167  1.00201.63           C  
ATOM   1649  O2   DC E   5      39.792  -1.238 -48.173  1.00201.41           O  
ATOM   1650  N3   DC E   5      40.416   0.647 -49.257  1.00203.16           N  
ATOM   1651  C4   DC E   5      40.308   1.414 -50.336  1.00204.38           C  
ATOM   1652  N4   DC E   5      41.037   2.538 -50.374  1.00208.75           N  
ATOM   1653  C5   DC E   5      39.450   1.064 -51.431  1.00201.71           C  
ATOM   1654  C6   DC E   5      38.745  -0.075 -51.339  1.00199.71           C  
ATOM   1655  P    DT E   6      35.444  -3.963 -47.924  1.00172.68           P  
ATOM   1656  OP1  DT E   6      35.356  -5.188 -47.079  1.00174.18           O  
ATOM   1657  OP2  DT E   6      34.293  -3.038 -48.076  1.00178.50           O1-
ATOM   1658  O5'  DT E   6      36.603  -2.998 -47.401  1.00188.87           O  
ATOM   1659  C5'  DT E   6      37.777  -3.498 -46.821  1.00191.65           C  
ATOM   1660  C4'  DT E   6      37.759  -3.151 -45.361  1.00193.22           C  
ATOM   1661  O4'  DT E   6      38.141  -1.759 -45.177  1.00201.44           O  
ATOM   1662  C3'  DT E   6      36.380  -3.291 -44.762  1.00189.52           C  
ATOM   1663  O3'  DT E   6      36.458  -3.810 -43.497  1.00190.67           O  
ATOM   1664  C2'  DT E   6      35.833  -1.868 -44.764  1.00194.03           C  
ATOM   1665  C1'  DT E   6      37.087  -1.031 -44.593  1.00200.61           C  
ATOM   1666  N1   DT E   6      36.976   0.247 -45.295  1.00205.39           N  
ATOM   1667  C2   DT E   6      37.797   1.294 -44.948  1.00207.99           C  
ATOM   1668  O2   DT E   6      38.633   1.228 -44.067  1.00208.14           O  
ATOM   1669  N3   DT E   6      37.599   2.423 -45.671  1.00215.26           N  
ATOM   1670  C4   DT E   6      36.683   2.609 -46.684  1.00213.90           C  
ATOM   1671  O4   DT E   6      36.581   3.662 -47.273  1.00220.87           O  
ATOM   1672  C5   DT E   6      35.845   1.471 -46.993  1.00207.99           C  
ATOM   1673  C7   DT E   6      34.807   1.548 -48.076  1.00200.04           C  
ATOM   1674  C6   DT E   6      36.034   0.365 -46.290  1.00204.47           C  
ATOM   1675  P    DG E   7      35.132  -3.823 -42.612  1.00183.93           P  
ATOM   1676  OP1  DG E   7      35.376  -4.767 -41.510  1.00184.34           O  
ATOM   1677  OP2  DG E   7      33.999  -4.044 -43.546  1.00172.87           O1-
ATOM   1678  O5'  DG E   7      35.063  -2.330 -42.036  1.00192.56           O  
ATOM   1679  C5'  DG E   7      34.747  -2.086 -40.699  1.00195.91           C  
ATOM   1680  C4'  DG E   7      35.912  -1.431 -40.023  1.00198.98           C  
ATOM   1681  O4'  DG E   7      36.798  -0.866 -41.020  1.00200.73           O  
ATOM   1682  C3'  DG E   7      35.513  -0.338 -39.067  1.00206.71           C  
ATOM   1683  O3'  DG E   7      35.703  -0.844 -37.749  1.00201.12           O  
ATOM   1684  C2'  DG E   7      36.471   0.809 -39.405  1.00214.52           C  
ATOM   1685  C1'  DG E   7      36.946   0.497 -40.829  1.00211.90           C  
ATOM   1686  N9   DG E   7      36.226   1.171 -41.898  1.00214.97           N  
ATOM   1687  C8   DG E   7      35.254   0.616 -42.722  1.00213.91           C  
ATOM   1688  N7   DG E   7      34.810   1.427 -43.641  1.00217.38           N  
ATOM   1689  C5   DG E   7      35.531   2.602 -43.416  1.00226.86           C  
ATOM   1690  C6   DG E   7      35.463   3.828 -44.103  1.00236.98           C  
ATOM   1691  O6   DG E   7      34.748   4.153 -45.059  1.00242.48           O  
ATOM   1692  N1   DG E   7      36.366   4.743 -43.558  1.00244.90           N  
ATOM   1693  C2   DG E   7      37.208   4.502 -42.505  1.00245.01           C  
ATOM   1694  N2   DG E   7      37.997   5.520 -42.136  1.00268.86           N  
ATOM   1695  N3   DG E   7      37.279   3.350 -41.853  1.00232.76           N  
ATOM   1696  C4   DG E   7      36.407   2.437 -42.377  1.00224.46           C  
ATOM   1697  P    DT E   8      35.078  -0.136 -36.454  1.00198.76           P  
ATOM   1698  OP1  DT E   8      35.809  -0.778 -35.332  1.00216.64           O  
ATOM   1699  OP2  DT E   8      33.614  -0.309 -36.495  1.00202.26           O1-
ATOM   1700  O5'  DT E   8      35.411   1.445 -36.648  1.00220.50           O  
ATOM   1701  C5'  DT E   8      36.682   1.990 -36.221  1.00225.49           C  
ATOM   1702  C4'  DT E   8      36.861   3.481 -36.567  1.00236.83           C  
ATOM   1703  O4'  DT E   8      36.993   3.640 -37.988  1.00243.72           O  
ATOM   1704  C3'  DT E   8      35.730   4.445 -36.200  1.00245.58           C  
ATOM   1705  O3'  DT E   8      35.795   4.827 -34.844  1.00231.73           O  
ATOM   1706  C2'  DT E   8      36.063   5.636 -37.080  1.00260.18           C  
ATOM   1707  C1'  DT E   8      36.639   4.968 -38.330  1.00253.77           C  
ATOM   1708  N1   DT E   8      35.700   4.924 -39.470  1.00266.58           N  
ATOM   1709  C2   DT E   8      35.569   6.031 -40.274  1.00285.11           C  
ATOM   1710  O2   DT E   8      36.175   7.062 -40.089  1.00289.39           O  
ATOM   1711  N3   DT E   8      34.686   5.886 -41.300  1.00287.09           N  
ATOM   1712  C4   DT E   8      33.937   4.769 -41.589  1.00280.21           C  
ATOM   1713  O4   DT E   8      33.169   4.734 -42.533  1.00284.08           O  
ATOM   1714  C5   DT E   8      34.119   3.643 -40.698  1.00264.00           C  
ATOM   1715  C7   DT E   8      33.352   2.369 -40.907  1.00254.58           C  
ATOM   1716  C6   DT E   8      34.983   3.775 -39.695  1.00259.31           C  
TER    1717       DT E   8                                                      
MASTER      335    0    0    0    0    0    0    6 1713    4    0    9          
END                                                                             
