# Supplementary material for: Crystallographic Study of DNA T‐Junction via Crystal Engineering
Source: Angew Chem Int Ed Engl. 2025 Oct 30;64(51):e18174. doi: 10.1002/anie.202518174 (PMC12707366; doi:10.1002/anie.202518174)
Supplement: Supplementary file 2 — Supporting Information [file ANIE-64-e18174-s001.zip › renamed_fc4d1.pdb]

HEADER    DNA                                     02-SEP-24   9DGL              
TITLE     DNA TENSEGRITY TRIANGLE WITH T JUNCTIONS                              
COMPND    MOL_ID: 1;                                                            
COMPND   2 MOLECULE: DNA (5'-D(*CP*AP*GP*CP*AP*GP*CP*CP*TP*GP*AP*AP*TP*AP*CP*T)-
COMPND   3 3');                                                                 
COMPND   4 CHAIN: A;                                                            
COMPND   5 ENGINEERED: YES;                                                     
COMPND   6 MOL_ID: 2;                                                           
COMPND   7 MOLECULE: DNA (5'-D(P*GP*GP*CP*TP*GP*C)-3');                         
COMPND   8 CHAIN: B;                                                            
COMPND   9 ENGINEERED: YES;                                                     
COMPND  10 MOL_ID: 3;                                                           
COMPND  11 MOLECULE: DNA (48-MER);                                              
COMPND  12 CHAIN: C;                                                            
COMPND  13 ENGINEERED: YES;                                                     
COMPND  14 MOL_ID: 4;                                                           
COMPND  15 MOLECULE: DNA (5'-D(*TP*GP*CP*GP*CP*TP*GP*T)-3');                    
COMPND  16 CHAIN: E;                                                            
COMPND  17 ENGINEERED: YES                                                      
SOURCE    MOL_ID: 1;                                                            
SOURCE   2 SYNTHETIC: YES;                                                      
SOURCE   3 ORGANISM_SCIENTIFIC: SYNTHETIC CONSTRUCT;                            
SOURCE   4 ORGANISM_TAXID: 32630;                                               
SOURCE   5 MOL_ID: 2;                                                           
SOURCE   6 SYNTHETIC: YES;                                                      
SOURCE   7 ORGANISM_SCIENTIFIC: SYNTHETIC CONSTRUCT;                            
SOURCE   8 ORGANISM_TAXID: 32630;                                               
SOURCE   9 MOL_ID: 3;                                                           
SOURCE  10 SYNTHETIC: YES;                                                      
SOURCE  11 ORGANISM_SCIENTIFIC: SYNTHETIC CONSTRUCT;                            
SOURCE  12 ORGANISM_TAXID: 32630;                                               
SOURCE  13 MOL_ID: 4;                                                           
SOURCE  14 SYNTHETIC: YES;                                                      
SOURCE  15 ORGANISM_SCIENTIFIC: SYNTHETIC CONSTRUCT;                            
SOURCE  16 ORGANISM_TAXID: 32630                                                
KEYWDS    STRUCTURE OF DNA TENSEGRITY TRIANGLE WITH T JUNCTIONS, DESIGN T-8-6,  
KEYWDS   2 DNA                                                                  
EXPDTA    X-RAY DIFFRACTION                                                     
AUTHOR    N.KOOMULLAM,C.MAO                                                     
JRNL        AUTH   N.KOOMULLAM                                                  
JRNL        TITL   STUDY OF DNA T-JUNCTION STRUCTURE VIA CRYSTAL ENGINEERING    
JRNL        REF    TO BE PUBLISHED                                              
JRNL        REFN                                                                
REMARK   2                                                                      
REMARK   2 RESOLUTION.    6.11 ANGSTROMS.                                       
REMARK   3                                                                      
REMARK   3 REFINEMENT.                                                          
REMARK   3   PROGRAM     : PHENIX 1.20.1_4487                                   
REMARK   3   AUTHORS     : PAUL ADAMS,PAVEL AFONINE,VINCENT CHEN,IAN            
REMARK   3               : DAVIS,KRESHNA GOPAL,RALF GROSSE-KUNSTLEVE,           
REMARK   3               : LI-WEI HUNG,ROBERT IMMORMINO,TOM IOERGER,            
REMARK   3               : AIRLIE MCCOY,ERIK MCKEE,NIGEL MORIARTY,              
REMARK   3               : REETAL PAI,RANDY READ,JANE RICHARDSON,               
REMARK   3               : DAVID RICHARDSON,TOD ROMO,JIM SACCHETTINI,           
REMARK   3               : NICHOLAS SAUTER,JACOB SMITH,LAURENT                  
REMARK   3               : STORONI,TOM TERWILLIGER,PETER ZWART                  
REMARK   3                                                                      
REMARK   3    REFINEMENT TARGET : GEOSTD + MONOMER LIBRARY + CDL V1.2           
REMARK   3                                                                      
REMARK   3  DATA USED IN REFINEMENT.                                            
REMARK   3   RESOLUTION RANGE HIGH (ANGSTROMS) : 6.11                           
REMARK   3   RESOLUTION RANGE LOW  (ANGSTROMS) : 38.20                          
REMARK   3   MIN(FOBS/SIGMA_FOBS)              : 1.980                          
REMARK   3   COMPLETENESS FOR RANGE        (%) : 99.3                           
REMARK   3   NUMBER OF REFLECTIONS             : 1938                           
REMARK   3                                                                      
REMARK   3  FIT TO DATA USED IN REFINEMENT.                                     
REMARK   3   R VALUE     (WORKING + TEST SET) : 0.206                           
REMARK   3   R VALUE            (WORKING SET) : 0.200                           
REMARK   3   FREE R VALUE                     : 0.271                           
REMARK   3   FREE R VALUE TEST SET SIZE   (%) : 9.800                           
REMARK   3   FREE R VALUE TEST SET COUNT      : 190                             
REMARK   3                                                                      
REMARK   3  FIT TO DATA USED IN REFINEMENT (IN BINS).                           
REMARK   3   BIN  RESOLUTION RANGE  COMPL.    NWORK NFREE   RWORK  RFREE        
REMARK   3     1 38.2000 -  6.1100    0.99     1748   190  0.1997 0.2710        
REMARK   3                                                                      
REMARK   3  BULK SOLVENT MODELLING.                                             
REMARK   3   METHOD USED        : FLAT BULK SOLVENT MODEL                       
REMARK   3   SOLVENT RADIUS     : 1.10                                          
REMARK   3   SHRINKAGE RADIUS   : 0.90                                          
REMARK   3   K_SOL              : NULL                                          
REMARK   3   B_SOL              : NULL                                          
REMARK   3                                                                      
REMARK   3  ERROR ESTIMATES.                                                    
REMARK   3   COORDINATE ERROR (MAXIMUM-LIKELIHOOD BASED)     : 0.423            
REMARK   3   PHASE ERROR (DEGREES, MAXIMUM-LIKELIHOOD BASED) : 27.110           
REMARK   3                                                                      
REMARK   3  B VALUES.                                                           
REMARK   3   FROM WILSON PLOT           (A**2) : 242.4                          
REMARK   3   MEAN B VALUE      (OVERALL, A**2) : 310.9                          
REMARK   3   OVERALL ANISOTROPIC B VALUE.                                       
REMARK   3    B11 (A**2) : NULL                                                 
REMARK   3    B22 (A**2) : NULL                                                 
REMARK   3    B33 (A**2) : NULL                                                 
REMARK   3    B12 (A**2) : NULL                                                 
REMARK   3    B13 (A**2) : NULL                                                 
REMARK   3    B23 (A**2) : NULL                                                 
REMARK   3                                                                      
REMARK   3  TWINNING INFORMATION.                                               
REMARK   3   FRACTION: NULL                                                     
REMARK   3   OPERATOR: NULL                                                     
REMARK   3                                                                      
REMARK   3  DEVIATIONS FROM IDEAL VALUES.                                       
REMARK   3                 RMSD          COUNT                                  
REMARK   3   BOND      :  0.016           1691                                  
REMARK   3   ANGLE     :  1.492           2599                                  
REMARK   3   CHIRALITY :  0.100            294                                  
REMARK   3   PLANARITY :  0.008             74                                  
REMARK   3   DIHEDRAL  : 36.327            723                                  
REMARK   3                                                                      
REMARK   3  TLS DETAILS                                                         
REMARK   3   NUMBER OF TLS GROUPS  : NULL                                       
REMARK   3                                                                      
REMARK   3  NCS DETAILS                                                         
REMARK   3   NUMBER OF NCS GROUPS : NULL                                        
REMARK   3                                                                      
REMARK   3  OTHER REFINEMENT REMARKS: NULL                                      
REMARK   4                                                                      
REMARK   4 9DGL COMPLIES WITH FORMAT V. 3.30, 13-JUL-11                         
REMARK 100                                                                      
REMARK 100 THIS ENTRY HAS BEEN PROCESSED BY RCSB ON 16-SEP-24.                  
REMARK 100 THE DEPOSITION ID IS D_1000288069.                                   
REMARK 200                                                                      
REMARK 200 EXPERIMENTAL DETAILS                                                 
REMARK 200  EXPERIMENT TYPE                : X-RAY DIFFRACTION                  
REMARK 200  DATE OF DATA COLLECTION        : 18-AUG-16                          
REMARK 200  TEMPERATURE           (KELVIN) : 100                                
REMARK 200  PH                             : NULL                               
REMARK 200  NUMBER OF CRYSTALS USED        : 1                                  
REMARK 200                                                                      
REMARK 200  SYNCHROTRON              (Y/N) : N                                  
REMARK 200  RADIATION SOURCE               : ROTATING ANODE                     
REMARK 200  BEAMLINE                       : NULL                               
REMARK 200  X-RAY GENERATOR MODEL          : RIGAKU R-AXIS IV                   
REMARK 200  MONOCHROMATIC OR LAUE    (M/L) : M                                  
REMARK 200  WAVELENGTH OR RANGE        (A) : 1.54                               
REMARK 200  MONOCHROMATOR                  : NULL                               
REMARK 200  OPTICS                         : NULL                               
REMARK 200                                                                      
REMARK 200  DETECTOR TYPE                  : IMAGE PLATE                        
REMARK 200  DETECTOR MANUFACTURER          : RIGAKU RAXIS IV++                  
REMARK 200  INTENSITY-INTEGRATION SOFTWARE : HKL-2000                           
REMARK 200  DATA SCALING SOFTWARE          : HKL-2000                           
REMARK 200                                                                      
REMARK 200  NUMBER OF UNIQUE REFLECTIONS   : 1953                               
REMARK 200  RESOLUTION RANGE HIGH      (A) : 6.100                              
REMARK 200  RESOLUTION RANGE LOW       (A) : 50.000                             
REMARK 200  REJECTION CRITERIA  (SIGMA(I)) : NULL                               
REMARK 200                                                                      
REMARK 200 OVERALL.                                                             
REMARK 200  COMPLETENESS FOR RANGE     (%) : 99.6                               
REMARK 200  DATA REDUNDANCY                : 6.700                              
REMARK 200  R MERGE                    (I) : NULL                               
REMARK 200  R SYM                      (I) : NULL                               
REMARK 200  <I/SIGMA(I)> FOR THE DATA SET  : 20.0000                            
REMARK 200                                                                      
REMARK 200 IN THE HIGHEST RESOLUTION SHELL.                                     
REMARK 200  HIGHEST RESOLUTION SHELL, RANGE HIGH (A) : 6.10                     
REMARK 200  HIGHEST RESOLUTION SHELL, RANGE LOW  (A) : 6.32                     
REMARK 200  COMPLETENESS FOR SHELL     (%) : NULL                               
REMARK 200  DATA REDUNDANCY IN SHELL       : NULL                               
REMARK 200  R MERGE FOR SHELL          (I) : NULL                               
REMARK 200  R SYM FOR SHELL            (I) : NULL                               
REMARK 200  <I/SIGMA(I)> FOR SHELL         : NULL                               
REMARK 200                                                                      
REMARK 200 DIFFRACTION PROTOCOL: SINGLE WAVELENGTH                              
REMARK 200 METHOD USED TO DETERMINE THE STRUCTURE: MOLECULAR REPLACEMENT        
REMARK 200 SOFTWARE USED: PHASER                                                
REMARK 200 STARTING MODEL: NULL                                                 
REMARK 200                                                                      
REMARK 200 REMARK: NULL                                                         
REMARK 280                                                                      
REMARK 280 CRYSTAL                                                              
REMARK 280 SOLVENT CONTENT, VS   (%): NULL                                      
REMARK 280 MATTHEWS COEFFICIENT, VM (ANGSTROMS**3/DA): NULL                     
REMARK 280                                                                      
REMARK 280 CRYSTALLIZATION CONDITIONS: DNA STRANDS MIXED WITH TAE/MG2+ AND      
REMARK 280  0.001 M MAGNESIUM CHLORIDE HEXAHYDRATE, 0.005 M TRIS                
REMARK 280  HYDROCHLORIDE, PH=7.5, 0.16 M AMMONIUM SULFATE, 0.23 M SUCROSE      
REMARK 280  AND CRYSTALLIZED AGAINST (NH4)2SO4, VAPOR DIFFUSION, HANGING        
REMARK 280  DROP, TEMPERATURE 298K                                              
REMARK 290                                                                      
REMARK 290 CRYSTALLOGRAPHIC SYMMETRY                                            
REMARK 290 SYMMETRY OPERATORS FOR SPACE GROUP: H 3                              
REMARK 290                                                                      
REMARK 290      SYMOP   SYMMETRY                                                
REMARK 290     NNNMMM   OPERATOR                                                
REMARK 290       1555   X,Y,Z                                                   
REMARK 290       2555   -Y,X-Y,Z                                                
REMARK 290       3555   -X+Y,-X,Z                                               
REMARK 290       4555   X+2/3,Y+1/3,Z+1/3                                       
REMARK 290       5555   -Y+2/3,X-Y+1/3,Z+1/3                                    
REMARK 290       6555   -X+Y+2/3,-X+1/3,Z+1/3                                   
REMARK 290       7555   X+1/3,Y+2/3,Z+2/3                                       
REMARK 290       8555   -Y+1/3,X-Y+2/3,Z+2/3                                    
REMARK 290       9555   -X+Y+1/3,-X+2/3,Z+2/3                                   
REMARK 290                                                                      
REMARK 290     WHERE NNN -> OPERATOR NUMBER                                     
REMARK 290           MMM -> TRANSLATION VECTOR                                  
REMARK 290                                                                      
REMARK 290 CRYSTALLOGRAPHIC SYMMETRY TRANSFORMATIONS                            
REMARK 290 THE FOLLOWING TRANSFORMATIONS OPERATE ON THE ATOM/HETATM             
REMARK 290 RECORDS IN THIS ENTRY TO PRODUCE CRYSTALLOGRAPHICALLY                
REMARK 290 RELATED MOLECULES.                                                   
REMARK 290   SMTRY1   1  1.000000  0.000000  0.000000        0.00000            
REMARK 290   SMTRY2   1  0.000000  1.000000  0.000000        0.00000            
REMARK 290   SMTRY3   1  0.000000  0.000000  1.000000        0.00000            
REMARK 290   SMTRY1   2 -0.500000 -0.866025  0.000000        0.00000            
REMARK 290   SMTRY2   2  0.866025 -0.500000  0.000000        0.00000            
REMARK 290   SMTRY3   2  0.000000  0.000000  1.000000        0.00000            
REMARK 290   SMTRY1   3 -0.500000  0.866025  0.000000        0.00000            
REMARK 290   SMTRY2   3 -0.866025 -0.500000  0.000000        0.00000            
REMARK 290   SMTRY3   3  0.000000  0.000000  1.000000        0.00000            
REMARK 290   SMTRY1   4  1.000000  0.000000  0.000000       83.59550            
REMARK 290   SMTRY2   4  0.000000  1.000000  0.000000       48.26388            
REMARK 290   SMTRY3   4  0.000000  0.000000  1.000000       26.40433            
REMARK 290   SMTRY1   5 -0.500000 -0.866025  0.000000       83.59550            
REMARK 290   SMTRY2   5  0.866025 -0.500000  0.000000       48.26388            
REMARK 290   SMTRY3   5  0.000000  0.000000  1.000000       26.40433            
REMARK 290   SMTRY1   6 -0.500000  0.866025  0.000000       83.59550            
REMARK 290   SMTRY2   6 -0.866025 -0.500000  0.000000       48.26388            
REMARK 290   SMTRY3   6  0.000000  0.000000  1.000000       26.40433            
REMARK 290   SMTRY1   7  1.000000  0.000000  0.000000        0.00000            
REMARK 290   SMTRY2   7  0.000000  1.000000  0.000000       96.52777            
REMARK 290   SMTRY3   7  0.000000  0.000000  1.000000       52.80867            
REMARK 290   SMTRY1   8 -0.500000 -0.866025  0.000000        0.00000            
REMARK 290   SMTRY2   8  0.866025 -0.500000  0.000000       96.52777            
REMARK 290   SMTRY3   8  0.000000  0.000000  1.000000       52.80867            
REMARK 290   SMTRY1   9 -0.500000  0.866025  0.000000        0.00000            
REMARK 290   SMTRY2   9 -0.866025 -0.500000  0.000000       96.52777            
REMARK 290   SMTRY3   9  0.000000  0.000000  1.000000       52.80867            
REMARK 290                                                                      
REMARK 290 REMARK: NULL                                                         
REMARK 300                                                                      
REMARK 300 BIOMOLECULE: 1                                                       
REMARK 300 SEE REMARK 350 FOR THE AUTHOR PROVIDED AND/OR PROGRAM                
REMARK 300 GENERATED ASSEMBLY INFORMATION FOR THE STRUCTURE IN                  
REMARK 300 THIS ENTRY. THE REMARK MAY ALSO PROVIDE INFORMATION ON               
REMARK 300 BURIED SURFACE AREA.                                                 
REMARK 350                                                                      
REMARK 350 COORDINATES FOR A COMPLETE MULTIMER REPRESENTING THE KNOWN           
REMARK 350 BIOLOGICALLY SIGNIFICANT OLIGOMERIZATION STATE OF THE                
REMARK 350 MOLECULE CAN BE GENERATED BY APPLYING BIOMT TRANSFORMATIONS          
REMARK 350 GIVEN BELOW.  BOTH NON-CRYSTALLOGRAPHIC AND                          
REMARK 350 CRYSTALLOGRAPHIC OPERATIONS ARE GIVEN.                               
REMARK 350                                                                      
REMARK 350 BIOMOLECULE: 1                                                       
REMARK 350 AUTHOR DETERMINED BIOLOGICAL UNIT: DODECAMERIC                       
REMARK 350 APPLY THE FOLLOWING TO CHAINS: A, B, C, E                            
REMARK 350   BIOMT1   1  1.000000  0.000000  0.000000        0.00000            
REMARK 350   BIOMT2   1  0.000000  1.000000  0.000000        0.00000            
REMARK 350   BIOMT3   1  0.000000  0.000000  1.000000        0.00000            
REMARK 350 APPLY THE FOLLOWING TO CHAINS: A, B, C, E                            
REMARK 350   BIOMT1   2 -0.500000 -0.866025  0.000000      250.78650            
REMARK 350   BIOMT2   2  0.866025 -0.500000  0.000000      434.37496            
REMARK 350   BIOMT3   2  0.000000  0.000000  1.000000        0.00000            
REMARK 350 APPLY THE FOLLOWING TO CHAINS: A, B, C, E                            
REMARK 350   BIOMT1   3 -0.500000  0.866025  0.000000     -250.78650            
REMARK 350   BIOMT2   3 -0.866025 -0.500000  0.000000      434.37496            
REMARK 350   BIOMT3   3  0.000000  0.000000  1.000000        0.00000            
REMARK 465                                                                      
REMARK 465 MISSING RESIDUES                                                     
REMARK 465 THE FOLLOWING RESIDUES WERE NOT LOCATED IN THE                       
REMARK 465 EXPERIMENT. (M=MODEL NUMBER; RES=RESIDUE NAME; C=CHAIN               
REMARK 465 IDENTIFIER; SSSEQ=SEQUENCE NUMBER; I=INSERTION CODE.)                
REMARK 465                                                                      
REMARK 465   M RES C SSSEQI                                                     
REMARK 465      DT C    24                                                      
REMARK 465      DT C    25                                                      
REMARK 465      DT C    26                                                      
REMARK 465      DT C    27                                                      
REMARK 500                                                                      
REMARK 500 GEOMETRY AND STEREOCHEMISTRY                                         
REMARK 500 SUBTOPIC: CLOSE CONTACTS IN SAME ASYMMETRIC UNIT                     
REMARK 500                                                                      
REMARK 500 THE FOLLOWING ATOMS ARE IN CLOSE CONTACT.                            
REMARK 500                                                                      
REMARK 500  ATM1  RES C  SSEQI   ATM2  RES C  SSEQI           DISTANCE          
REMARK 500   N6    DA A     5     O4    DT B    12              1.87            
REMARK 500   O4'   DC A     8     N2    DG B    10              1.98            
REMARK 500   O2    DC A     7     N1    DG B    10              2.03            
REMARK 500   O6    DG A     6     N4    DC B    11              2.06            
REMARK 500   N3    DC A     8     O6    DG B     9              2.11            
REMARK 500   C1'   DC A     8     N2    DG B    10              2.14            
REMARK 500   N3    DA A     5     N2    DG B    13              2.14            
REMARK 500   O6    DG C    48     N3    DC E     3              2.15            
REMARK 500   O2    DT A     9     N2    DG B     9              2.15            
REMARK 500   N2    DG A     6     C2    DT B    12              2.16            
REMARK 500   O2    DC C    44     N2    DG E     7              2.19            
REMARK 500                                                                      
REMARK 500 REMARK: NULL                                                         
REMARK 500                                                                      
REMARK 500 GEOMETRY AND STEREOCHEMISTRY                                         
REMARK 500 SUBTOPIC: CLOSE CONTACTS                                             
REMARK 500                                                                      
REMARK 500 THE FOLLOWING ATOMS THAT ARE RELATED BY CRYSTALLOGRAPHIC             
REMARK 500 SYMMETRY ARE IN CLOSE CONTACT.  AN ATOM LOCATED WITHIN 0.15          
REMARK 500 ANGSTROMS OF A SYMMETRY RELATED ATOM IS ASSUMED TO BE ON A           
REMARK 500 SPECIAL POSITION AND IS, THEREFORE, LISTED IN REMARK 375             
REMARK 500 INSTEAD OF REMARK 500.  ATOMS WITH NON-BLANK ALTERNATE               
REMARK 500 LOCATION INDICATORS ARE NOT INCLUDED IN THE CALCULATIONS.            
REMARK 500                                                                      
REMARK 500 DISTANCE CUTOFF:                                                     
REMARK 500 2.2 ANGSTROMS FOR CONTACTS NOT INVOLVING HYDROGEN ATOMS              
REMARK 500 1.6 ANGSTROMS FOR CONTACTS INVOLVING HYDROGEN ATOMS                  
REMARK 500                                                                      
REMARK 500  ATM1  RES C  SSEQI   ATM2  RES C  SSEQI  SSYMOP   DISTANCE          
REMARK 500   N3    DT A    13     N1    DA C     9     2885     2.19            
REMARK 500                                                                      
REMARK 500 REMARK: NULL                                                         
REMARK 500                                                                      
REMARK 500 GEOMETRY AND STEREOCHEMISTRY                                         
REMARK 500 SUBTOPIC: COVALENT BOND LENGTHS                                      
REMARK 500                                                                      
REMARK 500 THE STEREOCHEMICAL PARAMETERS OF THE FOLLOWING RESIDUES              
REMARK 500 HAVE VALUES WHICH DEVIATE FROM EXPECTED VALUES BY MORE               
REMARK 500 THAN 6*RMSD (M=MODEL NUMBER; RES=RESIDUE NAME; C=CHAIN               
REMARK 500 IDENTIFIER; SSEQ=SEQUENCE NUMBER; I=INSERTION CODE).                 
REMARK 500                                                                      
REMARK 500 STANDARD TABLE:                                                      
REMARK 500 FORMAT: (10X,I3,1X,2(A3,1X,A1,I4,A1,1X,A4,3X),1X,F6.3)               
REMARK 500                                                                      
REMARK 500 EXPECTED VALUES PROTEIN: ENGH AND HUBER, 1999                        
REMARK 500 EXPECTED VALUES NUCLEIC ACID: CLOWNEY ET AL 1996                     
REMARK 500                                                                      
REMARK 500  M RES CSSEQI ATM1   RES CSSEQI ATM2   DEVIATION                     
REMARK 500     DC A   1   C1'    DC A   1   N1      0.102                       
REMARK 500     DA A   5   C5'    DA A   5   C4'     0.044                       
REMARK 500     DT A   9   C1'    DT A   9   N1      0.099                       
REMARK 500     DA A  12   N9     DA A  12   C4     -0.038                       
REMARK 500     DG B  10   C5'    DG B  10   C4'     0.049                       
REMARK 500     DA C   6   O3'    DA C   6   C3'     0.113                       
REMARK 500     DC C  12   O3'    DC C  12   C3'    -0.089                       
REMARK 500     DG C  32   O3'    DG C  32   C3'    -0.048                       
REMARK 500     DG C  41   O3'    DG C  41   C3'    -0.045                       
REMARK 500     DC C  44   O3'    DC C  44   C3'    -0.056                       
REMARK 500     DG C  48   C5'    DG C  48   C4'     0.048                       
REMARK 500     DG E   7   C1'    DG E   7   N9     -0.091                       
REMARK 500     DG E   7   N9     DG E   7   C4     -0.077                       
REMARK 500                                                                      
REMARK 500 REMARK: NULL                                                         
REMARK 500                                                                      
REMARK 500 GEOMETRY AND STEREOCHEMISTRY                                         
REMARK 500 SUBTOPIC: COVALENT BOND ANGLES                                       
REMARK 500                                                                      
REMARK 500 THE STEREOCHEMICAL PARAMETERS OF THE FOLLOWING RESIDUES              
REMARK 500 HAVE VALUES WHICH DEVIATE FROM EXPECTED VALUES BY MORE               
REMARK 500 THAN 6*RMSD (M=MODEL NUMBER; RES=RESIDUE NAME; C=CHAIN               
REMARK 500 IDENTIFIER; SSEQ=SEQUENCE NUMBER; I=INSERTION CODE).                 
REMARK 500                                                                      
REMARK 500 STANDARD TABLE:                                                      
REMARK 500 FORMAT: (10X,I3,1X,A3,1X,A1,I4,A1,3(1X,A4,2X),12X,F5.1)              
REMARK 500                                                                      
REMARK 500 EXPECTED VALUES PROTEIN: ENGH AND HUBER, 1999                        
REMARK 500 EXPECTED VALUES NUCLEIC ACID: CLOWNEY ET AL 1996                     
REMARK 500                                                                      
REMARK 500  M RES CSSEQI ATM1   ATM2   ATM3                                     
REMARK 500     DC A   1   O4' -  C1' -  N1  ANGL. DEV. =   3.9 DEGREES          
REMARK 500     DA A   2   O4' -  C1' -  N9  ANGL. DEV. =   2.1 DEGREES          
REMARK 500     DT A   9   O4' -  C1' -  N1  ANGL. DEV. =   2.8 DEGREES          
REMARK 500     DT A  13   O4' -  C1' -  N1  ANGL. DEV. =   2.7 DEGREES          
REMARK 500     DG B  10   C4  -  C5  -  N7  ANGL. DEV. =   2.8 DEGREES          
REMARK 500     DG B  10   N9  -  C4  -  C5  ANGL. DEV. =  -2.9 DEGREES          
REMARK 500     DT B  12   O4' -  C1' -  N1  ANGL. DEV. =   1.9 DEGREES          
REMARK 500     DG C   5   O5' -  P   -  OP1 ANGL. DEV. =  -6.5 DEGREES          
REMARK 500     DG C   7   O4' -  C1' -  N9  ANGL. DEV. =   2.4 DEGREES          
REMARK 500     DT C   8   C3' -  C2' -  C1' ANGL. DEV. =  -6.2 DEGREES          
REMARK 500     DT C   8   O4' -  C1' -  C2' ANGL. DEV. =  -5.0 DEGREES          
REMARK 500     DT C   8   O4' -  C1' -  N1  ANGL. DEV. =   3.9 DEGREES          
REMARK 500     DT C  10   O4' -  C1' -  N1  ANGL. DEV. =   3.1 DEGREES          
REMARK 500     DA C  13   O5' -  P   -  OP2 ANGL. DEV. =   8.1 DEGREES          
REMARK 500     DA C  13   C3' -  O3' -  P   ANGL. DEV. =   7.9 DEGREES          
REMARK 500     DC C  39   O4' -  C1' -  N1  ANGL. DEV. =   1.9 DEGREES          
REMARK 500     DG C  41   O4' -  C4' -  C3' ANGL. DEV. =  -4.3 DEGREES          
REMARK 500     DG C  41   O4' -  C1' -  N9  ANGL. DEV. =   3.2 DEGREES          
REMARK 500     DG C  42   O4' -  C1' -  N9  ANGL. DEV. =   2.7 DEGREES          
REMARK 500     DA C  43   O4' -  C1' -  N9  ANGL. DEV. =   6.4 DEGREES          
REMARK 500     DG C  46   C3' -  C2' -  C1' ANGL. DEV. =  -6.7 DEGREES          
REMARK 500     DG C  46   O4' -  C1' -  N9  ANGL. DEV. =   3.0 DEGREES          
REMARK 500     DC C  47   O4' -  C1' -  N1  ANGL. DEV. =   3.1 DEGREES          
REMARK 500     DG E   4   O4' -  C1' -  N9  ANGL. DEV. =   2.1 DEGREES          
REMARK 500     DT E   8   O4' -  C1' -  N1  ANGL. DEV. =   2.0 DEGREES          
REMARK 500                                                                      
REMARK 500 REMARK: NULL                                                         
DBREF  9DGL A    1    16  PDB    9DGL     9DGL             1     16             
DBREF  9DGL B    9    14  PDB    9DGL     9DGL             9     14             
DBREF  9DGL C    1    48  PDB    9DGL     9DGL             1     48             
DBREF  9DGL E    1     8  PDB    9DGL     9DGL             1      8             
SEQRES   1 A   16   DC  DA  DG  DC  DA  DG  DC  DC  DT  DG  DA  DA  DT          
SEQRES   2 A   16   DA  DC  DT                                                  
SEQRES   1 B    6   DG  DG  DC  DT  DG  DC                                      
SEQRES   1 C   48   DC  DT  DG  DC  DG  DA  DG  DT  DA  DT  DT  DC  DA          
SEQRES   2 C   48   DC  DC  DG  DG  DC  DC  DG  DC  DG  DG  DT  DT  DT          
SEQRES   3 C   48   DT  DC  DC  DG  DC  DG  DG  DC  DG  DC  DA  DG  DC          
SEQRES   4 C   48   DC  DG  DG  DA  DC  DA  DG  DC  DG                          
SEQRES   1 E    8   DT  DG  DC  DG  DC  DT  DG  DT                              
CRYST1  167.191  167.191   79.213  90.00  90.00 120.00 H 3           9          
ORIGX1      1.000000  0.000000  0.000000        0.00000                         
ORIGX2      0.000000  1.000000  0.000000        0.00000                         
ORIGX3      0.000000  0.000000  1.000000        0.00000                         
SCALE1      0.005981  0.003453  0.000000        0.00000                         
SCALE2      0.000000  0.006906  0.000000        0.00000                         
SCALE3      0.000000  0.000000  0.012624        0.00000                         
ATOM      1  O5'  DC A   1     -37.059 324.497 -21.952  1.00214.88           O  
ATOM      2  C5'  DC A   1     -35.944 325.415 -21.896  1.00223.06           C  
ATOM      3  C4'  DC A   1     -36.372 326.843 -22.247  1.00226.28           C  
ATOM      4  O4'  DC A   1     -36.086 327.763 -21.151  1.00226.94           O  
ATOM      5  C3'  DC A   1     -35.708 327.491 -23.502  1.00226.41           C  
ATOM      6  O3'  DC A   1     -36.658 327.523 -24.646  1.00220.59           O  
ATOM      7  C2'  DC A   1     -35.320 328.922 -23.008  1.00235.66           C  
ATOM      8  C1'  DC A   1     -36.155 329.042 -21.726  1.00233.77           C  
ATOM      9  N1   DC A   1     -35.812 330.189 -20.681  1.00238.05           N  
ATOM     10  C2   DC A   1     -35.514 331.508 -21.138  1.00241.03           C  
ATOM     11  O2   DC A   1     -35.462 331.750 -22.349  1.00247.48           O  
ATOM     12  N3   DC A   1     -35.268 332.478 -20.207  1.00241.77           N  
ATOM     13  C4   DC A   1     -35.337 332.213 -18.905  1.00235.97           C  
ATOM     14  N4   DC A   1     -35.093 333.212 -18.044  1.00225.23           N  
ATOM     15  C5   DC A   1     -35.660 330.902 -18.423  1.00225.60           C  
ATOM     16  C6   DC A   1     -35.897 329.938 -19.335  1.00230.24           C  
ATOM     17  P    DA A   2     -36.233 327.133 -26.168  1.00215.51           P  
ATOM     18  OP1  DA A   2     -37.465 326.976 -26.969  1.00212.20           O  
ATOM     19  OP2  DA A   2     -35.223 326.056 -26.197  1.00217.87           O1-
ATOM     20  O5'  DA A   2     -35.539 328.446 -26.731  1.00219.11           O  
ATOM     21  C5'  DA A   2     -35.288 328.557 -28.117  1.00213.37           C  
ATOM     22  C4'  DA A   2     -33.955 329.217 -28.349  1.00220.77           C  
ATOM     23  O4'  DA A   2     -33.533 329.927 -27.138  1.00232.51           O  
ATOM     24  C3'  DA A   2     -32.818 328.246 -28.656  1.00221.25           C  
ATOM     25  O3'  DA A   2     -31.855 328.880 -29.446  1.00220.05           O  
ATOM     26  C2'  DA A   2     -32.247 328.008 -27.276  1.00232.05           C  
ATOM     27  C1'  DA A   2     -32.265 329.432 -26.763  1.00238.08           C  
ATOM     28  N9   DA A   2     -32.092 329.522 -25.329  1.00251.70           N  
ATOM     29  C8   DA A   2     -32.323 328.539 -24.423  1.00253.02           C  
ATOM     30  N7   DA A   2     -32.069 328.879 -23.192  1.00255.53           N  
ATOM     31  C5   DA A   2     -31.635 330.171 -23.294  1.00269.73           C  
ATOM     32  C6   DA A   2     -31.212 331.089 -22.341  1.00293.39           C  
ATOM     33  N6   DA A   2     -31.157 330.819 -21.029  1.00303.10           N  
ATOM     34  N1   DA A   2     -30.846 332.300 -22.774  1.00311.38           N  
ATOM     35  C2   DA A   2     -30.896 332.560 -24.087  1.00295.60           C  
ATOM     36  N3   DA A   2     -31.285 331.779 -25.078  1.00266.76           N  
ATOM     37  C4   DA A   2     -31.648 330.590 -24.608  1.00262.36           C  
ATOM     38  P    DG A   3     -32.089 329.114 -31.018  1.00218.37           P  
ATOM     39  OP1  DG A   3     -33.424 328.593 -31.436  1.00209.71           O  
ATOM     40  OP2  DG A   3     -30.869 328.636 -31.699  1.00226.91           O1-
ATOM     41  O5'  DG A   3     -31.995 330.698 -31.117  1.00222.80           O  
ATOM     42  C5'  DG A   3     -31.996 331.458 -29.907  1.00229.07           C  
ATOM     43  C4'  DG A   3     -30.611 331.956 -29.580  1.00229.82           C  
ATOM     44  O4'  DG A   3     -30.313 331.754 -28.192  1.00236.89           O  
ATOM     45  C3'  DG A   3     -29.485 331.281 -30.348  1.00224.84           C  
ATOM     46  O3'  DG A   3     -28.898 332.247 -31.173  1.00222.59           O  
ATOM     47  C2'  DG A   3     -28.537 330.779 -29.245  1.00231.24           C  
ATOM     48  C1'  DG A   3     -28.938 331.679 -28.099  1.00240.95           C  
ATOM     49  N9   DG A   3     -28.629 331.203 -26.778  1.00259.01           N  
ATOM     50  C8   DG A   3     -29.124 330.088 -26.158  1.00263.03           C  
ATOM     51  N7   DG A   3     -28.704 329.957 -24.935  1.00280.55           N  
ATOM     52  C5   DG A   3     -27.887 331.067 -24.739  1.00291.32           C  
ATOM     53  C6   DG A   3     -27.130 331.462 -23.617  1.00318.97           C  
ATOM     54  O6   DG A   3     -27.039 330.905 -22.516  1.00331.56           O  
ATOM     55  N1   DG A   3     -26.446 332.655 -23.850  1.00341.22           N  
ATOM     56  C2   DG A   3     -26.490 333.365 -25.023  1.00332.47           C  
ATOM     57  N2   DG A   3     -25.758 334.479 -25.071  1.00367.26           N  
ATOM     58  N3   DG A   3     -27.191 333.002 -26.072  1.00289.16           N  
ATOM     59  C4   DG A   3     -27.857 331.846 -25.864  1.00277.74           C  
ATOM     60  P    DC A   4     -27.668 331.878 -32.118  1.00216.70           P  
ATOM     61  OP1  DC A   4     -27.812 332.591 -33.404  1.00206.28           O  
ATOM     62  OP2  DC A   4     -27.618 330.413 -32.177  1.00228.61           O1-
ATOM     63  O5'  DC A   4     -26.427 332.441 -31.287  1.00226.42           O  
ATOM     64  C5'  DC A   4     -26.570 333.668 -30.570  1.00235.99           C  
ATOM     65  C4'  DC A   4     -25.444 333.826 -29.586  1.00235.54           C  
ATOM     66  O4'  DC A   4     -25.807 333.168 -28.362  1.00239.75           O  
ATOM     67  C3'  DC A   4     -24.163 333.166 -30.048  1.00229.79           C  
ATOM     68  O3'  DC A   4     -23.264 334.138 -30.632  1.00224.89           O  
ATOM     69  C2'  DC A   4     -23.581 332.544 -28.784  1.00243.47           C  
ATOM     70  C1'  DC A   4     -24.657 332.696 -27.721  1.00249.09           C  
ATOM     71  N1   DC A   4     -25.001 331.414 -27.061  1.00260.70           N  
ATOM     72  C2   DC A   4     -24.543 331.133 -25.776  1.00276.64           C  
ATOM     73  O2   DC A   4     -23.861 331.984 -25.190  1.00284.99           O  
ATOM     74  N3   DC A   4     -24.870 329.946 -25.197  1.00281.12           N  
ATOM     75  C4   DC A   4     -25.618 329.060 -25.868  1.00278.26           C  
ATOM     76  N4   DC A   4     -25.920 327.894 -25.270  1.00283.44           N  
ATOM     77  C5   DC A   4     -26.086 329.333 -27.182  1.00272.01           C  
ATOM     78  C6   DC A   4     -25.745 330.502 -27.733  1.00258.39           C  
ATOM     79  P    DA A   5     -21.901 333.666 -31.350  1.00214.42           P  
ATOM     80  OP1  DA A   5     -21.710 334.412 -32.619  1.00201.17           O  
ATOM     81  OP2  DA A   5     -22.062 332.207 -31.484  1.00212.11           O1-
ATOM     82  O5'  DA A   5     -20.722 333.965 -30.249  1.00227.52           O  
ATOM     83  C5'  DA A   5     -20.296 335.350 -29.883  1.00225.06           C  
ATOM     84  C4'  DA A   5     -19.545 335.424 -28.522  1.00235.20           C  
ATOM     85  O4'  DA A   5     -20.287 334.694 -27.485  1.00244.17           O  
ATOM     86  C3'  DA A   5     -18.130 334.840 -28.521  1.00240.73           C  
ATOM     87  O3'  DA A   5     -17.191 335.630 -27.779  1.00237.03           O  
ATOM     88  C2'  DA A   5     -18.318 333.497 -27.848  1.00248.85           C  
ATOM     89  C1'  DA A   5     -19.433 333.758 -26.846  1.00249.31           C  
ATOM     90  N9   DA A   5     -20.167 332.512 -26.605  1.00255.07           N  
ATOM     91  C8   DA A   5     -20.982 331.888 -27.487  1.00253.42           C  
ATOM     92  N7   DA A   5     -21.468 330.747 -27.073  1.00260.24           N  
ATOM     93  C5   DA A   5     -20.883 330.584 -25.843  1.00259.53           C  
ATOM     94  C6   DA A   5     -20.992 329.552 -24.918  1.00258.35           C  
ATOM     95  N6   DA A   5     -21.759 328.493 -25.135  1.00258.82           N  
ATOM     96  N1   DA A   5     -20.285 329.661 -23.773  1.00255.46           N  
ATOM     97  C2   DA A   5     -19.520 330.740 -23.578  1.00252.75           C  
ATOM     98  N3   DA A   5     -19.339 331.789 -24.390  1.00253.89           N  
ATOM     99  C4   DA A   5     -20.051 331.638 -25.522  1.00257.66           C  
ATOM    100  P    DG A   6     -15.705 335.037 -27.550  1.00241.54           P  
ATOM    101  OP1  DG A   6     -14.817 336.099 -27.069  1.00253.46           O  
ATOM    102  OP2  DG A   6     -15.341 334.264 -28.761  1.00236.84           O1-
ATOM    103  O5'  DG A   6     -15.828 334.007 -26.324  1.00247.57           O  
ATOM    104  C5'  DG A   6     -15.689 334.453 -24.970  1.00242.61           C  
ATOM    105  C4'  DG A   6     -15.519 333.265 -24.026  1.00249.96           C  
ATOM    106  O4'  DG A   6     -16.519 332.238 -24.335  1.00252.79           O  
ATOM    107  C3'  DG A   6     -14.157 332.552 -24.094  1.00243.98           C  
ATOM    108  O3'  DG A   6     -13.696 332.208 -22.735  1.00255.57           O  
ATOM    109  C2'  DG A   6     -14.479 331.310 -24.943  1.00241.64           C  
ATOM    110  C1'  DG A   6     -15.873 330.980 -24.444  1.00249.28           C  
ATOM    111  N9   DG A   6     -16.641 330.094 -25.341  1.00242.37           N  
ATOM    112  C8   DG A   6     -16.917 330.300 -26.675  1.00237.30           C  
ATOM    113  N7   DG A   6     -17.612 329.340 -27.222  1.00236.18           N  
ATOM    114  C5   DG A   6     -17.815 328.441 -26.193  1.00233.28           C  
ATOM    115  C6   DG A   6     -18.502 327.222 -26.197  1.00231.06           C  
ATOM    116  O6   DG A   6     -19.090 326.672 -27.152  1.00222.45           O  
ATOM    117  N1   DG A   6     -18.468 326.613 -24.935  1.00234.13           N  
ATOM    118  C2   DG A   6     -17.844 327.134 -23.812  1.00237.29           C  
ATOM    119  N2   DG A   6     -17.913 326.391 -22.691  1.00237.30           N  
ATOM    120  N3   DG A   6     -17.196 328.287 -23.799  1.00241.36           N  
ATOM    121  C4   DG A   6     -17.218 328.887 -25.021  1.00239.20           C  
ATOM    122  P    DC A   7     -12.653 331.002 -22.481  1.00248.22           P  
ATOM    123  OP1  DC A   7     -11.885 331.247 -21.242  1.00244.20           O  
ATOM    124  OP2  DC A   7     -11.901 330.862 -23.743  1.00242.37           O1-
ATOM    125  O5'  DC A   7     -13.587 329.713 -22.210  1.00240.19           O  
ATOM    126  C5'  DC A   7     -14.062 329.417 -20.872  1.00236.03           C  
ATOM    127  C4'  DC A   7     -14.149 327.916 -20.615  1.00225.34           C  
ATOM    128  O4'  DC A   7     -14.661 327.226 -21.784  1.00223.67           O  
ATOM    129  C3'  DC A   7     -12.834 327.220 -20.343  1.00212.47           C  
ATOM    130  O3'  DC A   7     -13.147 325.966 -19.796  1.00207.33           O  
ATOM    131  C2'  DC A   7     -12.314 327.061 -21.758  1.00214.29           C  
ATOM    132  C1'  DC A   7     -13.589 326.563 -22.428  1.00215.64           C  
ATOM    133  N1   DC A   7     -13.676 326.848 -23.864  1.00220.15           N  
ATOM    134  C2   DC A   7     -14.535 326.064 -24.642  1.00221.01           C  
ATOM    135  O2   DC A   7     -15.164 325.149 -24.094  1.00217.38           O  
ATOM    136  N3   DC A   7     -14.631 326.334 -25.961  1.00222.72           N  
ATOM    137  C4   DC A   7     -13.937 327.330 -26.506  1.00223.70           C  
ATOM    138  N4   DC A   7     -14.080 327.551 -27.809  1.00222.05           N  
ATOM    139  C5   DC A   7     -13.053 328.145 -25.722  1.00224.88           C  
ATOM    140  C6   DC A   7     -12.954 327.866 -24.419  1.00222.55           C  
ATOM    141  P    DC A   8     -12.019 325.033 -19.144  1.00202.34           P  
ATOM    142  OP1  DC A   8     -11.914 325.350 -17.701  1.00205.54           O  
ATOM    143  OP2  DC A   8     -10.834 325.105 -20.011  1.00206.70           O1-
ATOM    144  O5'  DC A   8     -12.648 323.589 -19.289  1.00194.49           O  
ATOM    145  C5'  DC A   8     -14.026 323.432 -19.127  1.00197.24           C  
ATOM    146  C4'  DC A   8     -14.413 322.080 -19.624  1.00196.78           C  
ATOM    147  O4'  DC A   8     -15.095 322.196 -20.911  1.00188.10           O  
ATOM    148  C3'  DC A   8     -13.218 321.179 -19.919  1.00194.08           C  
ATOM    149  O3'  DC A   8     -12.741 320.511 -18.731  1.00196.17           O  
ATOM    150  C2'  DC A   8     -13.847 320.216 -20.895  1.00195.01           C  
ATOM    151  C1'  DC A   8     -14.586 321.191 -21.783  1.00192.30           C  
ATOM    152  N1   DC A   8     -13.714 321.833 -22.719  1.00190.11           N  
ATOM    153  C2   DC A   8     -13.130 321.085 -23.717  1.00190.31           C  
ATOM    154  O2   DC A   8     -13.409 319.900 -23.803  1.00184.08           O  
ATOM    155  N3   DC A   8     -12.280 321.675 -24.563  1.00187.27           N  
ATOM    156  C4   DC A   8     -12.025 322.974 -24.446  1.00198.52           C  
ATOM    157  N4   DC A   8     -11.197 323.531 -25.328  1.00205.19           N  
ATOM    158  C5   DC A   8     -12.607 323.753 -23.424  1.00199.05           C  
ATOM    159  C6   DC A   8     -13.441 323.152 -22.591  1.00197.43           C  
ATOM    160  P    DT A   9     -11.815 319.188 -18.831  1.00200.97           P  
ATOM    161  OP1  DT A   9     -11.184 319.128 -17.478  1.00200.35           O  
ATOM    162  OP2  DT A   9     -10.989 319.310 -20.073  1.00194.67           O1-
ATOM    163  O5'  DT A   9     -12.862 317.941 -19.043  1.00201.25           O  
ATOM    164  C5'  DT A   9     -12.407 316.557 -19.206  1.00196.49           C  
ATOM    165  C4'  DT A   9     -13.345 315.760 -20.131  1.00199.80           C  
ATOM    166  O4'  DT A   9     -14.058 316.676 -21.032  1.00198.97           O  
ATOM    167  C3'  DT A   9     -12.650 314.793 -21.093  1.00206.07           C  
ATOM    168  O3'  DT A   9     -12.309 313.532 -20.490  1.00212.72           O  
ATOM    169  C2'  DT A   9     -13.699 314.664 -22.200  1.00205.45           C  
ATOM    170  C1'  DT A   9     -14.095 316.127 -22.359  1.00198.99           C  
ATOM    171  N1   DT A   9     -13.154 316.943 -23.341  1.00193.52           N  
ATOM    172  C2   DT A   9     -13.657 317.312 -24.573  1.00187.66           C  
ATOM    173  O2   DT A   9     -14.792 317.080 -24.926  1.00181.92           O  
ATOM    174  N3   DT A   9     -12.763 318.013 -25.357  1.00184.18           N  
ATOM    175  C4   DT A   9     -11.447 318.331 -25.060  1.00184.53           C  
ATOM    176  O4   DT A   9     -10.731 318.946 -25.827  1.00181.50           O  
ATOM    177  C5   DT A   9     -10.964 317.905 -23.771  1.00185.28           C  
ATOM    178  C7   DT A   9      -9.549 318.196 -23.340  1.00172.99           C  
ATOM    179  C6   DT A   9     -11.835 317.237 -22.987  1.00192.75           C  
ATOM    180  P    DG A  10     -10.887 312.839 -20.840  1.00219.52           P  
ATOM    181  OP1  DG A  10     -10.532 312.058 -19.638  1.00225.71           O  
ATOM    182  OP2  DG A  10      -9.948 313.928 -21.272  1.00204.85           O1-
ATOM    183  O5'  DG A  10     -11.171 311.887 -22.148  1.00207.07           O  
ATOM    184  C5'  DG A  10     -11.764 310.515 -22.087  1.00195.34           C  
ATOM    185  C4'  DG A  10     -12.400 310.144 -23.447  1.00183.62           C  
ATOM    186  O4'  DG A  10     -12.494 311.345 -24.284  1.00190.87           O  
ATOM    187  C3'  DG A  10     -11.606 309.200 -24.328  1.00172.66           C  
ATOM    188  O3'  DG A  10     -12.473 308.755 -25.426  1.00168.18           O  
ATOM    189  C2'  DG A  10     -10.551 310.172 -24.822  1.00172.33           C  
ATOM    190  C1'  DG A  10     -11.464 311.295 -25.280  1.00182.94           C  
ATOM    191  N9   DG A  10     -10.822 312.624 -25.414  1.00187.39           N  
ATOM    192  C8   DG A  10     -10.175 313.352 -24.433  1.00191.00           C  
ATOM    193  N7   DG A  10      -9.724 314.515 -24.834  1.00197.93           N  
ATOM    194  C5   DG A  10     -10.097 314.568 -26.170  1.00192.05           C  
ATOM    195  C6   DG A  10      -9.884 315.588 -27.129  1.00194.74           C  
ATOM    196  O6   DG A  10      -9.300 316.684 -26.979  1.00199.08           O  
ATOM    197  N1   DG A  10     -10.420 315.228 -28.379  1.00186.03           N  
ATOM    198  C2   DG A  10     -11.079 314.044 -28.663  1.00179.78           C  
ATOM    199  N2   DG A  10     -11.516 313.895 -29.935  1.00173.05           N  
ATOM    200  N3   DG A  10     -11.278 313.077 -27.771  1.00183.27           N  
ATOM    201  C4   DG A  10     -10.769 313.410 -26.550  1.00187.16           C  
ATOM    202  P    DA A  11     -11.880 308.246 -26.841  1.00156.79           P  
ATOM    203  OP1  DA A  11     -12.754 307.200 -27.412  1.00155.75           O  
ATOM    204  OP2  DA A  11     -10.456 307.969 -26.616  1.00163.82           O1-
ATOM    205  O5'  DA A  11     -12.015 309.491 -27.829  1.00162.02           O  
ATOM    206  C5'  DA A  11     -12.433 309.273 -29.177  1.00156.17           C  
ATOM    207  C4'  DA A  11     -11.313 309.575 -30.154  1.00154.97           C  
ATOM    208  O4'  DA A  11     -10.638 310.798 -29.746  1.00159.52           O  
ATOM    209  C3'  DA A  11     -10.232 308.501 -30.234  1.00152.13           C  
ATOM    210  O3'  DA A  11      -9.696 308.340 -31.587  1.00145.58           O  
ATOM    211  C2'  DA A  11      -9.174 309.048 -29.299  1.00161.14           C  
ATOM    212  C1'  DA A  11      -9.280 310.531 -29.573  1.00165.13           C  
ATOM    213  N9   DA A  11      -8.760 311.336 -28.495  1.00172.03           N  
ATOM    214  C8   DA A  11      -8.719 311.004 -27.177  1.00173.08           C  
ATOM    215  N7   DA A  11      -8.158 311.914 -26.415  1.00177.87           N  
ATOM    216  C5   DA A  11      -7.768 312.889 -27.312  1.00180.70           C  
ATOM    217  C6   DA A  11      -7.116 314.125 -27.148  1.00186.21           C  
ATOM    218  N6   DA A  11      -6.721 314.613 -25.951  1.00190.60           N  
ATOM    219  N1   DA A  11      -6.898 314.851 -28.274  1.00187.85           N  
ATOM    220  C2   DA A  11      -7.306 314.360 -29.469  1.00186.02           C  
ATOM    221  N3   DA A  11      -7.920 313.213 -29.736  1.00178.43           N  
ATOM    222  C4   DA A  11      -8.131 312.523 -28.609  1.00179.45           C  
ATOM    223  P    DA A  12     -10.431 308.875 -32.909  1.00136.36           P  
ATOM    224  OP1  DA A  12     -10.345 310.361 -32.802  1.00149.96           O  
ATOM    225  OP2  DA A  12     -11.730 308.156 -33.000  1.00138.96           O1-
ATOM    226  O5'  DA A  12      -9.518 308.328 -34.142  1.00147.78           O  
ATOM    227  C5'  DA A  12      -9.796 308.696 -35.518  1.00149.53           C  
ATOM    228  C4'  DA A  12      -9.017 309.948 -35.891  1.00155.79           C  
ATOM    229  O4'  DA A  12      -8.780 310.701 -34.683  1.00156.61           O  
ATOM    230  C3'  DA A  12      -7.626 309.724 -36.529  1.00160.41           C  
ATOM    231  O3'  DA A  12      -7.489 310.438 -37.802  1.00163.33           O  
ATOM    232  C2'  DA A  12      -6.646 310.250 -35.489  1.00171.78           C  
ATOM    233  C1'  DA A  12      -7.473 311.186 -34.654  1.00168.89           C  
ATOM    234  N9   DA A  12      -7.039 311.136 -33.308  1.00175.20           N  
ATOM    235  C8   DA A  12      -7.472 310.293 -32.356  1.00166.29           C  
ATOM    236  N7   DA A  12      -6.858 310.430 -31.227  1.00172.92           N  
ATOM    237  C5   DA A  12      -5.955 311.413 -31.471  1.00184.14           C  
ATOM    238  C6   DA A  12      -5.010 312.017 -30.661  1.00200.16           C  
ATOM    239  N6   DA A  12      -4.817 311.688 -29.383  1.00198.46           N  
ATOM    240  N1   DA A  12      -4.250 312.966 -31.223  1.00207.53           N  
ATOM    241  C2   DA A  12      -4.465 313.295 -32.502  1.00199.92           C  
ATOM    242  N3   DA A  12      -5.318 312.775 -33.360  1.00188.35           N  
ATOM    243  C4   DA A  12      -6.043 311.842 -32.766  1.00185.94           C  
ATOM    244  P    DT A  13      -6.044 310.941 -38.353  1.00154.14           P  
ATOM    245  OP1  DT A  13      -6.172 311.324 -39.784  1.00161.89           O  
ATOM    246  OP2  DT A  13      -5.030 309.966 -37.966  1.00172.63           O1-
ATOM    247  O5'  DT A  13      -5.694 312.228 -37.495  1.00177.37           O  
ATOM    248  C5'  DT A  13      -4.979 313.254 -38.103  1.00185.53           C  
ATOM    249  C4'  DT A  13      -3.604 313.327 -37.530  1.00206.90           C  
ATOM    250  O4'  DT A  13      -3.681 313.019 -36.116  1.00202.73           O  
ATOM    251  C3'  DT A  13      -2.609 312.316 -38.132  1.00222.73           C  
ATOM    252  O3'  DT A  13      -1.310 312.944 -38.390  1.00235.01           O  
ATOM    253  C2'  DT A  13      -2.498 311.292 -37.012  1.00218.10           C  
ATOM    254  C1'  DT A  13      -2.583 312.226 -35.842  1.00212.65           C  
ATOM    255  N1   DT A  13      -2.716 311.586 -34.558  1.00213.59           N  
ATOM    256  C2   DT A  13      -1.987 312.096 -33.549  1.00229.15           C  
ATOM    257  O2   DT A  13      -1.298 313.089 -33.677  1.00233.93           O  
ATOM    258  N3   DT A  13      -2.135 311.449 -32.355  1.00225.42           N  
ATOM    259  C4   DT A  13      -2.905 310.334 -32.101  1.00218.57           C  
ATOM    260  O4   DT A  13      -2.972 309.821 -30.990  1.00207.94           O  
ATOM    261  C5   DT A  13      -3.631 309.831 -33.225  1.00198.50           C  
ATOM    262  C7   DT A  13      -4.494 308.618 -33.064  1.00194.86           C  
ATOM    263  C6   DT A  13      -3.499 310.465 -34.403  1.00198.87           C  
ATOM    264  P    DA A  14      -0.939 313.639 -39.805  1.00227.76           P  
ATOM    265  OP1  DA A  14      -2.130 313.646 -40.686  1.00218.39           O  
ATOM    266  OP2  DA A  14       0.352 313.136 -40.314  1.00236.26           O1-
ATOM    267  O5'  DA A  14      -0.586 315.111 -39.364  1.00246.11           O  
ATOM    268  C5'  DA A  14      -1.000 315.540 -38.089  1.00254.29           C  
ATOM    269  C4'  DA A  14       0.188 315.820 -37.213  1.00276.99           C  
ATOM    270  O4'  DA A  14       0.130 314.998 -36.019  1.00273.08           O  
ATOM    271  C3'  DA A  14       1.538 315.535 -37.856  1.00292.13           C  
ATOM    272  O3'  DA A  14       2.422 316.511 -37.418  1.00330.46           O  
ATOM    273  C2'  DA A  14       1.889 314.192 -37.260  1.00292.90           C  
ATOM    274  C1'  DA A  14       1.373 314.390 -35.855  1.00293.32           C  
ATOM    275  N9   DA A  14       1.187 313.144 -35.168  1.00287.91           N  
ATOM    276  C8   DA A  14       0.592 312.031 -35.666  1.00274.24           C  
ATOM    277  N7   DA A  14       0.565 311.029 -34.833  1.00273.35           N  
ATOM    278  C5   DA A  14       1.213 311.511 -33.716  1.00288.07           C  
ATOM    279  C6   DA A  14       1.519 310.926 -32.477  1.00290.53           C  
ATOM    280  N6   DA A  14       1.193 309.670 -32.162  1.00286.02           N  
ATOM    281  N1   DA A  14       2.174 311.677 -31.574  1.00298.84           N  
ATOM    282  C2   DA A  14       2.492 312.932 -31.901  1.00310.93           C  
ATOM    283  N3   DA A  14       2.247 313.597 -33.030  1.00319.47           N  
ATOM    284  C4   DA A  14       1.601 312.818 -33.904  1.00301.76           C  
ATOM    285  P    DC A  15       3.928 316.596 -37.952  1.00366.29           P  
ATOM    286  OP1  DC A  15       4.036 317.868 -38.701  1.00372.14           O  
ATOM    287  OP2  DC A  15       4.285 315.352 -38.664  1.00356.16           O1-
ATOM    288  O5'  DC A  15       4.777 316.707 -36.592  1.00408.06           O  
ATOM    289  C5'  DC A  15       4.398 317.669 -35.586  1.00414.32           C  
ATOM    290  C4'  DC A  15       5.258 317.551 -34.328  1.00448.26           C  
ATOM    291  O4'  DC A  15       4.579 316.713 -33.349  1.00417.63           O  
ATOM    292  C3'  DC A  15       6.623 316.901 -34.522  1.00484.02           C  
ATOM    293  O3'  DC A  15       7.594 317.858 -34.900  1.00531.64           O  
ATOM    294  C2'  DC A  15       6.889 316.329 -33.134  1.00478.42           C  
ATOM    295  C1'  DC A  15       5.505 315.801 -32.780  1.00428.71           C  
ATOM    296  N1   DC A  15       5.229 314.433 -33.331  1.00423.42           N  
ATOM    297  C2   DC A  15       5.542 313.304 -32.570  1.00419.95           C  
ATOM    298  O2   DC A  15       6.033 313.450 -31.441  1.00398.58           O  
ATOM    299  N3   DC A  15       5.281 312.076 -33.086  1.00409.48           N  
ATOM    300  C4   DC A  15       4.748 311.962 -34.307  1.00411.18           C  
ATOM    301  N4   DC A  15       4.512 310.736 -34.776  1.00405.48           N  
ATOM    302  C5   DC A  15       4.442 313.099 -35.102  1.00405.52           C  
ATOM    303  C6   DC A  15       4.681 314.299 -34.580  1.00410.66           C  
ATOM    304  P    DT A  16       8.680 317.486 -36.028  1.00602.54           P  
ATOM    305  OP1  DT A  16       9.571 318.651 -36.219  1.00602.54           O  
ATOM    306  OP2  DT A  16       7.947 316.946 -37.192  1.00602.54           O1-
ATOM    307  O5'  DT A  16       9.523 316.288 -35.380  1.00602.54           O  
ATOM    308  C5'  DT A  16      10.365 316.530 -34.256  1.00602.54           C  
ATOM    309  C4'  DT A  16      10.741 315.231 -33.568  1.00602.54           C  
ATOM    310  O4'  DT A  16       9.634 314.297 -33.661  1.00602.54           O  
ATOM    311  C3'  DT A  16      11.959 314.510 -34.165  1.00602.54           C  
ATOM    312  O3'  DT A  16      12.817 314.084 -33.136  1.00602.54           O  
ATOM    313  C2'  DT A  16      11.346 313.316 -34.882  1.00602.54           C  
ATOM    314  C1'  DT A  16      10.144 313.036 -34.001  1.00602.54           C  
ATOM    315  N1   DT A  16       9.107 312.249 -34.674  1.00602.54           N  
ATOM    316  C2   DT A  16       8.477 311.228 -34.000  1.00602.54           C  
ATOM    317  O2   DT A  16       8.716 310.943 -32.840  1.00602.54           O  
ATOM    318  N3   DT A  16       7.542 310.556 -34.735  1.00602.54           N  
ATOM    319  C4   DT A  16       7.193 310.790 -36.053  1.00602.54           C  
ATOM    320  O4   DT A  16       6.336 310.135 -36.632  1.00602.54           O  
ATOM    321  C5   DT A  16       7.898 311.869 -36.695  1.00602.54           C  
ATOM    322  C7   DT A  16       7.604 312.220 -38.122  1.00602.98           C  
ATOM    323  C6   DT A  16       8.812 312.530 -35.986  1.00602.54           C  
TER     324       DT A  16                                                      
ATOM    325  P    DG B   9     -21.914 318.889 -30.752  1.00163.95           P  
ATOM    326  OP1  DG B   9     -22.587 317.850 -29.942  1.00171.11           O  
ATOM    327  OP2  DG B   9     -22.625 320.146 -31.035  1.00169.95           O1-
ATOM    328  O5'  DG B   9     -20.464 319.264 -30.172  1.00179.79           O  
ATOM    329  C5'  DG B   9     -19.604 320.156 -30.925  1.00182.20           C  
ATOM    330  C4'  DG B   9     -18.305 319.496 -31.450  1.00182.85           C  
ATOM    331  O4'  DG B   9     -17.220 320.429 -31.288  1.00185.60           O  
ATOM    332  C3'  DG B   9     -17.826 318.227 -30.744  1.00183.52           C  
ATOM    333  O3'  DG B   9     -18.349 317.057 -31.385  1.00183.55           O  
ATOM    334  C2'  DG B   9     -16.288 318.275 -30.848  1.00179.50           C  
ATOM    335  C1'  DG B   9     -15.985 319.735 -31.172  1.00181.01           C  
ATOM    336  N9   DG B   9     -15.176 320.430 -30.171  1.00185.32           N  
ATOM    337  C8   DG B   9     -14.341 321.482 -30.420  1.00182.31           C  
ATOM    338  N7   DG B   9     -13.761 321.947 -29.362  1.00183.41           N  
ATOM    339  C5   DG B   9     -14.256 321.170 -28.329  1.00190.93           C  
ATOM    340  C6   DG B   9     -13.958 321.228 -26.966  1.00191.66           C  
ATOM    341  O6   DG B   9     -13.223 322.009 -26.416  1.00192.40           O  
ATOM    342  N1   DG B   9     -14.639 320.275 -26.228  1.00192.61           N  
ATOM    343  C2   DG B   9     -15.507 319.361 -26.757  1.00193.41           C  
ATOM    344  N2   DG B   9     -16.078 318.512 -25.885  1.00195.89           N  
ATOM    345  N3   DG B   9     -15.799 319.286 -28.058  1.00190.56           N  
ATOM    346  C4   DG B   9     -15.139 320.231 -28.789  1.00188.30           C  
ATOM    347  P    DG B  10     -19.430 316.136 -30.624  1.00193.37           P  
ATOM    348  OP1  DG B  10     -18.824 314.783 -30.378  1.00182.80           O  
ATOM    349  OP2  DG B  10     -20.636 316.260 -31.504  1.00186.44           O1-
ATOM    350  O5'  DG B  10     -19.694 316.908 -29.192  1.00196.91           O  
ATOM    351  C5'  DG B  10     -18.920 316.559 -27.984  1.00203.05           C  
ATOM    352  C4'  DG B  10     -19.261 317.416 -26.725  1.00196.65           C  
ATOM    353  O4'  DG B  10     -18.391 318.565 -26.550  1.00195.36           O  
ATOM    354  C3'  DG B  10     -20.689 317.920 -26.544  1.00186.02           C  
ATOM    355  O3'  DG B  10     -21.175 317.362 -25.326  1.00189.47           O  
ATOM    356  C2'  DG B  10     -20.525 319.447 -26.449  1.00184.00           C  
ATOM    357  C1'  DG B  10     -19.111 319.579 -25.908  1.00192.50           C  
ATOM    358  N9   DG B  10     -18.495 320.807 -26.325  1.00201.32           N  
ATOM    359  C8   DG B  10     -18.554 321.354 -27.554  1.00209.01           C  
ATOM    360  N7   DG B  10     -17.882 322.458 -27.673  1.00212.31           N  
ATOM    361  C5   DG B  10     -17.318 322.601 -26.421  1.00252.39           C  
ATOM    362  C6   DG B  10     -16.470 323.655 -25.955  1.00224.30           C  
ATOM    363  O6   DG B  10     -16.067 324.619 -26.581  1.00227.24           O  
ATOM    364  N1   DG B  10     -16.133 323.451 -24.625  1.00232.91           N  
ATOM    365  C2   DG B  10     -16.494 322.405 -23.846  1.00218.36           C  
ATOM    366  N2   DG B  10     -16.110 322.451 -22.594  1.00202.93           N  
ATOM    367  N3   DG B  10     -17.320 321.434 -24.270  1.00219.44           N  
ATOM    368  C4   DG B  10     -17.659 321.608 -25.554  1.00230.09           C  
ATOM    369  P    DC B  11     -22.453 317.969 -24.581  1.00166.15           P  
ATOM    370  OP1  DC B  11     -23.109 316.833 -23.872  1.00167.41           O  
ATOM    371  OP2  DC B  11     -23.240 318.673 -25.621  1.00179.89           O1-
ATOM    372  O5'  DC B  11     -21.808 318.996 -23.512  1.00185.04           O  
ATOM    373  C5'  DC B  11     -21.226 318.479 -22.305  1.00191.45           C  
ATOM    374  C4'  DC B  11     -20.347 319.496 -21.598  1.00195.80           C  
ATOM    375  O4'  DC B  11     -19.643 320.332 -22.564  1.00203.64           O  
ATOM    376  C3'  DC B  11     -21.080 320.484 -20.697  1.00208.82           C  
ATOM    377  O3'  DC B  11     -20.180 320.895 -19.654  1.00206.82           O  
ATOM    378  C2'  DC B  11     -21.314 321.607 -21.672  1.00210.00           C  
ATOM    379  C1'  DC B  11     -19.932 321.667 -22.255  1.00212.66           C  
ATOM    380  N1   DC B  11     -19.874 322.445 -23.438  1.00218.36           N  
ATOM    381  C2   DC B  11     -19.076 323.574 -23.452  1.00219.01           C  
ATOM    382  O2   DC B  11     -18.382 323.820 -22.451  1.00222.72           O  
ATOM    383  N3   DC B  11     -19.032 324.319 -24.576  1.00225.42           N  
ATOM    384  C4   DC B  11     -19.790 323.994 -25.630  1.00223.06           C  
ATOM    385  N4   DC B  11     -19.723 324.761 -26.721  1.00232.40           N  
ATOM    386  C5   DC B  11     -20.639 322.850 -25.610  1.00215.11           C  
ATOM    387  C6   DC B  11     -20.660 322.127 -24.494  1.00206.11           C  
ATOM    388  P    DT B  12     -20.347 322.280 -18.844  1.00202.51           P  
ATOM    389  OP1  DT B  12     -20.173 321.937 -17.416  1.00205.05           O  
ATOM    390  OP2  DT B  12     -21.622 322.960 -19.206  1.00211.31           O1-
ATOM    391  O5'  DT B  12     -19.052 323.162 -19.269  1.00215.71           O  
ATOM    392  C5'  DT B  12     -18.020 323.476 -18.278  1.00224.78           C  
ATOM    393  C4'  DT B  12     -17.965 324.980 -17.927  1.00245.48           C  
ATOM    394  O4'  DT B  12     -17.923 325.765 -19.167  1.00247.56           O  
ATOM    395  C3'  DT B  12     -19.156 325.545 -17.096  1.00256.23           C  
ATOM    396  O3'  DT B  12     -18.753 326.512 -16.005  1.00267.67           O  
ATOM    397  C2'  DT B  12     -19.982 326.254 -18.144  1.00260.88           C  
ATOM    398  C1'  DT B  12     -18.940 326.760 -19.134  1.00257.62           C  
ATOM    399  N1   DT B  12     -19.572 326.883 -20.455  1.00255.50           N  
ATOM    400  C2   DT B  12     -19.062 327.710 -21.429  1.00254.54           C  
ATOM    401  O2   DT B  12     -18.019 328.351 -21.310  1.00242.90           O  
ATOM    402  N3   DT B  12     -19.806 327.715 -22.582  1.00255.54           N  
ATOM    403  C4   DT B  12     -20.995 327.028 -22.829  1.00257.49           C  
ATOM    404  O4   DT B  12     -21.597 327.102 -23.894  1.00258.60           O  
ATOM    405  C5   DT B  12     -21.478 326.223 -21.754  1.00249.68           C  
ATOM    406  C7   DT B  12     -22.746 325.441 -21.893  1.00242.84           C  
ATOM    407  C6   DT B  12     -20.759 326.201 -20.644  1.00251.92           C  
ATOM    408  P    DG B  13     -19.752 327.725 -15.534  1.00273.28           P  
ATOM    409  OP1  DG B  13     -19.294 328.335 -14.260  1.00269.74           O  
ATOM    410  OP2  DG B  13     -21.165 327.261 -15.548  1.00281.79           O1-
ATOM    411  O5'  DG B  13     -19.569 328.846 -16.666  1.00273.10           O  
ATOM    412  C5'  DG B  13     -18.477 329.744 -16.605  1.00275.09           C  
ATOM    413  C4'  DG B  13     -18.903 331.119 -17.046  1.00289.60           C  
ATOM    414  O4'  DG B  13     -19.519 331.016 -18.350  1.00286.61           O  
ATOM    415  C3'  DG B  13     -19.954 331.800 -16.161  1.00298.35           C  
ATOM    416  O3'  DG B  13     -19.840 333.231 -16.335  1.00312.84           O  
ATOM    417  C2'  DG B  13     -21.235 331.276 -16.773  1.00304.24           C  
ATOM    418  C1'  DG B  13     -20.874 331.397 -18.238  1.00298.36           C  
ATOM    419  N9   DG B  13     -21.650 330.544 -19.090  1.00297.09           N  
ATOM    420  C8   DG B  13     -22.369 329.437 -18.714  1.00297.07           C  
ATOM    421  N7   DG B  13     -22.961 328.858 -19.711  1.00295.14           N  
ATOM    422  C5   DG B  13     -22.610 329.629 -20.814  1.00290.17           C  
ATOM    423  C6   DG B  13     -22.957 329.496 -22.160  1.00287.85           C  
ATOM    424  O6   DG B  13     -23.671 328.622 -22.681  1.00286.70           O  
ATOM    425  N1   DG B  13     -22.390 330.497 -22.955  1.00286.13           N  
ATOM    426  C2   DG B  13     -21.584 331.507 -22.476  1.00290.76           C  
ATOM    427  N2   DG B  13     -21.132 332.387 -23.386  1.00288.66           N  
ATOM    428  N3   DG B  13     -21.252 331.643 -21.206  1.00293.72           N  
ATOM    429  C4   DG B  13     -21.798 330.669 -20.430  1.00295.45           C  
ATOM    430  P    DC B  14     -20.762 334.294 -15.537  1.00316.53           P  
ATOM    431  OP1  DC B  14     -19.922 335.002 -14.537  1.00313.65           O  
ATOM    432  OP2  DC B  14     -22.001 333.618 -15.094  1.00316.52           O1-
ATOM    433  O5'  DC B  14     -21.161 335.363 -16.667  1.00314.55           O  
ATOM    434  C5'  DC B  14     -20.161 335.918 -17.530  1.00318.28           C  
ATOM    435  C4'  DC B  14     -20.800 336.401 -18.812  1.00324.31           C  
ATOM    436  O4'  DC B  14     -21.032 335.276 -19.694  1.00327.57           O  
ATOM    437  C3'  DC B  14     -22.148 337.040 -18.591  1.00324.21           C  
ATOM    438  O3'  DC B  14     -21.971 338.425 -18.431  1.00315.54           O  
ATOM    439  C2'  DC B  14     -22.926 336.708 -19.864  1.00354.56           C  
ATOM    440  C1'  DC B  14     -22.288 335.400 -20.339  1.00344.92           C  
ATOM    441  N1   DC B  14     -23.102 334.149 -20.066  1.00349.70           N  
ATOM    442  C2   DC B  14     -23.686 333.454 -21.134  1.00359.42           C  
ATOM    443  O2   DC B  14     -23.540 333.882 -22.286  1.00370.11           O  
ATOM    444  N3   DC B  14     -24.396 332.321 -20.873  1.00349.30           N  
ATOM    445  C4   DC B  14     -24.524 331.887 -19.615  1.00348.92           C  
ATOM    446  N4   DC B  14     -25.225 330.765 -19.402  1.00352.48           N  
ATOM    447  C5   DC B  14     -23.945 332.584 -18.523  1.00345.69           C  
ATOM    448  C6   DC B  14     -23.245 333.695 -18.789  1.00334.11           C  
TER     449       DC B  14                                                      
ATOM    450  P    DC C   1       4.915 263.063 -43.698  1.00436.16           P  
ATOM    451  OP1  DC C   1       5.591 261.752 -43.830  1.00461.16           O  
ATOM    452  OP2  DC C   1       5.048 263.809 -42.424  1.00418.74           O1-
ATOM    453  O5'  DC C   1       5.268 264.044 -44.921  1.00414.82           O  
ATOM    454  C5'  DC C   1       4.444 264.068 -46.102  1.00403.58           C  
ATOM    455  C4'  DC C   1       3.694 265.394 -46.230  1.00370.23           C  
ATOM    456  O4'  DC C   1       2.459 265.323 -45.470  1.00361.73           O  
ATOM    457  C3'  DC C   1       4.461 266.635 -45.749  1.00353.60           C  
ATOM    458  O3'  DC C   1       4.960 267.398 -46.904  1.00344.05           O  
ATOM    459  C2'  DC C   1       3.434 267.445 -44.935  1.00336.02           C  
ATOM    460  C1'  DC C   1       2.226 266.515 -44.745  1.00338.79           C  
ATOM    461  N1   DC C   1       1.969 266.147 -43.312  1.00335.02           N  
ATOM    462  C2   DC C   1       1.335 267.057 -42.462  1.00313.82           C  
ATOM    463  O2   DC C   1       0.984 268.156 -42.907  1.00306.48           O  
ATOM    464  N3   DC C   1       1.123 266.698 -41.166  1.00313.11           N  
ATOM    465  C4   DC C   1       1.512 265.500 -40.724  1.00327.91           C  
ATOM    466  N4   DC C   1       1.276 265.190 -39.443  1.00318.11           N  
ATOM    467  C5   DC C   1       2.157 264.564 -41.581  1.00348.21           C  
ATOM    468  C6   DC C   1       2.359 264.929 -42.852  1.00349.32           C  
ATOM    469  P    DT C   2       6.085 268.548 -46.737  1.00348.21           P  
ATOM    470  OP1  DT C   2       6.413 269.091 -48.082  1.00331.86           O  
ATOM    471  OP2  DT C   2       7.156 267.947 -45.918  1.00337.00           O1-
ATOM    472  O5'  DT C   2       5.363 269.717 -45.878  1.00324.50           O  
ATOM    473  C5'  DT C   2       4.412 270.622 -46.510  1.00315.62           C  
ATOM    474  C4'  DT C   2       3.949 271.746 -45.568  1.00290.24           C  
ATOM    475  O4'  DT C   2       3.351 271.208 -44.353  1.00296.56           O  
ATOM    476  C3'  DT C   2       5.030 272.727 -45.125  1.00268.49           C  
ATOM    477  O3'  DT C   2       4.576 274.056 -45.368  1.00260.81           O  
ATOM    478  C2'  DT C   2       5.201 272.437 -43.626  1.00270.35           C  
ATOM    479  C1'  DT C   2       3.830 271.912 -43.226  1.00287.62           C  
ATOM    480  N1   DT C   2       3.881 270.950 -42.090  1.00285.77           N  
ATOM    481  C2   DT C   2       3.362 271.297 -40.856  1.00292.99           C  
ATOM    482  O2   DT C   2       2.850 272.388 -40.625  1.00278.15           O  
ATOM    483  N3   DT C   2       3.469 270.312 -39.901  1.00295.84           N  
ATOM    484  C4   DT C   2       4.025 269.041 -40.049  1.00298.54           C  
ATOM    485  O4   DT C   2       4.078 268.225 -39.131  1.00302.17           O  
ATOM    486  C5   DT C   2       4.547 268.751 -41.364  1.00301.59           C  
ATOM    487  C7   DT C   2       5.176 267.417 -41.651  1.00321.34           C  
ATOM    488  C6   DT C   2       4.448 269.703 -42.301  1.00292.95           C  
ATOM    489  P    DG C   3       5.464 275.313 -44.916  1.00245.42           P  
ATOM    490  OP1  DG C   3       5.102 276.505 -45.733  1.00244.86           O  
ATOM    491  OP2  DG C   3       6.844 274.803 -44.837  1.00261.62           O1-
ATOM    492  O5'  DG C   3       4.990 275.605 -43.435  1.00252.09           O  
ATOM    493  C5'  DG C   3       3.727 276.153 -43.225  1.00257.57           C  
ATOM    494  C4'  DG C   3       3.586 276.635 -41.808  1.00255.34           C  
ATOM    495  O4'  DG C   3       3.677 275.509 -40.905  1.00255.38           O  
ATOM    496  C3'  DG C   3       4.670 277.589 -41.352  1.00251.47           C  
ATOM    497  O3'  DG C   3       4.152 278.366 -40.301  1.00255.24           O  
ATOM    498  C2'  DG C   3       5.717 276.622 -40.834  1.00251.12           C  
ATOM    499  C1'  DG C   3       4.809 275.677 -40.089  1.00256.86           C  
ATOM    500  N9   DG C   3       5.375 274.391 -39.853  1.00262.61           N  
ATOM    501  C8   DG C   3       6.101 273.626 -40.720  1.00264.26           C  
ATOM    502  N7   DG C   3       6.468 272.489 -40.210  1.00273.86           N  
ATOM    503  C5   DG C   3       5.934 272.516 -38.924  1.00279.13           C  
ATOM    504  C6   DG C   3       5.994 271.556 -37.886  1.00292.09           C  
ATOM    505  O6   DG C   3       6.555 270.447 -37.884  1.00298.83           O  
ATOM    506  N1   DG C   3       5.317 272.001 -36.749  1.00292.13           N  
ATOM    507  C2   DG C   3       4.655 273.199 -36.644  1.00285.36           C  
ATOM    508  N2   DG C   3       4.075 273.456 -35.468  1.00282.27           N  
ATOM    509  N3   DG C   3       4.608 274.098 -37.603  1.00275.10           N  
ATOM    510  C4   DG C   3       5.262 273.686 -38.708  1.00272.13           C  
ATOM    511  P    DC C   4       4.437 279.942 -40.235  1.00257.73           P  
ATOM    512  OP1  DC C   4       3.142 280.644 -40.004  1.00252.81           O  
ATOM    513  OP2  DC C   4       5.158 280.270 -41.489  1.00252.27           O1-
ATOM    514  O5'  DC C   4       5.402 280.086 -38.935  1.00266.72           O  
ATOM    515  C5'  DC C   4       6.544 279.180 -38.730  1.00266.25           C  
ATOM    516  C4'  DC C   4       6.364 278.340 -37.468  1.00268.95           C  
ATOM    517  O4'  DC C   4       6.525 276.934 -37.736  1.00267.70           O  
ATOM    518  C3'  DC C   4       7.332 278.624 -36.322  1.00277.12           C  
ATOM    519  O3'  DC C   4       6.819 279.648 -35.468  1.00273.09           O  
ATOM    520  C2'  DC C   4       7.440 277.276 -35.588  1.00285.24           C  
ATOM    521  C1'  DC C   4       6.684 276.292 -36.494  1.00278.75           C  
ATOM    522  N1   DC C   4       7.409 275.010 -36.712  1.00285.52           N  
ATOM    523  C2   DC C   4       7.319 273.988 -35.759  1.00292.73           C  
ATOM    524  O2   DC C   4       6.596 274.144 -34.772  1.00288.55           O  
ATOM    525  N3   DC C   4       7.984 272.822 -35.979  1.00299.76           N  
ATOM    526  C4   DC C   4       8.738 272.675 -37.071  1.00302.39           C  
ATOM    527  N4   DC C   4       9.384 271.506 -37.240  1.00312.60           N  
ATOM    528  C5   DC C   4       8.851 273.716 -38.044  1.00287.60           C  
ATOM    529  C6   DC C   4       8.178 274.855 -37.823  1.00284.08           C  
ATOM    530  P    DG C   5       5.306 279.610 -34.916  1.00269.23           P  
ATOM    531  OP1  DG C   5       4.438 278.566 -35.491  1.00277.99           O1-
ATOM    532  OP2  DG C   5       4.834 281.010 -34.910  1.00276.40           O  
ATOM    533  O5'  DG C   5       5.448 279.041 -33.441  1.00281.90           O  
ATOM    534  C5'  DG C   5       4.450 278.125 -32.974  1.00291.16           C  
ATOM    535  C4'  DG C   5       4.582 277.840 -31.489  1.00300.49           C  
ATOM    536  O4'  DG C   5       4.827 276.415 -31.314  1.00307.75           O  
ATOM    537  C3'  DG C   5       5.734 278.551 -30.780  1.00306.27           C  
ATOM    538  O3'  DG C   5       5.302 279.808 -30.129  1.00293.42           O  
ATOM    539  C2'  DG C   5       6.174 277.514 -29.739  1.00297.00           C  
ATOM    540  C1'  DG C   5       5.940 276.211 -30.467  1.00299.01           C  
ATOM    541  N9   DG C   5       7.048 275.753 -31.285  1.00307.19           N  
ATOM    542  C8   DG C   5       7.192 275.885 -32.636  1.00300.52           C  
ATOM    543  N7   DG C   5       8.275 275.332 -33.107  1.00308.48           N  
ATOM    544  C5   DG C   5       8.863 274.778 -31.990  1.00314.44           C  
ATOM    545  C6   DG C   5      10.072 274.037 -31.872  1.00328.73           C  
ATOM    546  O6   DG C   5      10.849 273.702 -32.764  1.00348.83           O  
ATOM    547  N1   DG C   5      10.313 273.674 -30.556  1.00326.71           N  
ATOM    548  C2   DG C   5       9.498 273.968 -29.493  1.00313.18           C  
ATOM    549  N2   DG C   5       9.886 273.519 -28.303  1.00331.29           N  
ATOM    550  N3   DG C   5       8.370 274.657 -29.584  1.00307.02           N  
ATOM    551  C4   DG C   5       8.131 275.014 -30.857  1.00311.74           C  
ATOM    552  P    DA C   6       6.052 281.234 -30.350  1.00297.02           P  
ATOM    553  OP1  DA C   6       5.516 282.166 -29.316  1.00290.40           O  
ATOM    554  OP2  DA C   6       5.951 281.586 -31.790  1.00293.08           O1-
ATOM    555  O5'  DA C   6       7.586 281.009 -29.913  1.00288.17           O  
ATOM    556  C5'  DA C   6       8.570 280.555 -30.842  1.00289.76           C  
ATOM    557  C4'  DA C   6       8.829 279.088 -30.602  1.00286.72           C  
ATOM    558  O4'  DA C   6       9.113 278.402 -31.842  1.00291.26           O  
ATOM    559  C3'  DA C   6       9.908 278.738 -29.607  1.00281.93           C  
ATOM    560  O3'  DA C   6       9.399 277.669 -28.609  1.00276.96           O  
ATOM    561  C2'  DA C   6      11.056 278.307 -30.557  1.00299.91           C  
ATOM    562  C1'  DA C   6      10.300 277.676 -31.728  1.00307.39           C  
ATOM    563  N9   DA C   6      10.931 277.731 -33.047  1.00319.27           N  
ATOM    564  C8   DA C   6      10.702 278.683 -34.007  1.00318.73           C  
ATOM    565  N7   DA C   6      11.335 278.477 -35.132  1.00333.11           N  
ATOM    566  C5   DA C   6      12.008 277.289 -34.926  1.00349.84           C  
ATOM    567  C6   DA C   6      12.867 276.526 -35.750  1.00392.59           C  
ATOM    568  N6   DA C   6      13.196 276.873 -37.001  1.00415.97           N  
ATOM    569  N1   DA C   6      13.370 275.393 -35.240  1.00416.01           N  
ATOM    570  C2   DA C   6      13.035 275.050 -34.001  1.00382.56           C  
ATOM    571  N3   DA C   6      12.266 275.690 -33.121  1.00348.70           N  
ATOM    572  C4   DA C   6      11.761 276.803 -33.662  1.00333.99           C  
ATOM    573  P    DG C   7       8.812 278.071 -27.130  1.00256.75           P  
ATOM    574  OP1  DG C   7       7.579 278.872 -27.169  1.00271.92           O  
ATOM    575  OP2  DG C   7       9.903 278.542 -26.282  1.00255.23           O1-
ATOM    576  O5'  DG C   7       8.420 276.715 -26.411  1.00258.66           O  
ATOM    577  C5'  DG C   7       8.893 276.481 -25.095  1.00248.15           C  
ATOM    578  C4'  DG C   7      10.080 275.536 -25.142  1.00269.51           C  
ATOM    579  O4'  DG C   7      10.468 275.287 -26.530  1.00277.98           O  
ATOM    580  C3'  DG C   7      11.371 276.006 -24.425  1.00276.04           C  
ATOM    581  O3'  DG C   7      11.804 275.005 -23.408  1.00286.30           O  
ATOM    582  C2'  DG C   7      12.386 276.133 -25.579  1.00280.74           C  
ATOM    583  C1'  DG C   7      11.870 275.082 -26.540  1.00284.15           C  
ATOM    584  N9   DG C   7      12.403 275.165 -27.923  1.00288.37           N  
ATOM    585  C8   DG C   7      11.952 275.966 -28.919  1.00294.18           C  
ATOM    586  N7   DG C   7      12.590 275.817 -30.049  1.00300.19           N  
ATOM    587  C5   DG C   7      13.521 274.838 -29.790  1.00300.26           C  
ATOM    588  C6   DG C   7      14.473 274.254 -30.640  1.00319.77           C  
ATOM    589  O6   DG C   7      14.707 274.522 -31.809  1.00340.18           O  
ATOM    590  N1   DG C   7      15.231 273.294 -29.989  1.00322.21           N  
ATOM    591  C2   DG C   7      15.062 272.926 -28.681  1.00300.94           C  
ATOM    592  N2   DG C   7      15.884 271.974 -28.223  1.00297.64           N  
ATOM    593  N3   DG C   7      14.153 273.455 -27.881  1.00287.95           N  
ATOM    594  C4   DG C   7      13.425 274.417 -28.487  1.00291.23           C  
ATOM    595  P    DT C   8      13.354 274.847 -22.917  1.00288.28           P  
ATOM    596  OP1  DT C   8      13.438 274.035 -21.671  1.00290.47           O  
ATOM    597  OP2  DT C   8      14.028 276.154 -22.897  1.00289.48           O1-
ATOM    598  O5'  DT C   8      14.058 274.015 -24.075  1.00287.20           O  
ATOM    599  C5'  DT C   8      15.292 273.443 -23.830  1.00284.69           C  
ATOM    600  C4'  DT C   8      16.214 273.640 -25.004  1.00281.55           C  
ATOM    601  O4'  DT C   8      15.585 274.378 -26.085  1.00276.05           O  
ATOM    602  C3'  DT C   8      17.491 274.425 -24.700  1.00281.61           C  
ATOM    603  O3'  DT C   8      18.576 273.746 -25.292  1.00285.58           O  
ATOM    604  C2'  DT C   8      17.240 275.724 -25.456  1.00277.25           C  
ATOM    605  C1'  DT C   8      16.625 275.091 -26.663  1.00276.54           C  
ATOM    606  N1   DT C   8      16.157 275.999 -27.718  1.00275.20           N  
ATOM    607  C2   DT C   8      16.499 275.721 -29.017  1.00280.45           C  
ATOM    608  O2   DT C   8      17.122 274.733 -29.345  1.00285.43           O  
ATOM    609  N3   DT C   8      16.033 276.603 -29.934  1.00283.38           N  
ATOM    610  C4   DT C   8      15.312 277.738 -29.692  1.00288.01           C  
ATOM    611  O4   DT C   8      14.951 278.483 -30.591  1.00298.63           O  
ATOM    612  C5   DT C   8      15.016 277.992 -28.303  1.00283.30           C  
ATOM    613  C7   DT C   8      14.237 279.205 -27.918  1.00287.85           C  
ATOM    614  C6   DT C   8      15.455 277.121 -27.391  1.00279.26           C  
ATOM    615  P    DA C   9      19.243 272.467 -24.591  1.00291.75           P  
ATOM    616  OP1  DA C   9      18.160 271.505 -24.248  1.00295.93           O  
ATOM    617  OP2  DA C   9      20.099 273.025 -23.512  1.00285.44           O1-
ATOM    618  O5'  DA C   9      20.236 271.860 -25.726  1.00289.50           O  
ATOM    619  C5'  DA C   9      19.753 271.543 -27.066  1.00281.91           C  
ATOM    620  C4'  DA C   9      20.721 272.059 -28.133  1.00277.63           C  
ATOM    621  O4'  DA C   9      20.185 273.284 -28.734  1.00286.84           O  
ATOM    622  C3'  DA C   9      22.126 272.418 -27.623  1.00262.19           C  
ATOM    623  O3'  DA C   9      23.122 272.060 -28.592  1.00230.84           O  
ATOM    624  C2'  DA C   9      22.042 273.934 -27.451  1.00258.08           C  
ATOM    625  C1'  DA C   9      21.159 274.312 -28.640  1.00262.79           C  
ATOM    626  N9   DA C   9      20.486 275.642 -28.508  1.00268.10           N  
ATOM    627  C8   DA C   9      19.745 276.095 -27.447  1.00273.87           C  
ATOM    628  N7   DA C   9      19.268 277.317 -27.607  1.00274.92           N  
ATOM    629  C5   DA C   9      19.737 277.702 -28.857  1.00266.83           C  
ATOM    630  C6   DA C   9      19.580 278.894 -29.597  1.00254.25           C  
ATOM    631  N6   DA C   9      18.884 279.955 -29.163  1.00247.58           N  
ATOM    632  N1   DA C   9      20.174 278.950 -30.814  1.00248.43           N  
ATOM    633  C2   DA C   9      20.874 277.881 -31.244  1.00254.53           C  
ATOM    634  N3   DA C   9      21.092 276.714 -30.636  1.00259.81           N  
ATOM    635  C4   DA C   9      20.492 276.671 -29.430  1.00262.09           C  
ATOM    636  P    DT C  10      24.675 272.178 -28.219  1.00212.03           P  
ATOM    637  OP1  DT C  10      25.416 271.127 -28.949  1.00214.11           O  
ATOM    638  OP2  DT C  10      24.665 272.310 -26.742  1.00213.59           O1-
ATOM    639  O5'  DT C  10      25.173 273.532 -28.897  1.00213.65           O  
ATOM    640  C5'  DT C  10      26.453 273.567 -29.507  1.00204.28           C  
ATOM    641  C4'  DT C  10      26.332 273.647 -31.017  1.00198.20           C  
ATOM    642  O4'  DT C  10      25.118 274.369 -31.337  1.00203.46           O  
ATOM    643  C3'  DT C  10      27.454 274.441 -31.689  1.00194.20           C  
ATOM    644  O3'  DT C  10      27.609 274.104 -33.079  1.00196.35           O  
ATOM    645  C2'  DT C  10      26.959 275.854 -31.538  1.00188.42           C  
ATOM    646  C1'  DT C  10      25.449 275.718 -31.632  1.00198.35           C  
ATOM    647  N1   DT C  10      24.726 276.684 -30.704  1.00210.03           N  
ATOM    648  C2   DT C  10      24.270 277.865 -31.225  1.00211.41           C  
ATOM    649  O2   DT C  10      24.390 278.151 -32.405  1.00207.17           O  
ATOM    650  N3   DT C  10      23.648 278.706 -30.326  1.00222.13           N  
ATOM    651  C4   DT C  10      23.447 278.486 -28.968  1.00231.24           C  
ATOM    652  O4   DT C  10      22.872 279.303 -28.237  1.00229.35           O  
ATOM    653  C5   DT C  10      23.966 277.233 -28.466  1.00228.23           C  
ATOM    654  C7   DT C  10      23.806 276.889 -27.007  1.00230.38           C  
ATOM    655  C6   DT C  10      24.585 276.402 -29.347  1.00218.52           C  
ATOM    656  P    DT C  11      28.545 275.003 -34.051  1.00182.09           P  
ATOM    657  OP1  DT C  11      28.827 274.329 -35.333  1.00186.33           O  
ATOM    658  OP2  DT C  11      29.665 275.548 -33.295  1.00182.52           O1-
ATOM    659  O5'  DT C  11      27.645 276.222 -34.468  1.00177.04           O  
ATOM    660  C5'  DT C  11      27.703 276.660 -35.774  1.00175.60           C  
ATOM    661  C4'  DT C  11      27.515 278.135 -35.798  1.00170.83           C  
ATOM    662  O4'  DT C  11      27.081 278.555 -34.485  1.00170.46           O  
ATOM    663  C3'  DT C  11      28.778 278.926 -36.113  1.00166.33           C  
ATOM    664  O3'  DT C  11      28.444 279.989 -37.039  1.00162.26           O  
ATOM    665  C2'  DT C  11      29.210 279.418 -34.733  1.00165.16           C  
ATOM    666  C1'  DT C  11      27.858 279.630 -34.092  1.00166.05           C  
ATOM    667  N1   DT C  11      27.868 279.664 -32.689  1.00166.97           N  
ATOM    668  C2   DT C  11      27.212 280.676 -32.067  1.00171.27           C  
ATOM    669  O2   DT C  11      26.657 281.550 -32.663  1.00174.49           O  
ATOM    670  N3   DT C  11      27.234 280.624 -30.722  1.00185.86           N  
ATOM    671  C4   DT C  11      27.821 279.677 -29.946  1.00177.69           C  
ATOM    672  O4   DT C  11      27.797 279.722 -28.729  1.00188.39           O  
ATOM    673  C5   DT C  11      28.494 278.630 -30.668  1.00175.34           C  
ATOM    674  C7   DT C  11      29.187 277.541 -29.913  1.00183.09           C  
ATOM    675  C6   DT C  11      28.473 278.675 -31.998  1.00171.69           C  
ATOM    676  P    DC C  12      29.236 281.386 -37.095  1.00140.88           P  
ATOM    677  OP1  DC C  12      28.765 282.108 -38.303  1.00141.62           O  
ATOM    678  OP2  DC C  12      30.672 281.149 -37.048  1.00155.20           O1-
ATOM    679  O5'  DC C  12      28.874 282.073 -35.696  1.00148.23           O  
ATOM    680  C5'  DC C  12      27.521 282.435 -35.385  1.00157.00           C  
ATOM    681  C4'  DC C  12      27.428 283.901 -35.442  1.00158.01           C  
ATOM    682  O4'  DC C  12      27.263 284.474 -34.131  1.00157.89           O  
ATOM    683  C3'  DC C  12      28.681 284.488 -36.010  1.00152.76           C  
ATOM    684  O3'  DC C  12      28.303 285.511 -36.771  1.00155.49           O  
ATOM    685  C2'  DC C  12      29.496 284.926 -34.795  1.00152.30           C  
ATOM    686  C1'  DC C  12      28.487 284.956 -33.661  1.00155.35           C  
ATOM    687  N1   DC C  12      28.855 284.108 -32.607  1.00161.02           N  
ATOM    688  C2   DC C  12      28.248 284.291 -31.383  1.00168.36           C  
ATOM    689  O2   DC C  12      27.437 285.216 -31.277  1.00171.96           O  
ATOM    690  N3   DC C  12      28.570 283.477 -30.368  1.00173.88           N  
ATOM    691  C4   DC C  12      29.451 282.501 -30.562  1.00170.29           C  
ATOM    692  N4   DC C  12      29.740 281.718 -29.535  1.00176.20           N  
ATOM    693  C5   DC C  12      30.069 282.278 -31.834  1.00165.81           C  
ATOM    694  C6   DC C  12      29.738 283.095 -32.818  1.00159.69           C  
ATOM    695  P    DA C  13      29.346 286.280 -37.674  1.00157.02           P  
ATOM    696  OP1  DA C  13      28.862 286.254 -39.081  1.00164.55           O  
ATOM    697  OP2  DA C  13      30.589 285.496 -37.459  1.00153.57           O1-
ATOM    698  O5'  DA C  13      29.232 287.756 -37.022  1.00148.68           O  
ATOM    699  C5'  DA C  13      28.113 288.025 -36.141  1.00147.80           C  
ATOM    700  C4'  DA C  13      28.563 288.824 -34.947  1.00147.95           C  
ATOM    701  O4'  DA C  13      28.770 288.000 -33.791  1.00146.71           O  
ATOM    702  C3'  DA C  13      29.900 289.483 -35.137  1.00152.02           C  
ATOM    703  O3'  DA C  13      29.731 290.682 -35.893  1.00150.53           O  
ATOM    704  C2'  DA C  13      30.392 289.708 -33.688  1.00155.07           C  
ATOM    705  C1'  DA C  13      29.457 288.815 -32.871  1.00152.25           C  
ATOM    706  N9   DA C  13      30.159 287.994 -31.930  1.00153.64           N  
ATOM    707  C8   DA C  13      30.850 286.862 -32.192  1.00159.39           C  
ATOM    708  N7   DA C  13      31.406 286.339 -31.136  1.00163.77           N  
ATOM    709  C5   DA C  13      31.049 287.190 -30.119  1.00161.47           C  
ATOM    710  C6   DA C  13      31.340 287.167 -28.753  1.00167.58           C  
ATOM    711  N6   DA C  13      32.047 286.215 -28.183  1.00168.23           N  
ATOM    712  N1   DA C  13      30.858 288.150 -27.999  1.00169.12           N  
ATOM    713  C2   DA C  13      30.121 289.096 -28.580  1.00161.64           C  
ATOM    714  N3   DA C  13      29.783 289.227 -29.868  1.00156.08           N  
ATOM    715  C4   DA C  13      30.284 288.222 -30.589  1.00157.67           C  
ATOM    716  P    DC C  14      29.635 292.198 -35.334  1.00178.25           P  
ATOM    717  OP1  DC C  14      28.892 292.369 -34.019  1.00177.90           O  
ATOM    718  OP2  DC C  14      29.068 293.067 -36.439  1.00182.57           O1-
ATOM    719  O5'  DC C  14      31.135 292.770 -35.094  1.00172.04           O  
ATOM    720  C5'  DC C  14      31.880 293.227 -36.252  1.00173.94           C  
ATOM    721  C4'  DC C  14      32.714 294.452 -35.951  1.00180.41           C  
ATOM    722  O4'  DC C  14      33.422 294.818 -37.154  1.00180.04           O  
ATOM    723  C3'  DC C  14      31.963 295.717 -35.551  1.00189.08           C  
ATOM    724  O3'  DC C  14      32.718 296.680 -34.794  1.00197.11           O  
ATOM    725  C2'  DC C  14      31.605 296.311 -36.904  1.00198.51           C  
ATOM    726  C1'  DC C  14      32.768 295.899 -37.789  1.00194.18           C  
ATOM    727  N1   DC C  14      32.349 295.456 -39.135  1.00197.10           N  
ATOM    728  C2   DC C  14      32.589 296.311 -40.207  1.00206.28           C  
ATOM    729  O2   DC C  14      33.148 297.392 -39.977  1.00208.39           O  
ATOM    730  N3   DC C  14      32.192 295.938 -41.447  1.00212.93           N  
ATOM    731  C4   DC C  14      31.586 294.760 -41.636  1.00212.47           C  
ATOM    732  N4   DC C  14      31.223 294.438 -42.867  1.00220.37           N  
ATOM    733  C5   DC C  14      31.329 293.881 -40.551  1.00207.58           C  
ATOM    734  C6   DC C  14      31.719 294.270 -39.330  1.00195.81           C  
ATOM    735  P    DC C  15      32.045 297.813 -33.843  1.00195.24           P  
ATOM    736  OP1  DC C  15      32.875 297.920 -32.617  1.00195.93           O  
ATOM    737  OP2  DC C  15      30.667 297.326 -33.771  1.00194.81           O1-
ATOM    738  O5'  DC C  15      31.948 299.201 -34.605  1.00216.08           O  
ATOM    739  C5'  DC C  15      32.889 299.494 -35.599  1.00221.95           C  
ATOM    740  C4'  DC C  15      32.398 300.623 -36.459  1.00236.47           C  
ATOM    741  O4'  DC C  15      32.110 300.122 -37.791  1.00238.58           O  
ATOM    742  C3'  DC C  15      31.120 301.275 -35.958  1.00249.05           C  
ATOM    743  O3'  DC C  15      31.155 302.651 -36.246  1.00273.91           O  
ATOM    744  C2'  DC C  15      30.056 300.565 -36.772  1.00253.79           C  
ATOM    745  C1'  DC C  15      30.769 300.385 -38.106  1.00254.09           C  
ATOM    746  N1   DC C  15      30.239 299.249 -38.868  1.00251.90           N  
ATOM    747  C2   DC C  15      30.678 299.029 -40.184  1.00246.40           C  
ATOM    748  O2   DC C  15      31.524 299.787 -40.685  1.00248.48           O  
ATOM    749  N3   DC C  15      30.161 297.967 -40.860  1.00242.25           N  
ATOM    750  C4   DC C  15      29.260 297.170 -40.276  1.00239.42           C  
ATOM    751  N4   DC C  15      28.785 296.138 -40.982  1.00241.85           N  
ATOM    752  C5   DC C  15      28.800 297.399 -38.942  1.00242.62           C  
ATOM    753  C6   DC C  15      29.312 298.441 -38.288  1.00249.35           C  
ATOM    754  P    DG C  16      30.141 303.656 -35.520  1.00289.23           P  
ATOM    755  OP1  DG C  16      30.942 304.689 -34.831  1.00303.02           O  
ATOM    756  OP2  DG C  16      29.176 302.840 -34.753  1.00288.61           O1-
ATOM    757  O5'  DG C  16      29.405 304.383 -36.736  1.00308.22           O  
ATOM    758  C5'  DG C  16      30.060 305.442 -37.421  1.00318.83           C  
ATOM    759  C4'  DG C  16      29.795 305.373 -38.916  1.00335.50           C  
ATOM    760  O4'  DG C  16      29.993 304.016 -39.404  1.00325.18           O  
ATOM    761  C3'  DG C  16      28.386 305.723 -39.339  1.00354.36           C  
ATOM    762  O3'  DG C  16      28.238 307.142 -39.414  1.00369.30           O  
ATOM    763  C2'  DG C  16      28.323 305.067 -40.720  1.00356.39           C  
ATOM    764  C1'  DG C  16      29.120 303.777 -40.499  1.00336.51           C  
ATOM    765  N9   DG C  16      28.280 302.626 -40.184  1.00320.58           N  
ATOM    766  C8   DG C  16      28.084 302.042 -38.955  1.00305.75           C  
ATOM    767  N7   DG C  16      27.265 301.025 -38.975  1.00300.74           N  
ATOM    768  C5   DG C  16      26.885 300.938 -40.302  1.00302.06           C  
ATOM    769  C6   DG C  16      26.004 300.029 -40.932  1.00298.03           C  
ATOM    770  O6   DG C  16      25.367 299.096 -40.409  1.00290.47           O  
ATOM    771  N1   DG C  16      25.895 300.292 -42.303  1.00302.36           N  
ATOM    772  C2   DG C  16      26.551 301.309 -42.974  1.00314.69           C  
ATOM    773  N2   DG C  16      26.326 301.403 -44.296  1.00308.40           N  
ATOM    774  N3   DG C  16      27.385 302.164 -42.393  1.00328.56           N  
ATOM    775  C4   DG C  16      27.496 301.914 -41.065  1.00319.42           C  
ATOM    776  P    DG C  17      26.827 307.793 -39.814  1.00386.89           P  
ATOM    777  OP1  DG C  17      26.903 309.222 -39.462  1.00433.07           O  
ATOM    778  OP2  DG C  17      25.745 306.955 -39.255  1.00391.85           O1-
ATOM    779  O5'  DG C  17      26.801 307.684 -41.400  1.00416.93           O  
ATOM    780  C5'  DG C  17      25.756 308.233 -42.134  1.00448.35           C  
ATOM    781  C4'  DG C  17      25.767 307.650 -43.523  1.00456.59           C  
ATOM    782  O4'  DG C  17      26.004 306.225 -43.432  1.00418.68           O  
ATOM    783  C3'  DG C  17      24.457 307.762 -44.255  1.00475.30           C  
ATOM    784  O3'  DG C  17      24.662 307.553 -45.610  1.00492.05           O  
ATOM    785  C2'  DG C  17      23.701 306.602 -43.662  1.00444.29           C  
ATOM    786  C1'  DG C  17      24.775 305.540 -43.579  1.00413.38           C  
ATOM    787  N9   DG C  17      24.572 304.679 -42.432  1.00378.60           N  
ATOM    788  C8   DG C  17      25.059 304.867 -41.168  1.00369.25           C  
ATOM    789  N7   DG C  17      24.683 303.949 -40.322  1.00358.26           N  
ATOM    790  C5   DG C  17      23.871 303.106 -41.069  1.00353.42           C  
ATOM    791  C6   DG C  17      23.178 301.933 -40.680  1.00336.48           C  
ATOM    792  O6   DG C  17      23.147 301.385 -39.554  1.00330.09           O  
ATOM    793  N1   DG C  17      22.466 301.384 -41.756  1.00329.82           N  
ATOM    794  C2   DG C  17      22.434 301.904 -43.041  1.00339.76           C  
ATOM    795  N2   DG C  17      21.686 301.235 -43.936  1.00328.11           N  
ATOM    796  N3   DG C  17      23.084 303.005 -43.411  1.00354.60           N  
ATOM    797  C4   DG C  17      23.781 303.553 -42.377  1.00363.19           C  
ATOM    798  P    DC C  18      24.240 308.673 -46.675  1.00469.64           P  
ATOM    799  OP1  DC C  18      23.693 307.951 -47.844  1.00468.92           O  
ATOM    800  OP2  DC C  18      25.399 309.578 -46.815  1.00474.04           O1-
ATOM    801  O5'  DC C  18      23.045 309.499 -45.987  1.00469.16           O  
ATOM    802  C5'  DC C  18      21.939 309.926 -46.803  1.00478.85           C  
ATOM    803  C4'  DC C  18      21.161 311.106 -46.210  1.00487.41           C  
ATOM    804  O4'  DC C  18      20.932 310.934 -44.792  1.00487.23           O  
ATOM    805  C3'  DC C  18      21.797 312.493 -46.352  1.00495.23           C  
ATOM    806  O3'  DC C  18      20.781 313.429 -46.642  1.00499.61           O  
ATOM    807  C2'  DC C  18      22.337 312.739 -44.955  1.00494.54           C  
ATOM    808  C1'  DC C  18      21.196 312.159 -44.158  1.00492.85           C  
ATOM    809  N1   DC C  18      21.520 311.897 -42.775  1.00491.67           N  
ATOM    810  C2   DC C  18      20.573 312.176 -41.792  1.00494.32           C  
ATOM    811  O2   DC C  18      19.484 312.657 -42.126  1.00493.25           O  
ATOM    812  N3   DC C  18      20.883 311.926 -40.509  1.00494.72           N  
ATOM    813  C4   DC C  18      22.069 311.412 -40.194  1.00499.55           C  
ATOM    814  N4   DC C  18      22.325 311.174 -38.910  1.00502.30           N  
ATOM    815  C5   DC C  18      23.047 311.114 -41.188  1.00495.00           C  
ATOM    816  C6   DC C  18      22.731 311.369 -42.453  1.00490.69           C  
ATOM    817  P    DC C  19      20.288 313.641 -48.152  1.00511.01           P  
ATOM    818  OP1  DC C  19      19.845 312.336 -48.698  1.00512.29           O  
ATOM    819  OP2  DC C  19      21.361 314.397 -48.830  1.00521.66           O1-
ATOM    820  O5'  DC C  19      19.031 314.620 -48.016  1.00509.23           O  
ATOM    821  C5'  DC C  19      18.243 314.610 -46.837  1.00507.02           C  
ATOM    822  C4'  DC C  19      18.480 315.870 -46.029  1.00508.02           C  
ATOM    823  O4'  DC C  19      19.338 315.570 -44.915  1.00507.03           O  
ATOM    824  C3'  DC C  19      19.178 317.002 -46.791  1.00507.94           C  
ATOM    825  O3'  DC C  19      18.218 318.006 -47.160  1.00507.43           O  
ATOM    826  C2'  DC C  19      20.242 317.534 -45.802  1.00512.61           C  
ATOM    827  C1'  DC C  19      19.947 316.763 -44.515  1.00514.55           C  
ATOM    828  N1   DC C  19      21.154 316.427 -43.717  1.00518.69           N  
ATOM    829  C2   DC C  19      21.076 316.437 -42.330  1.00523.25           C  
ATOM    830  O2   DC C  19      20.004 316.700 -41.791  1.00523.79           O  
ATOM    831  N3   DC C  19      22.170 316.118 -41.602  1.00526.69           N  
ATOM    832  C4   DC C  19      23.305 315.824 -42.218  1.00529.48           C  
ATOM    833  N4   DC C  19      24.363 315.530 -41.461  1.00541.91           N  
ATOM    834  C5   DC C  19      23.412 315.820 -43.638  1.00523.23           C  
ATOM    835  C6   DC C  19      22.320 316.126 -44.344  1.00519.48           C  
ATOM    836  P    DG C  20      18.672 319.392 -47.839  1.00496.85           P  
ATOM    837  OP1  DG C  20      17.508 319.917 -48.591  1.00495.01           O  
ATOM    838  OP2  DG C  20      19.964 319.203 -48.531  1.00496.62           O1-
ATOM    839  O5'  DG C  20      18.927 320.340 -46.587  1.00506.30           O  
ATOM    840  C5'  DG C  20      18.078 320.234 -45.463  1.00509.91           C  
ATOM    841  C4'  DG C  20      18.679 320.957 -44.289  1.00518.55           C  
ATOM    842  O4'  DG C  20      19.669 320.121 -43.638  1.00516.76           O  
ATOM    843  C3'  DG C  20      19.402 322.251 -44.660  1.00523.48           C  
ATOM    844  O3'  DG C  20      18.966 323.267 -43.815  1.00533.18           O  
ATOM    845  C2'  DG C  20      20.865 321.915 -44.407  1.00530.06           C  
ATOM    846  C1'  DG C  20      20.727 320.947 -43.259  1.00532.72           C  
ATOM    847  N9   DG C  20      21.915 320.149 -43.039  1.00540.26           N  
ATOM    848  C8   DG C  20      22.687 319.542 -43.995  1.00539.41           C  
ATOM    849  N7   DG C  20      23.710 318.909 -43.503  1.00547.77           N  
ATOM    850  C5   DG C  20      23.611 319.110 -42.133  1.00552.67           C  
ATOM    851  C6   DG C  20      24.442 318.665 -41.083  1.00567.13           C  
ATOM    852  O6   DG C  20      25.464 317.972 -41.152  1.00572.90           O  
ATOM    853  N1   DG C  20      23.988 319.101 -39.845  1.00567.42           N  
ATOM    854  C2   DG C  20      22.868 319.860 -39.645  1.00563.08           C  
ATOM    855  N2   DG C  20      22.594 320.185 -38.374  1.00567.15           N  
ATOM    856  N3   DG C  20      22.079 320.290 -40.620  1.00555.86           N  
ATOM    857  C4   DG C  20      22.510 319.874 -41.835  1.00550.09           C  
ATOM    858  P    DC C  21      19.267 324.802 -44.163  1.00543.56           P  
ATOM    859  OP1  DC C  21      18.002 325.388 -44.662  1.00538.13           O  
ATOM    860  OP2  DC C  21      20.484 324.879 -45.008  1.00536.60           O1-
ATOM    861  O5'  DC C  21      19.601 325.432 -42.730  1.00555.68           O  
ATOM    862  C5'  DC C  21      18.809 325.072 -41.582  1.00557.07           C  
ATOM    863  C4'  DC C  21      19.624 325.147 -40.292  1.00572.74           C  
ATOM    864  O4'  DC C  21      20.576 324.046 -40.258  1.00569.05           O  
ATOM    865  C3'  DC C  21      20.465 326.420 -40.109  1.00585.82           C  
ATOM    866  O3'  DC C  21      20.607 326.738 -38.707  1.00597.75           O  
ATOM    867  C2'  DC C  21      21.792 325.995 -40.701  1.00581.19           C  
ATOM    868  C1'  DC C  21      21.885 324.572 -40.185  1.00576.59           C  
ATOM    869  N1   DC C  21      22.782 323.743 -40.996  1.00571.03           N  
ATOM    870  C2   DC C  21      23.589 322.795 -40.378  1.00572.66           C  
ATOM    871  O2   DC C  21      23.508 322.640 -39.150  1.00576.73           O  
ATOM    872  N3   DC C  21      24.422 322.050 -41.146  1.00572.04           N  
ATOM    873  C4   DC C  21      24.468 322.247 -42.467  1.00570.38           C  
ATOM    874  N4   DC C  21      25.302 321.488 -43.184  1.00570.74           N  
ATOM    875  C5   DC C  21      23.664 323.227 -43.110  1.00561.92           C  
ATOM    876  C6   DC C  21      22.847 323.949 -42.343  1.00565.08           C  
ATOM    877  P    DG C  22      21.444 328.032 -38.215  1.00608.05           P  
ATOM    878  OP1  DG C  22      20.478 328.962 -37.599  1.00614.32           O  
ATOM    879  OP2  DG C  22      22.313 328.552 -39.298  1.00602.54           O1-
ATOM    880  O5'  DG C  22      22.390 327.467 -37.047  1.00602.54           O  
ATOM    881  C5'  DG C  22      21.845 326.995 -35.800  1.00607.38           C  
ATOM    882  C4'  DG C  22      22.938 326.422 -34.892  1.00603.04           C  
ATOM    883  O4'  DG C  22      23.735 325.478 -35.643  1.00602.54           O  
ATOM    884  C3'  DG C  22      23.945 327.435 -34.348  1.00602.72           C  
ATOM    885  O3'  DG C  22      24.564 326.943 -33.144  1.00602.54           O  
ATOM    886  C2'  DG C  22      24.949 327.514 -35.483  1.00602.54           C  
ATOM    887  C1'  DG C  22      24.986 326.062 -35.960  1.00602.54           C  
ATOM    888  N9   DG C  22      25.207 325.934 -37.393  1.00602.54           N  
ATOM    889  C8   DG C  22      24.293 326.120 -38.398  1.00602.54           C  
ATOM    890  N7   DG C  22      24.784 325.945 -39.587  1.00602.54           N  
ATOM    891  C5   DG C  22      26.107 325.617 -39.358  1.00602.61           C  
ATOM    892  C6   DG C  22      27.134 325.313 -40.270  1.00608.66           C  
ATOM    893  O6   DG C  22      27.074 325.270 -41.509  1.00607.67           O  
ATOM    894  N1   DG C  22      28.335 325.039 -39.615  1.00618.15           N  
ATOM    895  C2   DG C  22      28.508 325.058 -38.246  1.00617.96           C  
ATOM    896  N2   DG C  22      29.737 324.766 -37.796  1.00621.35           N  
ATOM    897  N3   DG C  22      27.548 325.343 -37.385  1.00614.05           N  
ATOM    898  C4   DG C  22      26.378 325.611 -38.007  1.00609.70           C  
ATOM    899  P    DG C  23      25.534 327.896 -32.280  1.00596.65           P  
ATOM    900  OP1  DG C  23      25.628 327.365 -30.901  1.00595.66           O  
ATOM    901  OP2  DG C  23      25.080 329.286 -32.498  1.00608.34           O1-
ATOM    902  O5'  DG C  23      26.960 327.765 -32.991  1.00601.32           O  
ATOM    903  C5'  DG C  23      28.029 327.105 -32.330  1.00601.15           C  
ATOM    904  C4'  DG C  23      29.348 327.341 -33.055  1.00604.86           C  
ATOM    905  O4'  DG C  23      29.164 327.177 -34.484  1.00611.51           O  
ATOM    906  C3'  DG C  23      29.958 328.734 -32.860  1.00606.15           C  
ATOM    907  O3'  DG C  23      31.250 328.622 -32.278  1.00602.32           O  
ATOM    908  C2'  DG C  23      30.029 329.322 -34.278  1.00613.31           C  
ATOM    909  C1'  DG C  23      30.014 328.075 -35.149  1.00615.45           C  
ATOM    910  N9   DG C  23      29.502 328.308 -36.508  1.00621.02           N  
ATOM    911  C8   DG C  23      28.184 328.448 -36.887  1.00619.88           C  
ATOM    912  N7   DG C  23      28.028 328.650 -38.170  1.00620.96           N  
ATOM    913  C5   DG C  23      29.324 328.646 -38.678  1.00624.01           C  
ATOM    914  C6   DG C  23      29.786 328.816 -40.006  1.00626.87           C  
ATOM    915  O6   DG C  23      29.118 329.012 -41.037  1.00627.71           O  
ATOM    916  N1   DG C  23      31.180 328.741 -40.083  1.00628.02           N  
ATOM    917  C2   DG C  23      32.018 328.527 -39.010  1.00624.86           C  
ATOM    918  N2   DG C  23      33.333 328.485 -39.281  1.00624.26           N  
ATOM    919  N3   DG C  23      31.597 328.365 -37.760  1.00622.55           N  
ATOM    920  C4   DG C  23      30.243 328.436 -37.664  1.00623.18           C  
ATOM    921  P    DC C  28      34.547 324.780 -50.147  1.00658.19           P  
ATOM    922  OP1  DC C  28      35.819 325.021 -50.866  1.00657.08           O  
ATOM    923  OP2  DC C  28      33.857 323.475 -50.276  1.00656.76           O1-
ATOM    924  O5'  DC C  28      34.753 325.073 -48.585  1.00651.45           O  
ATOM    925  C5'  DC C  28      35.807 325.927 -48.151  1.00650.36           C  
ATOM    926  C4'  DC C  28      35.783 326.096 -46.637  1.00649.15           C  
ATOM    927  O4'  DC C  28      34.738 327.024 -46.265  1.00647.89           O  
ATOM    928  C3'  DC C  28      35.523 324.808 -45.843  1.00647.87           C  
ATOM    929  O3'  DC C  28      36.687 324.451 -45.086  1.00649.02           O  
ATOM    930  C2'  DC C  28      34.325 325.147 -44.932  1.00646.64           C  
ATOM    931  C1'  DC C  28      34.251 326.673 -44.996  1.00646.91           C  
ATOM    932  N1   DC C  28      32.847 327.224 -44.845  1.00645.89           N  
ATOM    933  C2   DC C  28      32.439 327.773 -43.619  1.00642.77           C  
ATOM    934  O2   DC C  28      33.236 327.804 -42.670  1.00641.61           O  
ATOM    935  N3   DC C  28      31.170 328.260 -43.507  1.00641.06           N  
ATOM    936  C4   DC C  28      30.338 328.210 -44.552  1.00639.50           C  
ATOM    937  N4   DC C  28      29.100 328.701 -44.393  1.00633.90           N  
ATOM    938  C5   DC C  28      30.736 327.656 -45.804  1.00642.20           C  
ATOM    939  C6   DC C  28      31.986 327.180 -45.905  1.00645.50           C  
ATOM    940  P    DC C  29      36.952 322.924 -44.650  1.00649.35           P  
ATOM    941  OP1  DC C  29      38.418 322.761 -44.531  1.00649.71           O  
ATOM    942  OP2  DC C  29      36.192 322.029 -45.553  1.00644.77           O1-
ATOM    943  O5'  DC C  29      36.302 322.824 -43.187  1.00645.56           O  
ATOM    944  C5'  DC C  29      36.660 323.775 -42.178  1.00645.02           C  
ATOM    945  C4'  DC C  29      35.871 323.546 -40.895  1.00640.73           C  
ATOM    946  O4'  DC C  29      34.493 323.969 -41.077  1.00639.04           O  
ATOM    947  C3'  DC C  29      35.816 322.094 -40.413  1.00638.70           C  
ATOM    948  O3'  DC C  29      36.060 322.037 -39.015  1.00639.02           O  
ATOM    949  C2'  DC C  29      34.391 321.657 -40.754  1.00634.87           C  
ATOM    950  C1'  DC C  29      33.621 322.959 -40.617  1.00635.10           C  
ATOM    951  N1   DC C  29      32.371 322.986 -41.443  1.00632.83           N  
ATOM    952  C2   DC C  29      31.142 323.267 -40.838  1.00627.39           C  
ATOM    953  O2   DC C  29      31.101 323.503 -39.623  1.00627.04           O  
ATOM    954  N3   DC C  29      30.018 323.283 -41.608  1.00625.91           N  
ATOM    955  C4   DC C  29      30.103 323.022 -42.917  1.00627.18           C  
ATOM    956  N4   DC C  29      28.971 323.046 -43.635  1.00621.30           N  
ATOM    957  C5   DC C  29      31.346 322.728 -43.546  1.00631.89           C  
ATOM    958  C6   DC C  29      32.445 322.719 -42.779  1.00634.97           C  
ATOM    959  P    DG C  30      35.985 320.635 -38.231  1.00638.52           P  
ATOM    960  OP1  DG C  30      37.006 320.693 -37.161  1.00637.67           O  
ATOM    961  OP2  DG C  30      36.019 319.528 -39.216  1.00631.11           O1-
ATOM    962  O5'  DG C  30      34.530 320.655 -37.563  1.00637.50           O  
ATOM    963  C5'  DG C  30      34.131 321.759 -36.744  1.00636.97           C  
ATOM    964  C4'  DG C  30      32.662 321.646 -36.359  1.00635.12           C  
ATOM    965  O4'  DG C  30      31.833 321.721 -37.552  1.00630.53           O  
ATOM    966  C3'  DG C  30      32.268 320.335 -35.662  1.00636.15           C  
ATOM    967  O3'  DG C  30      31.339 320.593 -34.613  1.00636.11           O  
ATOM    968  C2'  DG C  30      31.609 319.545 -36.785  1.00627.68           C  
ATOM    969  C1'  DG C  30      30.897 320.669 -37.508  1.00624.10           C  
ATOM    970  N9   DG C  30      30.479 320.333 -38.862  1.00619.30           N  
ATOM    971  C8   DG C  30      31.259 319.839 -39.880  1.00619.40           C  
ATOM    972  N7   DG C  30      30.594 319.629 -40.983  1.00616.61           N  
ATOM    973  C5   DG C  30      29.292 320.016 -40.673  1.00612.59           C  
ATOM    974  C6   DG C  30      28.124 320.003 -41.467  1.00603.99           C  
ATOM    975  O6   DG C  30      28.000 319.654 -42.648  1.00602.54           O  
ATOM    976  N1   DG C  30      27.012 320.464 -40.756  1.00602.54           N  
ATOM    977  C2   DG C  30      27.033 320.885 -39.446  1.00602.54           C  
ATOM    978  N2   DG C  30      25.863 321.290 -38.930  1.00602.54           N  
ATOM    979  N3   DG C  30      28.121 320.888 -38.691  1.00610.69           N  
ATOM    980  C4   DG C  30      29.211 320.444 -39.365  1.00613.46           C  
ATOM    981  P    DC C  31      31.523 319.880 -33.185  1.00642.81           P  
ATOM    982  OP1  DC C  31      32.032 320.902 -32.241  1.00647.93           O  
ATOM    983  OP2  DC C  31      32.277 318.627 -33.417  1.00641.93           O1-
ATOM    984  O5'  DC C  31      30.049 319.436 -32.761  1.00629.36           O  
ATOM    985  C5'  DC C  31      28.955 320.325 -32.906  1.00626.16           C  
ATOM    986  C4'  DC C  31      27.693 319.537 -33.171  1.00613.89           C  
ATOM    987  O4'  DC C  31      27.473 319.475 -34.605  1.00610.32           O  
ATOM    988  C3'  DC C  31      27.750 318.080 -32.685  1.00604.51           C  
ATOM    989  O3'  DC C  31      26.513 317.699 -32.089  1.00602.54           O  
ATOM    990  C2'  DC C  31      28.012 317.306 -33.967  1.00603.99           C  
ATOM    991  C1'  DC C  31      27.235 318.143 -34.963  1.00602.54           C  
ATOM    992  N1   DC C  31      27.647 317.917 -36.361  1.00602.54           N  
ATOM    993  C2   DC C  31      26.821 318.341 -37.400  1.00602.54           C  
ATOM    994  O2   DC C  31      25.762 318.924 -37.132  1.00602.54           O  
ATOM    995  N3   DC C  31      27.202 318.095 -38.676  1.00602.54           N  
ATOM    996  C4   DC C  31      28.349 317.460 -38.919  1.00602.54           C  
ATOM    997  N4   DC C  31      28.686 317.243 -40.193  1.00603.44           N  
ATOM    998  C5   DC C  31      29.200 317.016 -37.871  1.00604.55           C  
ATOM    999  C6   DC C  31      28.810 317.256 -36.619  1.00605.46           C  
ATOM   1000  P    DG C  32      26.440 316.421 -31.113  1.00600.50           P  
ATOM   1001  OP1  DG C  32      27.153 316.733 -29.855  1.00609.36           O  
ATOM   1002  OP2  DG C  32      26.832 315.236 -31.901  1.00607.39           O1-
ATOM   1003  O5'  DG C  32      24.886 316.297 -30.784  1.00569.10           O  
ATOM   1004  C5'  DG C  32      24.094 317.465 -30.754  1.00558.00           C  
ATOM   1005  C4'  DG C  32      22.966 317.374 -31.762  1.00542.57           C  
ATOM   1006  O4'  DG C  32      23.472 317.529 -33.119  1.00553.34           O  
ATOM   1007  C3'  DG C  32      22.216 316.049 -31.767  1.00525.93           C  
ATOM   1008  O3'  DG C  32      20.907 316.310 -32.079  1.00506.08           O  
ATOM   1009  C2'  DG C  32      22.872 315.320 -32.920  1.00533.14           C  
ATOM   1010  C1'  DG C  32      22.962 316.468 -33.894  1.00541.84           C  
ATOM   1011  N9   DG C  32      23.855 316.224 -35.009  1.00560.56           N  
ATOM   1012  C8   DG C  32      25.141 315.763 -34.943  1.00584.04           C  
ATOM   1013  N7   DG C  32      25.706 315.645 -36.110  1.00595.13           N  
ATOM   1014  C5   DG C  32      24.725 316.051 -37.005  1.00584.19           C  
ATOM   1015  C6   DG C  32      24.755 316.128 -38.408  1.00588.13           C  
ATOM   1016  O6   DG C  32      25.682 315.851 -39.173  1.00601.62           O  
ATOM   1017  N1   DG C  32      23.548 316.572 -38.923  1.00569.78           N  
ATOM   1018  C2   DG C  32      22.456 316.917 -38.177  1.00557.30           C  
ATOM   1019  N2   DG C  32      21.386 317.328 -38.861  1.00549.55           N  
ATOM   1020  N3   DG C  32      22.410 316.843 -36.859  1.00553.15           N  
ATOM   1021  C4   DG C  32      23.580 316.408 -36.335  1.00562.99           C  
ATOM   1022  P    DG C  33      19.730 315.696 -31.196  1.00489.09           P  
ATOM   1023  OP1  DG C  33      19.923 316.163 -29.803  1.00487.49           O  
ATOM   1024  OP2  DG C  33      19.725 314.246 -31.487  1.00491.11           O1-
ATOM   1025  O5'  DG C  33      18.425 316.376 -31.829  1.00490.55           O  
ATOM   1026  C5'  DG C  33      18.433 316.808 -33.181  1.00491.44           C  
ATOM   1027  C4'  DG C  33      17.472 315.992 -34.024  1.00490.64           C  
ATOM   1028  O4'  DG C  33      18.006 315.890 -35.361  1.00493.78           O  
ATOM   1029  C3'  DG C  33      17.228 314.571 -33.521  1.00492.86           C  
ATOM   1030  O3'  DG C  33      15.913 314.467 -32.986  1.00495.92           O  
ATOM   1031  C2'  DG C  33      17.390 313.678 -34.750  1.00497.73           C  
ATOM   1032  C1'  DG C  33      18.156 314.545 -35.739  1.00499.51           C  
ATOM   1033  N9   DG C  33      19.580 314.231 -35.857  1.00502.82           N  
ATOM   1034  C8   DG C  33      20.468 313.892 -34.862  1.00504.47           C  
ATOM   1035  N7   DG C  33      21.673 313.666 -35.311  1.00509.47           N  
ATOM   1036  C5   DG C  33      21.563 313.871 -36.679  1.00516.95           C  
ATOM   1037  C6   DG C  33      22.529 313.779 -37.693  1.00520.94           C  
ATOM   1038  O6   DG C  33      23.714 313.479 -37.586  1.00532.88           O  
ATOM   1039  N1   DG C  33      21.995 314.069 -38.941  1.00514.29           N  
ATOM   1040  C2   DG C  33      20.691 314.403 -39.164  1.00509.81           C  
ATOM   1041  N2   DG C  33      20.345 314.638 -40.419  1.00506.31           N  
ATOM   1042  N3   DG C  33      19.785 314.489 -38.227  1.00509.77           N  
ATOM   1043  C4   DG C  33      20.286 314.215 -37.016  1.00509.42           C  
ATOM   1044  P    DC C  34      15.554 315.225 -31.621  1.00483.46           P  
ATOM   1045  OP1  DC C  34      15.093 316.583 -31.984  1.00489.38           O  
ATOM   1046  OP2  DC C  34      16.670 315.008 -30.681  1.00483.92           O1-
ATOM   1047  O5'  DC C  34      14.357 314.388 -30.981  1.00494.70           O  
ATOM   1048  C5'  DC C  34      13.774 314.851 -29.774  1.00490.58           C  
ATOM   1049  C4'  DC C  34      13.843 313.803 -28.668  1.00483.32           C  
ATOM   1050  O4'  DC C  34      12.551 313.141 -28.562  1.00479.67           O  
ATOM   1051  C3'  DC C  34      14.851 312.674 -28.871  1.00479.31           C  
ATOM   1052  O3'  DC C  34      16.113 313.006 -28.311  1.00480.04           O  
ATOM   1053  C2'  DC C  34      14.192 311.527 -28.112  1.00467.46           C  
ATOM   1054  C1'  DC C  34      12.737 311.738 -28.482  1.00468.99           C  
ATOM   1055  N1   DC C  34      12.375 311.141 -29.791  1.00467.91           N  
ATOM   1056  C2   DC C  34      12.042 309.789 -29.857  1.00447.46           C  
ATOM   1057  O2   DC C  34      12.058 309.117 -28.823  1.00445.05           O  
ATOM   1058  N3   DC C  34      11.708 309.262 -31.059  1.00434.78           N  
ATOM   1059  C4   DC C  34      11.709 310.032 -32.144  1.00454.99           C  
ATOM   1060  N4   DC C  34      11.367 309.489 -33.308  1.00448.44           N  
ATOM   1061  C5   DC C  34      12.057 311.401 -32.084  1.00488.67           C  
ATOM   1062  C6   DC C  34      12.364 311.911 -30.908  1.00489.67           C  
ATOM   1063  P    DG C  35      17.248 311.872 -28.195  1.00478.89           P  
ATOM   1064  OP1  DG C  35      17.080 311.189 -26.892  1.00476.85           O  
ATOM   1065  OP2  DG C  35      18.547 312.502 -28.526  1.00480.76           O1-
ATOM   1066  O5'  DG C  35      16.877 310.849 -29.372  1.00471.86           O  
ATOM   1067  C5'  DG C  35      17.572 309.619 -29.497  1.00466.84           C  
ATOM   1068  C4'  DG C  35      16.908 308.530 -28.676  1.00461.57           C  
ATOM   1069  O4'  DG C  35      15.542 308.353 -29.118  1.00465.38           O  
ATOM   1070  C3'  DG C  35      17.551 307.169 -28.812  1.00460.81           C  
ATOM   1071  O3'  DG C  35      17.317 306.404 -27.651  1.00456.92           O  
ATOM   1072  C2'  DG C  35      16.847 306.589 -30.035  1.00465.03           C  
ATOM   1073  C1'  DG C  35      15.454 307.231 -29.976  1.00467.37           C  
ATOM   1074  N9   DG C  35      14.969 307.685 -31.283  1.00414.65           N  
ATOM   1075  C8   DG C  35      15.342 308.824 -31.954  1.00418.90           C  
ATOM   1076  N7   DG C  35      14.750 308.971 -33.107  1.00409.21           N  
ATOM   1077  C5   DG C  35      13.934 307.859 -33.212  1.00392.57           C  
ATOM   1078  C6   DG C  35      13.063 307.474 -34.251  1.00365.87           C  
ATOM   1079  O6   DG C  35      12.823 308.073 -35.315  1.00365.62           O  
ATOM   1080  N1   DG C  35      12.411 306.278 -33.954  1.00354.31           N  
ATOM   1081  C2   DG C  35      12.591 305.544 -32.800  1.00354.73           C  
ATOM   1082  N2   DG C  35      11.880 304.410 -32.702  1.00328.63           N  
ATOM   1083  N3   DG C  35      13.421 305.887 -31.826  1.00384.83           N  
ATOM   1084  C4   DG C  35      14.052 307.056 -32.091  1.00397.71           C  
ATOM   1085  P    DC C  36      18.123 305.039 -27.438  1.00457.04           P  
ATOM   1086  OP1  DC C  36      18.187 304.729 -25.992  1.00477.26           O  
ATOM   1087  OP2  DC C  36      19.370 305.170 -28.214  1.00480.62           O1-
ATOM   1088  O5'  DC C  36      17.216 303.969 -28.187  1.00414.26           O  
ATOM   1089  C5'  DC C  36      15.814 303.983 -27.987  1.00405.66           C  
ATOM   1090  C4'  DC C  36      15.156 302.776 -28.628  1.00367.01           C  
ATOM   1091  O4'  DC C  36      14.543 303.171 -29.882  1.00356.78           O  
ATOM   1092  C3'  DC C  36      16.103 301.629 -28.991  1.00357.15           C  
ATOM   1093  O3'  DC C  36      15.393 300.378 -28.969  1.00343.33           O  
ATOM   1094  C2'  DC C  36      16.475 301.998 -30.407  1.00344.27           C  
ATOM   1095  C1'  DC C  36      15.111 302.402 -30.920  1.00341.30           C  
ATOM   1096  N1   DC C  36      15.184 303.217 -32.094  1.00338.13           N  
ATOM   1097  C2   DC C  36      14.329 302.960 -33.158  1.00323.44           C  
ATOM   1098  O2   DC C  36      13.499 302.048 -33.062  1.00311.73           O  
ATOM   1099  N3   DC C  36      14.411 303.743 -34.255  1.00323.88           N  
ATOM   1100  C4   DC C  36      15.310 304.726 -34.305  1.00335.58           C  
ATOM   1101  N4   DC C  36      15.357 305.471 -35.411  1.00337.21           N  
ATOM   1102  C5   DC C  36      16.206 304.983 -33.227  1.00345.63           C  
ATOM   1103  C6   DC C  36      16.107 304.206 -32.156  1.00347.06           C  
ATOM   1104  P    DA C  37      16.185 298.970 -28.957  1.00331.93           P  
ATOM   1105  OP1  DA C  37      15.542 298.074 -27.965  1.00333.27           O  
ATOM   1106  OP2  DA C  37      17.639 299.219 -28.916  1.00335.82           O1-
ATOM   1107  O5'  DA C  37      15.934 298.374 -30.402  1.00309.41           O  
ATOM   1108  C5'  DA C  37      15.217 297.184 -30.546  1.00293.68           C  
ATOM   1109  C4'  DA C  37      15.151 296.826 -31.998  1.00283.51           C  
ATOM   1110  O4'  DA C  37      15.154 298.050 -32.779  1.00289.84           O  
ATOM   1111  C3'  DA C  37      16.335 296.012 -32.495  1.00257.70           C  
ATOM   1112  O3'  DA C  37      15.874 295.053 -33.410  1.00249.33           O  
ATOM   1113  C2'  DA C  37      17.215 297.058 -33.173  1.00260.95           C  
ATOM   1114  C1'  DA C  37      16.159 297.977 -33.748  1.00280.99           C  
ATOM   1115  N9   DA C  37      16.629 299.322 -34.034  1.00284.67           N  
ATOM   1116  C8   DA C  37      17.455 300.096 -33.272  1.00293.80           C  
ATOM   1117  N7   DA C  37      17.701 301.275 -33.803  1.00295.38           N  
ATOM   1118  C5   DA C  37      16.982 301.263 -34.989  1.00292.44           C  
ATOM   1119  C6   DA C  37      16.821 302.215 -36.020  1.00293.22           C  
ATOM   1120  N6   DA C  37      17.404 303.418 -36.021  1.00303.13           N  
ATOM   1121  N1   DA C  37      16.035 301.876 -37.061  1.00289.48           N  
ATOM   1122  C2   DA C  37      15.448 300.675 -37.061  1.00283.84           C  
ATOM   1123  N3   DA C  37      15.531 299.704 -36.155  1.00283.20           N  
ATOM   1124  C4   DA C  37      16.316 300.063 -35.134  1.00285.72           C  
ATOM   1125  P    DG C  38      16.662 293.668 -33.595  1.00252.01           P  
ATOM   1126  OP1  DG C  38      15.704 292.558 -33.354  1.00259.03           O  
ATOM   1127  OP2  DG C  38      17.885 293.789 -32.752  1.00252.06           O1-
ATOM   1128  O5'  DG C  38      17.000 293.633 -35.172  1.00248.05           O  
ATOM   1129  C5'  DG C  38      16.019 293.145 -36.094  1.00243.07           C  
ATOM   1130  C4'  DG C  38      15.830 294.098 -37.268  1.00240.98           C  
ATOM   1131  O4'  DG C  38      15.961 295.461 -36.829  1.00252.41           O  
ATOM   1132  C3'  DG C  38      16.855 293.972 -38.374  1.00238.96           C  
ATOM   1133  O3'  DG C  38      16.487 292.912 -39.251  1.00232.06           O  
ATOM   1134  C2'  DG C  38      16.772 295.341 -39.063  1.00241.68           C  
ATOM   1135  C1'  DG C  38      16.259 296.266 -37.947  1.00252.99           C  
ATOM   1136  N9   DG C  38      17.213 297.287 -37.531  1.00262.11           N  
ATOM   1137  C8   DG C  38      18.000 297.279 -36.409  1.00266.99           C  
ATOM   1138  N7   DG C  38      18.751 298.339 -36.293  1.00275.64           N  
ATOM   1139  C5   DG C  38      18.441 299.096 -37.424  1.00281.97           C  
ATOM   1140  C6   DG C  38      18.941 300.355 -37.856  1.00294.27           C  
ATOM   1141  O6   DG C  38      19.795 301.090 -37.319  1.00298.17           O  
ATOM   1142  N1   DG C  38      18.342 300.750 -39.061  1.00298.29           N  
ATOM   1143  C2   DG C  38      17.393 300.022 -39.752  1.00288.82           C  
ATOM   1144  N2   DG C  38      16.941 300.563 -40.891  1.00292.03           N  
ATOM   1145  N3   DG C  38      16.927 298.853 -39.351  1.00277.39           N  
ATOM   1146  C4   DG C  38      17.491 298.445 -38.190  1.00272.85           C  
ATOM   1147  P    DC C  39      17.585 292.247 -40.226  1.00239.33           P  
ATOM   1148  OP1  DC C  39      17.804 290.840 -39.802  1.00234.32           O  
ATOM   1149  OP2  DC C  39      18.742 293.163 -40.332  1.00240.56           O1-
ATOM   1150  O5'  DC C  39      16.894 292.306 -41.669  1.00241.17           O  
ATOM   1151  C5'  DC C  39      17.711 292.576 -42.826  1.00243.87           C  
ATOM   1152  C4'  DC C  39      17.657 294.052 -43.257  1.00248.47           C  
ATOM   1153  O4'  DC C  39      17.792 294.959 -42.124  1.00251.58           O  
ATOM   1154  C3'  DC C  39      18.779 294.504 -44.183  1.00244.70           C  
ATOM   1155  O3'  DC C  39      18.560 294.035 -45.531  1.00239.22           O  
ATOM   1156  C2'  DC C  39      18.648 296.030 -44.084  1.00248.98           C  
ATOM   1157  C1'  DC C  39      18.181 296.244 -42.632  1.00253.29           C  
ATOM   1158  N1   DC C  39      19.245 296.852 -41.750  1.00259.14           N  
ATOM   1159  C2   DC C  39      19.737 298.152 -42.035  1.00273.03           C  
ATOM   1160  O2   DC C  39      19.279 298.789 -42.999  1.00277.44           O  
ATOM   1161  N3   DC C  39      20.704 298.671 -41.234  1.00282.20           N  
ATOM   1162  C4   DC C  39      21.177 297.966 -40.202  1.00282.14           C  
ATOM   1163  N4   DC C  39      22.131 298.523 -39.437  1.00289.42           N  
ATOM   1164  C5   DC C  39      20.693 296.652 -39.907  1.00263.92           C  
ATOM   1165  C6   DC C  39      19.744 296.141 -40.699  1.00254.13           C  
ATOM   1166  P    DC C  40      19.780 293.481 -46.431  1.00225.74           P  
ATOM   1167  OP1  DC C  40      19.172 292.924 -47.670  1.00220.87           O  
ATOM   1168  OP2  DC C  40      20.594 292.630 -45.536  1.00222.05           O1-
ATOM   1169  O5'  DC C  40      20.636 294.789 -46.830  1.00235.47           O  
ATOM   1170  C5'  DC C  40      20.084 295.747 -47.747  1.00242.64           C  
ATOM   1171  C4'  DC C  40      21.043 296.903 -48.021  1.00248.45           C  
ATOM   1172  O4'  DC C  40      21.423 297.541 -46.774  1.00253.80           O  
ATOM   1173  C3'  DC C  40      22.343 296.515 -48.733  1.00250.22           C  
ATOM   1174  O3'  DC C  40      22.621 297.422 -49.801  1.00251.87           O  
ATOM   1175  C2'  DC C  40      23.394 296.608 -47.639  1.00253.53           C  
ATOM   1176  C1'  DC C  40      22.820 297.683 -46.730  1.00257.40           C  
ATOM   1177  N1   DC C  40      23.250 297.503 -45.353  1.00262.24           N  
ATOM   1178  C2   DC C  40      23.758 298.596 -44.653  1.00272.09           C  
ATOM   1179  O2   DC C  40      23.809 299.697 -45.212  1.00274.41           O  
ATOM   1180  N3   DC C  40      24.170 298.411 -43.375  1.00276.35           N  
ATOM   1181  C4   DC C  40      24.091 297.202 -42.815  1.00271.29           C  
ATOM   1182  N4   DC C  40      24.508 297.070 -41.553  1.00281.51           N  
ATOM   1183  C5   DC C  40      23.576 296.073 -43.526  1.00266.75           C  
ATOM   1184  C6   DC C  40      23.174 296.269 -44.781  1.00260.52           C  
ATOM   1185  P    DG C  41      23.737 297.044 -50.897  1.00245.51           P  
ATOM   1186  OP1  DG C  41      23.193 297.378 -52.235  1.00244.93           O  
ATOM   1187  OP2  DG C  41      24.163 295.659 -50.615  1.00240.31           O1-
ATOM   1188  O5'  DG C  41      24.943 298.034 -50.559  1.00247.55           O  
ATOM   1189  C5'  DG C  41      24.660 299.393 -50.344  1.00251.12           C  
ATOM   1190  C4'  DG C  41      25.663 300.035 -49.394  1.00255.02           C  
ATOM   1191  O4'  DG C  41      25.353 299.739 -48.011  1.00257.00           O  
ATOM   1192  C3'  DG C  41      27.093 299.549 -49.457  1.00254.94           C  
ATOM   1193  O3'  DG C  41      27.750 299.957 -50.593  1.00259.51           O  
ATOM   1194  C2'  DG C  41      27.637 300.283 -48.256  1.00257.31           C  
ATOM   1195  C1'  DG C  41      26.559 299.963 -47.261  1.00259.05           C  
ATOM   1196  N9   DG C  41      26.915 298.809 -46.475  1.00255.42           N  
ATOM   1197  C8   DG C  41      26.547 297.494 -46.659  1.00248.56           C  
ATOM   1198  N7   DG C  41      27.058 296.695 -45.767  1.00243.47           N  
ATOM   1199  C5   DG C  41      27.827 297.554 -44.964  1.00246.15           C  
ATOM   1200  C6   DG C  41      28.589 297.267 -43.821  1.00244.37           C  
ATOM   1201  O6   DG C  41      28.805 296.183 -43.285  1.00242.80           O  
ATOM   1202  N1   DG C  41      29.203 298.433 -43.322  1.00245.99           N  
ATOM   1203  C2   DG C  41      29.061 299.686 -43.850  1.00250.57           C  
ATOM   1204  N2   DG C  41      29.725 300.680 -43.239  1.00259.75           N  
ATOM   1205  N3   DG C  41      28.341 299.946 -44.914  1.00251.34           N  
ATOM   1206  C4   DG C  41      27.744 298.828 -45.413  1.00250.42           C  
ATOM   1207  P    DG C  42      29.251 299.430 -50.798  1.00260.69           P  
ATOM   1208  OP1  DG C  42      29.582 299.496 -52.244  1.00274.88           O  
ATOM   1209  OP2  DG C  42      29.289 298.146 -50.032  1.00249.62           O1-
ATOM   1210  O5'  DG C  42      30.189 300.466 -50.002  1.00250.73           O  
ATOM   1211  C5'  DG C  42      30.094 301.875 -50.139  1.00253.36           C  
ATOM   1212  C4'  DG C  42      30.932 302.464 -49.041  1.00249.92           C  
ATOM   1213  O4'  DG C  42      30.385 301.968 -47.785  1.00241.51           O  
ATOM   1214  C3'  DG C  42      32.390 301.998 -49.109  1.00249.56           C  
ATOM   1215  O3'  DG C  42      33.307 303.092 -49.403  1.00249.32           O  
ATOM   1216  C2'  DG C  42      32.687 301.388 -47.745  1.00242.94           C  
ATOM   1217  C1'  DG C  42      31.364 301.316 -47.017  1.00238.42           C  
ATOM   1218  N9   DG C  42      31.018 299.937 -46.805  1.00235.39           N  
ATOM   1219  C8   DG C  42      30.491 299.054 -47.698  1.00239.13           C  
ATOM   1220  N7   DG C  42      30.370 297.853 -47.239  1.00238.34           N  
ATOM   1221  C5   DG C  42      30.915 297.947 -45.981  1.00235.44           C  
ATOM   1222  C6   DG C  42      31.101 296.951 -45.022  1.00234.19           C  
ATOM   1223  O6   DG C  42      30.763 295.773 -45.078  1.00235.77           O  
ATOM   1224  N1   DG C  42      31.679 297.469 -43.861  1.00230.81           N  
ATOM   1225  C2   DG C  42      32.064 298.781 -43.689  1.00232.37           C  
ATOM   1226  N2   DG C  42      32.627 299.097 -42.517  1.00231.52           N  
ATOM   1227  N3   DG C  42      31.912 299.712 -44.607  1.00234.52           N  
ATOM   1228  C4   DG C  42      31.342 299.216 -45.721  1.00234.56           C  
ATOM   1229  P    DA C  43      34.913 302.853 -49.351  1.00264.01           P  
ATOM   1230  OP1  DA C  43      35.602 304.109 -49.746  1.00271.16           O  
ATOM   1231  OP2  DA C  43      35.180 301.600 -50.123  1.00248.17           O1-
ATOM   1232  O5'  DA C  43      35.280 302.559 -47.783  1.00253.47           O  
ATOM   1233  C5'  DA C  43      35.036 303.519 -46.654  1.00246.49           C  
ATOM   1234  C4'  DA C  43      35.816 303.055 -45.415  1.00234.86           C  
ATOM   1235  O4'  DA C  43      35.083 301.964 -44.722  1.00233.44           O  
ATOM   1236  C3'  DA C  43      37.176 302.461 -45.802  1.00234.88           C  
ATOM   1237  O3'  DA C  43      38.243 302.788 -44.918  1.00230.92           O  
ATOM   1238  C2'  DA C  43      36.905 300.977 -45.779  1.00236.07           C  
ATOM   1239  C1'  DA C  43      35.969 300.857 -44.596  1.00233.10           C  
ATOM   1240  N9   DA C  43      35.318 299.539 -44.650  1.00233.05           N  
ATOM   1241  C8   DA C  43      34.816 298.914 -45.778  1.00231.28           C  
ATOM   1242  N7   DA C  43      34.410 297.677 -45.578  1.00226.03           N  
ATOM   1243  C5   DA C  43      34.728 297.442 -44.246  1.00220.83           C  
ATOM   1244  C6   DA C  43      34.544 296.314 -43.425  1.00209.37           C  
ATOM   1245  N6   DA C  43      33.991 295.181 -43.862  1.00203.73           N  
ATOM   1246  N1   DA C  43      34.970 296.401 -42.137  1.00203.59           N  
ATOM   1247  C2   DA C  43      35.523 297.552 -41.701  1.00210.23           C  
ATOM   1248  N3   DA C  43      35.741 298.687 -42.376  1.00221.81           N  
ATOM   1249  C4   DA C  43      35.318 298.562 -43.659  1.00225.76           C  
ATOM   1250  P    DC C  44      39.607 301.930 -45.050  1.00236.00           P  
ATOM   1251  OP1  DC C  44      40.758 302.697 -44.529  1.00235.16           O  
ATOM   1252  OP2  DC C  44      39.738 301.424 -46.453  1.00233.90           O1-
ATOM   1253  O5'  DC C  44      39.318 300.633 -44.141  1.00230.82           O  
ATOM   1254  C5'  DC C  44      39.045 300.718 -42.706  1.00224.06           C  
ATOM   1255  C4'  DC C  44      39.897 299.686 -41.970  1.00214.39           C  
ATOM   1256  O4'  DC C  44      39.263 298.371 -41.974  1.00210.53           O  
ATOM   1257  C3'  DC C  44      41.271 299.484 -42.589  1.00209.97           C  
ATOM   1258  O3'  DC C  44      42.186 299.286 -41.599  1.00203.72           O  
ATOM   1259  C2'  DC C  44      41.120 298.238 -43.472  1.00206.42           C  
ATOM   1260  C1'  DC C  44      39.981 297.460 -42.812  1.00204.32           C  
ATOM   1261  N1   DC C  44      39.007 296.860 -43.819  1.00202.76           N  
ATOM   1262  C2   DC C  44      38.221 295.754 -43.454  1.00196.29           C  
ATOM   1263  O2   DC C  44      38.341 295.279 -42.311  1.00190.32           O  
ATOM   1264  N3   DC C  44      37.344 295.248 -44.369  1.00192.60           N  
ATOM   1265  C4   DC C  44      37.244 295.787 -45.595  1.00197.17           C  
ATOM   1266  N4   DC C  44      36.370 295.253 -46.450  1.00188.72           N  
ATOM   1267  C5   DC C  44      38.040 296.906 -45.990  1.00203.57           C  
ATOM   1268  C6   DC C  44      38.898 297.403 -45.084  1.00205.96           C  
ATOM   1269  P    DA C  45      43.738 299.552 -41.871  1.00196.55           P  
ATOM   1270  OP1  DA C  45      43.998 301.003 -42.029  1.00193.10           O  
ATOM   1271  OP2  DA C  45      44.159 298.643 -42.959  1.00197.95           O1-
ATOM   1272  O5'  DA C  45      44.334 299.055 -40.490  1.00196.59           O  
ATOM   1273  C5'  DA C  45      43.486 298.293 -39.646  1.00187.68           C  
ATOM   1274  C4'  DA C  45      43.620 296.819 -39.948  1.00189.41           C  
ATOM   1275  O4'  DA C  45      42.952 296.442 -41.181  1.00189.57           O  
ATOM   1276  C3'  DA C  45      45.049 296.286 -40.066  1.00189.08           C  
ATOM   1277  O3'  DA C  45      45.210 295.190 -39.204  1.00188.75           O  
ATOM   1278  C2'  DA C  45      45.149 295.828 -41.525  1.00191.65           C  
ATOM   1279  C1'  DA C  45      43.721 295.411 -41.773  1.00189.50           C  
ATOM   1280  N9   DA C  45      43.376 295.284 -43.187  1.00194.28           N  
ATOM   1281  C8   DA C  45      43.863 296.024 -44.237  1.00197.68           C  
ATOM   1282  N7   DA C  45      43.368 295.681 -45.405  1.00195.82           N  
ATOM   1283  C5   DA C  45      42.508 294.633 -45.101  1.00196.90           C  
ATOM   1284  C6   DA C  45      41.673 293.832 -45.917  1.00194.52           C  
ATOM   1285  N6   DA C  45      41.571 293.981 -47.254  1.00196.06           N  
ATOM   1286  N1   DA C  45      40.952 292.863 -45.291  1.00188.99           N  
ATOM   1287  C2   DA C  45      41.050 292.727 -43.951  1.00190.61           C  
ATOM   1288  N3   DA C  45      41.799 293.421 -43.088  1.00191.29           N  
ATOM   1289  C4   DA C  45      42.508 294.368 -43.736  1.00190.49           C  
ATOM   1290  P    DG C  46      44.135 294.826 -38.067  1.00189.86           P  
ATOM   1291  OP1  DG C  46      42.720 294.745 -38.518  1.00188.29           O  
ATOM   1292  OP2  DG C  46      44.455 295.675 -36.889  1.00186.11           O1-
ATOM   1293  O5'  DG C  46      44.452 293.280 -37.813  1.00188.78           O  
ATOM   1294  C5'  DG C  46      43.371 292.399 -37.586  1.00184.43           C  
ATOM   1295  C4'  DG C  46      43.294 291.254 -38.601  1.00183.18           C  
ATOM   1296  O4'  DG C  46      43.212 291.704 -39.988  1.00182.52           O  
ATOM   1297  C3'  DG C  46      44.441 290.237 -38.592  1.00183.93           C  
ATOM   1298  O3'  DG C  46      43.855 288.978 -38.743  1.00187.97           O  
ATOM   1299  C2'  DG C  46      45.179 290.592 -39.870  1.00185.88           C  
ATOM   1300  C1'  DG C  46      43.954 290.753 -40.710  1.00185.44           C  
ATOM   1301  N9   DG C  46      44.184 291.185 -42.054  1.00186.68           N  
ATOM   1302  C8   DG C  46      45.092 292.108 -42.487  1.00190.17           C  
ATOM   1303  N7   DG C  46      45.069 292.283 -43.773  1.00192.02           N  
ATOM   1304  C5   DG C  46      44.087 291.409 -44.212  1.00193.22           C  
ATOM   1305  C6   DG C  46      43.615 291.157 -45.511  1.00196.50           C  
ATOM   1306  O6   DG C  46      43.974 291.692 -46.578  1.00202.66           O  
ATOM   1307  N1   DG C  46      42.608 290.190 -45.513  1.00193.48           N  
ATOM   1308  C2   DG C  46      42.115 289.556 -44.396  1.00190.35           C  
ATOM   1309  N2   DG C  46      41.148 288.642 -44.618  1.00187.11           N  
ATOM   1310  N3   DG C  46      42.557 289.783 -43.165  1.00187.86           N  
ATOM   1311  C4   DG C  46      43.539 290.723 -43.151  1.00188.65           C  
ATOM   1312  P    DC C  47      44.609 287.673 -38.226  1.00195.02           P  
ATOM   1313  OP1  DC C  47      43.970 287.311 -36.951  1.00196.32           O  
ATOM   1314  OP2  DC C  47      46.031 288.096 -38.202  1.00202.92           O1-
ATOM   1315  O5'  DC C  47      44.306 286.564 -39.368  1.00190.99           O  
ATOM   1316  C5'  DC C  47      43.735 285.242 -39.073  1.00190.52           C  
ATOM   1317  C4'  DC C  47      43.026 284.722 -40.311  1.00191.55           C  
ATOM   1318  O4'  DC C  47      42.530 285.895 -41.041  1.00189.46           O  
ATOM   1319  C3'  DC C  47      43.925 284.039 -41.348  1.00200.66           C  
ATOM   1320  O3'  DC C  47      44.172 282.648 -41.108  1.00205.55           O  
ATOM   1321  C2'  DC C  47      43.114 284.278 -42.609  1.00206.37           C  
ATOM   1322  C1'  DC C  47      42.823 285.754 -42.431  1.00197.49           C  
ATOM   1323  N1   DC C  47      44.022 286.637 -42.847  1.00195.20           N  
ATOM   1324  C2   DC C  47      44.074 287.165 -44.137  1.00198.32           C  
ATOM   1325  O2   DC C  47      43.116 286.957 -44.902  1.00200.47           O  
ATOM   1326  N3   DC C  47      45.153 287.912 -44.496  1.00196.88           N  
ATOM   1327  C4   DC C  47      46.156 288.104 -43.629  1.00193.45           C  
ATOM   1328  N4   DC C  47      47.197 288.830 -44.007  1.00192.61           N  
ATOM   1329  C5   DC C  47      46.133 287.557 -42.334  1.00192.70           C  
ATOM   1330  C6   DC C  47      45.074 286.841 -41.996  1.00195.30           C  
ATOM   1331  P    DG C  48      45.432 281.924 -41.831  1.00212.91           P  
ATOM   1332  OP1  DG C  48      45.614 280.584 -41.224  1.00210.21           O  
ATOM   1333  OP2  DG C  48      46.557 282.887 -41.810  1.00213.12           O1-
ATOM   1334  O5'  DG C  48      44.999 281.758 -43.391  1.00228.59           O  
ATOM   1335  C5'  DG C  48      43.843 280.929 -43.766  1.00233.72           C  
ATOM   1336  C4'  DG C  48      43.490 280.970 -45.286  1.00233.05           C  
ATOM   1337  O4'  DG C  48      42.959 282.280 -45.705  1.00235.24           O  
ATOM   1338  C3'  DG C  48      44.614 280.677 -46.276  1.00231.67           C  
ATOM   1339  O3'  DG C  48      44.868 279.256 -46.375  1.00224.65           O  
ATOM   1340  C2'  DG C  48      44.019 281.261 -47.569  1.00233.38           C  
ATOM   1341  C1'  DG C  48      43.391 282.569 -47.047  1.00234.12           C  
ATOM   1342  N9   DG C  48      44.350 283.686 -46.974  1.00227.39           N  
ATOM   1343  C8   DG C  48      44.807 284.284 -45.819  1.00221.66           C  
ATOM   1344  N7   DG C  48      45.680 285.226 -46.016  1.00218.79           N  
ATOM   1345  C5   DG C  48      45.823 285.262 -47.395  1.00224.81           C  
ATOM   1346  C6   DG C  48      46.646 286.093 -48.160  1.00233.71           C  
ATOM   1347  O6   DG C  48      47.404 286.964 -47.736  1.00244.48           O  
ATOM   1348  N1   DG C  48      46.521 285.829 -49.540  1.00236.40           N  
ATOM   1349  C2   DG C  48      45.691 284.865 -50.090  1.00227.68           C  
ATOM   1350  N2   DG C  48      45.699 284.753 -51.432  1.00222.06           N  
ATOM   1351  N3   DG C  48      44.903 284.067 -49.359  1.00225.36           N  
ATOM   1352  C4   DG C  48      45.025 284.321 -48.018  1.00225.05           C  
TER    1353       DG C  48                                                      
ATOM   1354  O5'  DT E   1      59.400 287.860 -49.923  1.00445.78           O  
ATOM   1355  C5'  DT E   1      58.841 289.105 -49.502  1.00445.78           C  
ATOM   1356  C4'  DT E   1      57.331 289.000 -49.362  1.00445.78           C  
ATOM   1357  O4'  DT E   1      56.978 287.672 -48.893  1.00445.78           O  
ATOM   1358  C3'  DT E   1      56.692 289.993 -48.373  1.00445.78           C  
ATOM   1359  O3'  DT E   1      55.619 290.705 -49.014  1.00445.78           O  
ATOM   1360  C2'  DT E   1      56.186 289.087 -47.228  1.00445.78           C  
ATOM   1361  C1'  DT E   1      55.918 287.791 -47.978  1.00445.78           C  
ATOM   1362  N1   DT E   1      55.817 286.509 -47.126  1.00445.78           N  
ATOM   1363  C2   DT E   1      55.533 285.332 -47.771  1.00445.78           C  
ATOM   1364  O2   DT E   1      55.386 285.265 -48.971  1.00445.78           O  
ATOM   1365  N3   DT E   1      55.437 284.228 -46.958  1.00445.78           N  
ATOM   1366  C4   DT E   1      55.569 284.189 -45.586  1.00445.78           C  
ATOM   1367  O4   DT E   1      55.480 283.143 -44.944  1.00445.78           O  
ATOM   1368  C5   DT E   1      55.873 285.454 -44.961  1.00445.78           C  
ATOM   1369  C7   DT E   1      56.054 285.525 -43.475  1.00445.78           C  
ATOM   1370  C6   DT E   1      55.971 286.550 -45.750  1.00445.78           C  
ATOM   1371  P    DG E   2      55.826 292.195 -49.588  1.00428.62           P  
ATOM   1372  OP1  DG E   2      57.190 292.642 -49.263  1.00459.52           O  
ATOM   1373  OP2  DG E   2      54.666 292.989 -49.142  1.00433.47           O1-
ATOM   1374  O5'  DG E   2      55.743 292.049 -51.177  1.00398.06           O  
ATOM   1375  C5'  DG E   2      54.506 292.165 -51.830  1.00359.56           C  
ATOM   1376  C4'  DG E   2      53.928 290.797 -52.061  1.00338.87           C  
ATOM   1377  O4'  DG E   2      54.190 289.983 -50.906  1.00367.37           O  
ATOM   1378  C3'  DG E   2      52.430 290.745 -52.212  1.00315.12           C  
ATOM   1379  O3'  DG E   2      52.056 291.051 -53.564  1.00298.90           O  
ATOM   1380  C2'  DG E   2      52.158 289.284 -51.871  1.00304.53           C  
ATOM   1381  C1'  DG E   2      53.190 288.997 -50.781  1.00340.08           C  
ATOM   1382  N9   DG E   2      52.637 289.013 -49.416  1.00338.45           N  
ATOM   1383  C8   DG E   2      52.738 290.017 -48.479  1.00349.14           C  
ATOM   1384  N7   DG E   2      52.134 289.740 -47.348  1.00339.49           N  
ATOM   1385  C5   DG E   2      51.593 288.474 -47.544  1.00321.16           C  
ATOM   1386  C6   DG E   2      50.825 287.643 -46.667  1.00300.64           C  
ATOM   1387  O6   DG E   2      50.451 287.879 -45.499  1.00279.94           O  
ATOM   1388  N1   DG E   2      50.477 286.438 -47.271  1.00284.40           N  
ATOM   1389  C2   DG E   2      50.847 286.058 -48.541  1.00293.80           C  
ATOM   1390  N2   DG E   2      50.399 284.857 -48.954  1.00282.07           N  
ATOM   1391  N3   DG E   2      51.548 286.828 -49.380  1.00304.84           N  
ATOM   1392  C4   DG E   2      51.889 288.014 -48.812  1.00324.09           C  
ATOM   1393  P    DC E   3      50.831 292.055 -53.858  1.00278.11           P  
ATOM   1394  OP1  DC E   3      50.848 292.516 -55.269  1.00267.55           O  
ATOM   1395  OP2  DC E   3      50.865 293.010 -52.735  1.00300.90           O1-
ATOM   1396  O5'  DC E   3      49.521 291.175 -53.673  1.00264.26           O  
ATOM   1397  C5'  DC E   3      48.884 290.617 -54.803  1.00257.30           C  
ATOM   1398  C4'  DC E   3      48.722 289.117 -54.622  1.00259.11           C  
ATOM   1399  O4'  DC E   3      49.697 288.645 -53.663  1.00265.33           O  
ATOM   1400  C3'  DC E   3      47.398 288.656 -54.028  1.00248.11           C  
ATOM   1401  O3'  DC E   3      46.409 288.601 -55.011  1.00241.29           O  
ATOM   1402  C2'  DC E   3      47.770 287.282 -53.497  1.00249.51           C  
ATOM   1403  C1'  DC E   3      49.119 287.617 -52.872  1.00265.08           C  
ATOM   1404  N1   DC E   3      48.999 288.118 -51.513  1.00265.63           N  
ATOM   1405  C2   DC E   3      48.864 287.210 -50.503  1.00268.47           C  
ATOM   1406  O2   DC E   3      48.873 286.002 -50.768  1.00258.31           O  
ATOM   1407  N3   DC E   3      48.760 287.665 -49.249  1.00271.95           N  
ATOM   1408  C4   DC E   3      48.763 288.964 -48.988  1.00276.51           C  
ATOM   1409  N4   DC E   3      48.643 289.340 -47.711  1.00275.35           N  
ATOM   1410  C5   DC E   3      48.882 289.927 -50.019  1.00272.89           C  
ATOM   1411  C6   DC E   3      48.991 289.463 -51.262  1.00268.60           C  
ATOM   1412  P    DG E   4      45.443 289.866 -55.181  1.00246.51           P  
ATOM   1413  OP1  DG E   4      45.732 290.506 -56.490  1.00248.26           O  
ATOM   1414  OP2  DG E   4      45.694 290.670 -53.954  1.00251.63           O1-
ATOM   1415  O5'  DG E   4      43.968 289.217 -55.161  1.00233.49           O  
ATOM   1416  C5'  DG E   4      43.777 287.828 -55.535  1.00222.85           C  
ATOM   1417  C4'  DG E   4      42.912 287.100 -54.511  1.00214.14           C  
ATOM   1418  O4'  DG E   4      43.596 287.091 -53.214  1.00215.83           O  
ATOM   1419  C3'  DG E   4      41.532 287.743 -54.255  1.00207.21           C  
ATOM   1420  O3'  DG E   4      40.484 286.715 -53.958  1.00209.12           O  
ATOM   1421  C2'  DG E   4      41.818 288.630 -53.049  1.00208.49           C  
ATOM   1422  C1'  DG E   4      42.776 287.746 -52.254  1.00213.43           C  
ATOM   1423  N9   DG E   4      43.606 288.502 -51.299  1.00216.55           N  
ATOM   1424  C8   DG E   4      44.441 289.565 -51.581  1.00222.08           C  
ATOM   1425  N7   DG E   4      45.027 290.062 -50.524  1.00227.70           N  
ATOM   1426  C5   DG E   4      44.546 289.289 -49.469  1.00218.48           C  
ATOM   1427  C6   DG E   4      44.828 289.363 -48.092  1.00215.08           C  
ATOM   1428  O6   DG E   4      45.603 290.146 -47.507  1.00215.85           O  
ATOM   1429  N1   DG E   4      44.122 288.392 -47.362  1.00208.50           N  
ATOM   1430  C2   DG E   4      43.261 287.458 -47.916  1.00203.44           C  
ATOM   1431  N2   DG E   4      42.667 286.613 -47.049  1.00199.41           N  
ATOM   1432  N3   DG E   4      42.983 287.387 -49.215  1.00204.72           N  
ATOM   1433  C4   DG E   4      43.659 288.326 -49.941  1.00210.81           C  
ATOM   1434  P    DC E   5      38.891 287.077 -53.945  1.00194.03           P  
ATOM   1435  OP1  DC E   5      38.108 286.201 -54.858  1.00195.05           O  
ATOM   1436  OP2  DC E   5      38.816 288.528 -54.171  1.00193.97           O1-
ATOM   1437  O5'  DC E   5      38.389 286.760 -52.436  1.00182.27           O  
ATOM   1438  C5'  DC E   5      38.221 285.405 -52.019  1.00174.98           C  
ATOM   1439  C4'  DC E   5      38.428 285.234 -50.521  1.00169.81           C  
ATOM   1440  O4'  DC E   5      39.535 286.044 -50.035  1.00176.92           O  
ATOM   1441  C3'  DC E   5      37.232 285.598 -49.679  1.00165.25           C  
ATOM   1442  O3'  DC E   5      37.032 284.578 -48.729  1.00167.03           O  
ATOM   1443  C2'  DC E   5      37.630 286.922 -49.028  1.00165.78           C  
ATOM   1444  C1'  DC E   5      39.130 286.800 -48.914  1.00172.08           C  
ATOM   1445  N1   DC E   5      39.796 288.109 -48.996  1.00179.18           N  
ATOM   1446  C2   DC E   5      40.524 288.605 -47.906  1.00183.09           C  
ATOM   1447  O2   DC E   5      40.605 287.914 -46.876  1.00179.47           O  
ATOM   1448  N3   DC E   5      41.137 289.808 -48.030  1.00190.16           N  
ATOM   1449  C4   DC E   5      41.034 290.515 -49.166  1.00192.07           C  
ATOM   1450  N4   DC E   5      41.645 291.704 -49.245  1.00190.74           N  
ATOM   1451  C5   DC E   5      40.292 290.023 -50.277  1.00188.48           C  
ATOM   1452  C6   DC E   5      39.702 288.835 -50.147  1.00185.20           C  
ATOM   1453  P    DT E   6      35.916 284.731 -47.580  1.00164.59           P  
ATOM   1454  OP1  DT E   6      35.299 283.397 -47.301  1.00159.94           O  
ATOM   1455  OP2  DT E   6      35.042 285.858 -47.986  1.00159.58           O1-
ATOM   1456  O5'  DT E   6      36.744 285.283 -46.308  1.00168.81           O  
ATOM   1457  C5'  DT E   6      37.689 284.456 -45.584  1.00170.20           C  
ATOM   1458  C4'  DT E   6      37.742 284.870 -44.110  1.00169.10           C  
ATOM   1459  O4'  DT E   6      38.221 286.241 -43.989  1.00167.04           O  
ATOM   1460  C3'  DT E   6      36.388 284.831 -43.392  1.00166.35           C  
ATOM   1461  O3'  DT E   6      36.518 284.396 -42.014  1.00167.40           O  
ATOM   1462  C2'  DT E   6      35.897 286.273 -43.482  1.00159.73           C  
ATOM   1463  C1'  DT E   6      37.191 287.075 -43.482  1.00161.91           C  
ATOM   1464  N1   DT E   6      37.109 288.235 -44.348  1.00164.25           N  
ATOM   1465  C2   DT E   6      37.990 289.244 -44.152  1.00170.93           C  
ATOM   1466  O2   DT E   6      38.842 289.229 -43.277  1.00173.94           O  
ATOM   1467  N3   DT E   6      37.841 290.299 -45.024  1.00172.73           N  
ATOM   1468  C4   DT E   6      36.914 290.423 -46.046  1.00166.82           C  
ATOM   1469  O4   DT E   6      36.855 291.416 -46.774  1.00164.35           O  
ATOM   1470  C5   DT E   6      36.015 289.315 -46.192  1.00160.90           C  
ATOM   1471  C7   DT E   6      34.969 289.338 -47.259  1.00151.58           C  
ATOM   1472  C6   DT E   6      36.153 288.279 -45.345  1.00160.99           C  
ATOM   1473  P    DG E   7      35.298 284.589 -40.969  1.00148.32           P  
ATOM   1474  OP1  DG E   7      35.290 283.397 -40.066  1.00154.28           O  
ATOM   1475  OP2  DG E   7      34.057 284.865 -41.764  1.00153.16           O1-
ATOM   1476  O5'  DG E   7      35.725 285.889 -40.082  1.00146.42           O  
ATOM   1477  C5'  DG E   7      36.350 285.706 -38.774  1.00142.93           C  
ATOM   1478  C4'  DG E   7      36.972 287.002 -38.268  1.00138.42           C  
ATOM   1479  O4'  DG E   7      37.335 287.810 -39.401  1.00137.74           O  
ATOM   1480  C3'  DG E   7      36.053 287.875 -37.406  1.00136.12           C  
ATOM   1481  O3'  DG E   7      36.698 288.386 -36.268  1.00138.70           O  
ATOM   1482  C2'  DG E   7      35.666 288.987 -38.308  1.00137.60           C  
ATOM   1483  C1'  DG E   7      36.833 289.083 -39.231  1.00138.29           C  
ATOM   1484  N9   DG E   7      36.375 289.523 -40.452  1.00144.95           N  
ATOM   1485  C8   DG E   7      35.390 288.938 -41.200  1.00149.47           C  
ATOM   1486  N7   DG E   7      35.103 289.606 -42.256  1.00152.45           N  
ATOM   1487  C5   DG E   7      35.933 290.722 -42.180  1.00159.95           C  
ATOM   1488  C6   DG E   7      36.082 291.797 -43.045  1.00172.51           C  
ATOM   1489  O6   DG E   7      35.478 292.057 -44.104  1.00173.93           O  
ATOM   1490  N1   DG E   7      37.038 292.700 -42.556  1.00177.19           N  
ATOM   1491  C2   DG E   7      37.759 292.527 -41.387  1.00175.35           C  
ATOM   1492  N2   DG E   7      38.650 293.498 -41.080  1.00182.10           N  
ATOM   1493  N3   DG E   7      37.613 291.509 -40.581  1.00164.76           N  
ATOM   1494  C4   DG E   7      36.685 290.634 -41.046  1.00155.34           C  
ATOM   1495  P    DT E   8      35.876 288.380 -34.888  1.00141.60           P  
ATOM   1496  OP1  DT E   8      36.701 287.941 -33.733  1.00159.39           O  
ATOM   1497  OP2  DT E   8      34.730 287.511 -35.222  1.00146.64           O1-
ATOM   1498  O5'  DT E   8      35.436 289.905 -34.685  1.00150.07           O  
ATOM   1499  C5'  DT E   8      35.729 290.816 -35.642  1.00147.49           C  
ATOM   1500  C4'  DT E   8      36.436 291.995 -35.070  1.00150.95           C  
ATOM   1501  O4'  DT E   8      37.316 292.500 -36.083  1.00148.74           O  
ATOM   1502  C3'  DT E   8      35.507 293.132 -34.679  1.00158.75           C  
ATOM   1503  O3'  DT E   8      35.506 293.303 -33.280  1.00163.64           O  
ATOM   1504  C2'  DT E   8      36.072 294.359 -35.391  1.00159.17           C  
ATOM   1505  C1'  DT E   8      36.888 293.757 -36.515  1.00159.97           C  
ATOM   1506  N1   DT E   8      36.194 293.643 -37.862  1.00164.21           N  
ATOM   1507  C2   DT E   8      36.456 294.617 -38.795  1.00174.58           C  
ATOM   1508  O2   DT E   8      37.180 295.572 -38.572  1.00177.21           O  
ATOM   1509  N3   DT E   8      35.823 294.445 -39.990  1.00179.45           N  
ATOM   1510  C4   DT E   8      34.985 293.418 -40.360  1.00174.43           C  
ATOM   1511  O4   DT E   8      34.455 293.368 -41.463  1.00175.81           O  
ATOM   1512  C5   DT E   8      34.768 292.419 -39.348  1.00166.28           C  
ATOM   1513  C7   DT E   8      33.855 291.280 -39.632  1.00164.86           C  
ATOM   1514  C6   DT E   8      35.375 292.571 -38.168  1.00161.38           C  
TER    1515       DT E   8                                                      
MASTER      342    0    0    0    0    0    0    6 1511    4    0    8          
END                                                                             
